# Supplementary material for: Comparative Genomic Analysis Reveals Genetic Diversity and Pathogenic Potential of Haemophilus seminalis and Emended Description of Haemophilus seminalis
Source: Microbiol Spectr. 2023 Jun 29;11(4):e04772-22. doi: 10.1128/spectrum.04772-22 (PMC10434262; doi:10.1128/spectrum.04772-22)
Supplement: Supplemental file 1 — Data Set S1. Download spectrum.04772-22-s0001.xlsx, XLSX file, 1.4 MB [file spectrum.04772-22-s0001.xlsx]

## Sheet: core genes
List of 621 core genes for 173 Haemophilus spp. genomes.
gene ID	Gene	Annotation	Sequence
MFECGEJE_00344	nudB	Dihydroneopterin triphosphate diphosphatase	GTGCGGTCAGATTTGACCGCATTTTTAATGATGCAATACAAAAATAATCAATCTGTTCTCGTTGTAATTTACACTAAAGATACAAACAGAGTTTTAATGCTCCAACGCCAAGATGATCCTGATTTTTGGCAGTCTGTTACTGGCACTATTGAAAGTGATGAGACACCAAAAAAAACAGCAATTCGTGAGCTATGGGAAGAAGTGCGGTTAGACATTTCGGAAAATTCCACCGCACTTTTTGATTGCAATGAGAGCATAGAATTTGAAATTTTTCCACATTTCCGCTATAAATACGCACCGAATATTACTCACTGCAAAGAACATTGGTTTTTGTGTGAGGTGGAAAAAGAATTTATTCCAGTATTGAGTGAGCATTTAGATTTTTGCTGGGTGTCGGCG…
MFECGEJE_01017	rpmG	50S ribosomal protein L33	ATGGCAGCTAAAGGCGCTCGTGAGAAAATCCGTTTAGTTTCTACTGCAGAGACAGGTCACTTCTACACAACTGATAAAAACAAACGTAATATGCCTGAAAAAATGGAAATCAAAAAATTTGATCCAGTAGTGCGTAAACACGTTATCTATAAAGAAGCAAAAATCAAATAA
MFECGEJE_00846	rpsS	30S ribosomal protein S19	ATGCCACGTTCTCTCAAGAAGGGTCCTTTCCTTGACCTACACTTGTTGAAGAAGGTAGAGAAGGCGGTGGAAAGCGGGGATAAAAAACCAATTAAAACTTGGTCCCGTCGTTCAATGATCATTCCATCAATGATCGGATTGACCATCGCAGTCCATAATGGTCGTCAGCACGTTCCTGTTTATGTATCTGATGAAATGATCGGTCATAAGCTTGGTGAATTTGCACCGACTCGTACATACCGCGGTCACGCGGCAGATAAGAAAGCTAAGAAATAA
MFECGEJE_00853	rplN	50S ribosomal protein L14	ATGATCCAAGAACAGACTATGCTGGATGTTGCTGATAATTCAGGCGCTCGCAGCGTAATGTGTATCAAGGTTCTAGGTGGATCGCACCGTCGTTATGCTGCGATTGGCGACATCATCAAAATTACTGTAAAAGAAGCAATTCCACGCGGTAAAGTAAAAAAAGGTGATGTATTAAAAGCAGTTGTTGTGCGCACCAAGAAGGGTGTTCGTCGCCCAGATGGCTCAGTTATTCGTTTCGATGGTAACGCTTGTGTAATTTTAAATAATAACACTGAGCAACCAATCGGTACTCGTATTTTTGGACCAGTGACTCGTGAACTTCGTTCTGAGAAATTCATGAAGATCATTTCTTTAGCTCCAGAAGTACTGTAA
MFECGEJE_01384	rplT	50S ribosomal protein L20	ATGGCTCGTGTAAAACGTGGTGTTATTGCAAGAGCACGCCATAAGAAAGTTCTTAAGGCTGCTAAAGGTTATTATGGTGCACGTTCACGCGTGTATCGCGTTGCTTTCCAAGCGGTGATCAAAGCTGGTCAATACGCATACCGTGACCGTCGTCAGCGTAAACGTCAATTCCGTCAATTATGGATTGCACGTATCAACGCTGCAGCGCGTCAAAATGGTTTATCTTATAGCAAATTTATCAACGGCTTGAAAAAAGCATCTGTTGAAATCGACCGTAAGATTCTTGCTGATATCGCTGTATTCGACAAAGTAGCGTTCGCTGCATTAGTTGAAAAAGCAAAATCTGCACTTTAA
MFECGEJE_00841	rpsJ	30S ribosomal protein S10	ATGCAGAACCAAAGAATCCGTATCCGCTTAAAAGCTTTCGATCACCGTTTGATCGATCAATCTACTGCGGAGATCGTAGAAACAGCTAAACGTACTGGCGCACAAGTTCGTGGTCCAATTCCTTTACCAACTCGTAAAGAGCGTTTCACCGTGTTGATTTCTCCACACGTAAACAAAGACGCACGTGACCAATACGAAATTCGTACTCACAAACGTTTAGTAGATATCGTAGAGCCAACAGAAAAAACTGTTGATGCATTAATGCGTTTAGATTTGGCTGCCGGCGTGGACGTGCAGATCAGCCTAGGTTAA
MFECGEJE_00609	rpsG	30S ribosomal protein S7	ATGCCACGTCGTCGTAGTGTTGAAGCACGCAAGATTCTTCCAGATCCGAAGTTCGGTTCAGAATTACTTGCAAAATTTATTAATGTAATCATGGTAGACGGTAAAAAATCCGTTGCTGAATCAATCGTTTATGGTGCTTTAGAAACTTTAGCACAACGCACAGGTAAAGAGCCTTTAGAAGCGTTTGAAGTTGCACTTGAAAATGTACGTCCAACTGTTGAGGTTAAATCTCGTCGCGTTGGTGGTTCTACTTACCAAGTACCAGTTGAAGTGCGCCCTGTACGTCGTAACGCATTAGGTATGCGTTGGATCGTTGAAGCAGCACGTAAACGTGGTGATAAATCAATGGCTTTACGCCTTGCGAACGAATTATCTGATGCTTCAGATAATAAAGGTGCA…
MFECGEJE_00863	secY	Protein translocase subunit SecY	ATGGCTAAACAACCAGGTTATCAAGCAAGAAGTACTAATAGCGGTAAAGGTGAATTAAAAAGCCGATTACTTTTCGTTTTAGGTGCACTTATCGTTTATCGAATTGGTTCATTCATTCCGGTTCCTGGTATTGATGCGGCTGTTCTAGCTCAATTAGTTGAACAACAAAAAGGCACTATCATTGACATGTTTAACATGTTCTCTGGTGGTGCTCTAAGCCGTGCATCCATTTTAGCATTAGGAATCATGCCATATATATCGGCATCTATTGTAATTCAATTGCTTGCAACGGTTTCTCCTGCTTTAGCAGAATTAAAGAAAGAAGGTGCTGCTGGTCAGCGTAAAATTTCTAAATATACTCGTTATGCGACAGTTGTTTTTGCAACGATTCAGGCAGTA…
MFECGEJE_00867	rpsD	30S ribosomal protein S4	ATGGCAAGATATTTGGGTCCTAAACTCAAGCTCAGCCGTCGTGAAGGCACTGATTTATTCCTTAAATCAGGCGTGCGTGCGATTGATTCAAAATGTAAAATTGATACAGCACCAGGTCAGCACGGTGCTCGTAAACCGCGTTTGTCTGACTATGGTAGTCAGTTACGTGAAAAACAAAAAGTTCGTCGTATCTATGGTATTTTAGAACGTCAATTCCGTAACTACTATAAAGAAGCAAACCGTTTGAAAGGTAACACTGGTGAAAATTTATTAGTGTTATTAGAAGGTAGATTGGATAACGTTGTTTATCGCATGGGATTTGCTACAACTCGCGCAGAGGCTCGTCAATTAGTGAGTCATAAAGCAATTGTTGTGAATGGTCGTGTTGTTAATATTCCA…
MFECGEJE_01516	rplM	50S ribosomal protein L13	ATGAAAACTTTTGTAGCAAAACCAGAAACGGTTAAACGCGACTGGTACGTAGTAGATGCGACAGGTAAAACTTTAGGTCGTTTAGCGACTGAATTAGCACGTCGTCTTCGTGGTAAACACAAGGCTGAGTACACTCCACACGTAGATACTGGTGATTACATCATCGTTATCAACGCAGACAAAGTGGCAGTAACTGGTCGTAAAGAAACAGATAAACTTTACTACTGGCACACTGGCTATGTAGGTGGTATTAAACAAGCGACTTTCAAAGAAATGATCGCTCGCCGTCCTGAAGCAGTGATTGAAATTGCGGTTAAAGGTATGTTGCCAAAAGGTCCATTAGGCCGTGCAATGTTCCGTAAATTAAAAGTGTATGCAGGTGGAGAACACCAACACGCA…
MFECGEJE_00576	infA	Translation initiation factor IF-1	ATGGCGAAAGAAGATTGCATTGAGATGCAAGGCACAATTTTAGAGACTTTACCGAATACTATGTTCCGCGTGGAGTTGGAAAACGGTCACGTGGTTACTGCACATATTTCTGGAAAAATGCGTAAAAACTATATCCGTATTTTGACTGGGGATAAAGTGACTGTAGAAATGACGCCTTATGATTTAAGTAAAGGACGTATTATTTTCCGTAGTCGTTAA
MFECGEJE_01465	fumC	Fumarate hydratase class II	ATGGCATTTCGTATTGAAAAAGACACAATGGGTGAAGTTCAAGTTCTAGCAGATAAATACTGGGCTGCACAAACTGAACGTTCACGCAATAACTTTAAAATTGGCCCAGCCGCATCAATGCCACATGAAATTATCGAAGCTTTTGGCTATTTGAAAAAAGCAGCCGCATTTGCTAATCATGATTTGGGTGTATTACCTCTTGAAAAACGTGATTTAATTGCTCTGGCTTGTGACGAAATTTTAGCAAATAAATTAGATGATCAATTCCCACTTGTTATTTGGCAAACTGGTTCTGGTACACAATCTAATATGAATGTGAACGAAGTAGTTGCCAATCGTGCTCATGTGTTAAACGGTGGAAAATTAGGTGAAAAATCTATTATTCACCCAAATGATGAT…
MFECGEJE_00559	rpsU	30S ribosomal protein S21	ATGCCTGTAATTAAAGTACGTGAAAACGAATCATTTGACGTAGCTTTACGTCGTTTCAAACGCTCTTGCGAAAAAGCGGGAATCTTAGCTGAAGTACGCGCTCGCGAATTTTACGAAAAACCAACTACAATTCGTAAACGTGAAAATGCAACACTTGCAAAACGTCACGCAAAACGCAACGCTCGCGAAAACGCGCGCAATACCCGTTTATACTAA
MFECGEJE_00849	rplP	50S ribosomal protein L16	ATGTTGCAACCAAAACGTACAAAATTCCGTAAAGTTCACAAAGGCCGCAACCGTGGTATCGCGAGCGGTACTGAAGTTAGTTTCGGTACTTACGGTTTAAAAGCAGTTGGTCGTTGTCGTTTAACCGCTCGTCAAATCGAAGCGGCACGTCGTGCAATGTCACGTGCAGTAAAACGTCAAGGTAAAATCTGGATTCGTGTATTCCCAGATAAACCAATTACTGAAAAACCATTAGAAGTCCGTATGGGTAAAGGTAAAGGTAACGTTGAGTACTGGGTAGCCTTAATCCAACCGGGTAAAGTGCTTTATGAAATGGATGGTGTGTCTGAAGAAGTAGCAAGAAACGCATTTGCATTAGCAGCTGCTAAATTGCCAGTTAAGACCACTTTCGTAACTAAG…
MFECGEJE_00855	rplE	50S ribosomal protein L5	ATGGCGAAACTGCATGATTACTACAGAGATCAAGTAGTAAGCGAATTAAAAAATAAATTCGGCTACAAATCTGTCATGCAAGTCCCACGAATCGAAAAGATTACCCTGAATATGGGTGTGGGTGAAGCATTGACCGACAAAAAATTGCTAGACAACGCAGTAGCGGACTTAGCAGCAATCAGCGGTCAAAAACCTTTAGTAACTAAAGCTCGTAAATCTGTTGCTGGCTTTAAAATCCGTCAGGGATATCCAATCGGTTGTAAAGTAACACTACGCGGTGAGCGTATGTGGGAGTTCTTTGAACGTTTAATTACAATTGCTGTTCCACGTATTCGTGACTTCCGCGGTTTAAGTGCGAAATCATTCGATGGTCGTGGTAACTATAGCATGGGTGTGCGT…
MFECGEJE_00821	rpmE	50S ribosomal protein L31	ATGAAACAAGGTATTCATCCAGAATATAAAGAAATTACTGCGACTTGTTCTTGCGGTAATGTGATCAAAACACGTTCAACTTTAGGCAAAGACATCAATCTTGATGTGTGTGGTAACTGCCACCCATTCTATACTGGTAAACAACGTGTTGTTGATACTGGTGGTCGTGTCGAGCGTTTCAACAGCCGTTTCAAAATTCCAAGCACAAAATAA
MFECGEJE_00860	rpsE	30S ribosomal protein S5	ATGTCAAACATCGAAAAACAAGTTGGTGAACTGCAAGAGAAGCTAATCGCAGTAAACCGTGTATCAAAAACTGTAAAAGGTGGTCGTATTATGAGTTTCACTGCATTAACAGTGGTGGGCGATGGTAATGGCCGAGTAGGTTTTGGTTATGGTAAAGCTCGCGAAGTTCCAGCAGCGATCCAAAAAGCGATGGAAAAAGCACGTCGCAATATGATTAATGTCGCTTTAAATGAAGGTACATTACAACATCCAGTTAAAGGTGTTCATACTGGTTCACGTGTATTTATGCAGCCAGCAAGTGAAGGTACAGGTATCATCGCTGGTGGTGCAATGCGTGCGGTATTGGAAGTTGCAGGTGTACGTAACGTTCTTTCTAAAGCGTATGGTTCTACCAACCCA…
MFECGEJE_00857	rpsH	30S ribosomal protein S8	ATGAGTATGCAAGATCCAATCGCAGATATGCTGACCCGTATTCGTAACGGTCAAGCTGCGAACAAAGTTGCAATCAATATGCCTTCTTCCAAGCTAAAAGTGGCAATTGCCAACGTATTAGCTGCTGAAGGTTATATCGAAAGCGTAAAAGTTTTAGAAGGTGCTAAACCTGAATTGGAAATTACTTTAAAATATTTCCAAGGCAAACCAGTTGTAGAAAGCATCCAACGTGTAAGTCGTCCTGGTCTTCGTATTTACAAACGTAAAGATGAATTACCAAAAGTTATGGGCGGTTTAGGTGTTGCAGTTATTTCTACATCTAAAGGTGTTATGACTGACCGCGCTGCTCGTCAAGCAGGTTTAGGCGGTGAGATCATCTGTTATGTAGCTTAA
MFECGEJE_01104	corA	Magnesium transport protein CorA	ATGATCAACGCGTTTGCTATCAATGATTCCCGCTTGGTTCGCATTGACGAAGACCAAACTGATCTCAATACTGCCATTTGGCTTGATTTACTTGAGCCGACAGGCGAAGAACGTGAAATGCTACAAGAAGGCTTAGGCCAGAGCCTAGCATCTTTTCTAGAACTGGAAGATATCGAGGCTTCCGCCCGTTTCTTTGAAGACGAAGATGGTTTACACCTTCACTCATTTTTTTATTGCGAAGATGAAGACAATTATGCTGATTTAGCGAGCGTCGCTTTTACTATTCGTGATGGTCGTTTATTTACGTTGCGTGATCGCGAGCTACCAGCATTCCGTTTATATCGTATGCGTTCACGTAGCCAGCGTTTGTTAGAATGCAATTCCTATGAAGTTTTACTG…
MFECGEJE_00820	gpmA	2,3-bisphosphoglycerate-dependent phosphoglycerate mutase	ATGGAATTAGTATTTATCCGTCACGGTTTTAGTGAATGGAATGCGAAAAACTTATTCACAGGCTGGCGTGATGTGAATTTAACTGAACGTGGTGTGGAAGAAGCAAAAACTGCGGGTAAAAAACTGTTAGACAAAGGTTATGAATTTGATATCGCATTTACCTCTGTTTTAACTCGAGCAATCAAAACTTGTAACATCGTGTTAGAAGAATCCCATCAATTATGGATTCCGCAAGTAAAAAACTGGCGTTTAAATGAACGTCATTATGGTGCTTTACAAGGTTTAGATAAAAAAGCGACTGCGGAGCAATACGGTGACGAACAAGTTCATATTTGGCGTCGTTCTTACGACATTTCTCCACCAGATTTAGATCCACAAGATCCAAATTCTGCACACAAT…
MFECGEJE_00173	rpmF	50S ribosomal protein L32	ATGGCTGTTCAACAAAACAAAAAATCTCGTTCACGTCGTGATATGCGTCGTTCACACGATGCTTTAACAACTGCTGCTGTATCAGTAGATAAAGCAAGCGGTGAAACTCACTTACGCCACCACGTAACTGCAGACGGTTACTATCGTGGTCGTAAAGTGATCAATAAGTAA
MFECGEJE_01708	purA	Adenylosuccinate synthetase	ATGGGAAAAAGCGTTGTTATCTTAGGCGCACAATGGGGCGATGAAGGTAAAGGAAAAATCGTTGATCTTTTGACGGATCGCGTAAAATACGTAGTTCGTTATCAAGGCGGCCATAACGCAGGTCACACACTTATTATCAATGGCGAAAAAACCGTATTACGTTTAATTCCATCTGGTATGTTACATCCAAACGTAACTTGCTTAATTGGTAATGGCGTTGTGGTTTCGCCTGAAGCATTAATGAAAGAAATGGGCGAACTTGAAAGCCGAGGTATTAAAGTTCGTGAACGTTTATTAATTTCAGAAGCTTGTCCTTTGATTCTGCCTTATCATGTGGCTATGGATCACGCGCGCGAAGCAGCCCTTGGCAAAAAAGCTATAGGTACAACTGGTCGTGGT…
MFECGEJE_01153	mlaE	Intermembrane phospholipid transport system permease protein MlaE	ATGATCGTCAATTTTATTTCTGCTTTAGGAAAACAGGTGATCGACTTTTTCCGTGCATTAGGGCGAGCAGGCTTTATGTTATTTGGCGCATTGATCGGCAAGCCACAAATTCGCAAGCATTTTCCTTTGCTTGTGAAGCAAATGCATGTTTTAGGTGTCCAATCGTTACTCATTATTTTGTTGTCCGGTTTATTTATTGGAATGGTATTAGGGCTACAAGGTTATGTCGTGTTAATCGATTTTTCTGCTGAAACAAGTTTGGGGCAGCTTGTAGCACTTTCTCTTTTACGAGAATTAGGCCCTGTTGTTACCGCACTTTTATTTGCTGGTCGAGCAGGTTCTGCATTGACAGCTGAAATAGGCTTAATGAAAGCCACTGAACAACTTTCTAGTCTTGAA…
MFECGEJE_00296	djlA	Co-chaperone protein DjlA	ATGGAATTTATTGGAAAAATTATAGGCGTATTTTTAGGTTGGAAAGTTGGTGGATTTTTTGGTGCGATTGCTGGTCTCATTTTAGGCTCTATTGCAGATAAAAAATTGTATGAACTTGGCTCGGTAAGTTCTAGTTTCTTTAAAAAGAAAACAACGCGTCAAGACTTGTTTATGCAAACCTCCTTTGCGGTGTTAGGGCATTTAAGCAAATCGAAAGGGCGTGTAACAGAAGAAGATATCCAATTAGCTAATCAATTAATGATTCAGCTTAAACTGGATGATGCTGGGCGTAAATTAGCGCAAGATGCGTTTCGTCGTGGTAAAGAATCTGATTTCCCGATTCGTCAAGTTATCCGTGAATTTCGCATTGGTTGTGGGCAACGTGCTGATTTATTGAGA…
MFECGEJE_00850	rpmC	50S ribosomal protein L29	ATGAAAGCTCAAGATTTACGTACAAAAAGTGTTGAAGAGCTGAATGCTGAATTAGTAAACCTTTTAGGTGAACAATTCAAGTTGCGTATGCAGACAGCCACCGGTCAGCTTCAACAAACCCATCAGGCTAAGCAAGTGCGTCGTGATATTGCACGTGTAAAAACTGTATTAACCGAAAAGGCGGGTGAGTAA
MFECGEJE_00691	rplJ	50S ribosomal protein L10	ATGGCATTAAATCTTCAAGACAAACAAGCAATTGTTGCTGAAGTAAATGAAGCAGCCAAAGGTGCACTTTCAGCAGTAATCGCGGATTCTCGCGGTGTAACTGTTGAGAAAATGACTGAATTACGTAAATCAGCACGTGAAGCTGGTGTTACAATGCGTGTAGTTCGTAATACTTTATTACGTCGCGCAGTTGAAGGCACAGATTACGAATGCTTAAAAGATACGTTTGTAGGTCCAACACTTATCGCGTTCTCTAACGAACACCCGGGCGCACGTGCTCGTTTGTTCAAAGAGTTTGCTAAAGCAAACGATAAGTTTGAAATTAAAGGTGCAGCCTTTGAAGGTAAAATCCAAGATGTTGAATTCTTGGCAACATTACCAACTTACGAAGAAGCGATT…
MFECGEJE_00854	rplX	50S ribosomal protein L24	ATGCCTGCTAAAATCCGTCAAAATGATGAAGTAATTGTCCTTACTGGTAAAGATAAGGGCAAGCGTGGCAAGGTAACTAAAGTGTTACCAAACGGTAAAGTGTTTGTTGAAGGTATCAACATCATTACTAAACATGAAAAACCAGTTCCTGCATTAGGAAAGGCTGGTGGTTTGGTGAAAAAAGAAGCTGCAATTGACGCTTCAAATGTTGCGATTTTCAATCCTAAAACAAATAAAGCTGACCGTGTAGGTTTTAGATTCGAAGACGGCAAAAAAGTACGTTTCTTCAAATCTAACAATGAAATTATCTAA
MFECGEJE_01425	pntA	NAD(P) transhydrogenase subunit alpha	ATGTTAATTGGTGTACCTAGAGAGCTGCTTGAGAATGAGAGCCGTGTGGCGGCAACGCCGAAAACGGTTCAGCAAATATTGAAATTGGGCTTTGACGTGATCGTGGAACACGATGCAGGTTTTAAAGCTAGTTTTGAAGATCAAGCATTTTTAGAAGCGGGCGCGAAGATCGGTACGTCGGCTGAAATTTGGCAATCGGATATTATCTTCAAAGTAAATGCACCGACAGATGAAGAAATTGCTCAAATGAAGGAAGGGGCAGCTCTCGTGAGCTTTATTTGGCGCATGCAAAATCCTGAGTTAATGAAAAAACTCACCGCGAAGAAAATTAATGTGTTAGCAATGGATGCGGTGCCTCGTATTTCTCGTGCGCAAGCATTGGATGCGCTTTCTTCTATG…
MFECGEJE_00268	tgt	Queuine tRNA-ribosyltransferase	ATGAAGTATGAATTAGATAAAACAAGCGGCAATGCTCGTCGTGGTCGCTTGGTATTTGAACGTCCACAGGGCACGTTCAGTGTAGAAACCCCTGCATTTATGCCAGTGGGTACTTATGGCACGGTAAAAGGCATGACGCCAGAAGAAGTGCGTGCGACAGGTGCAGAAATTTTACTGGGTAACACGTTCCATTTATGGCTTCGACCAGGACAAGAAGTCATGCGTAAACACGGTGATTTGCACGACTTTATGCAATGGCATCGTCCGATTTTGACTGACAGTGGCGGTTTCCAAGTATTCAGTTTAGGTAAATTACGTAAAATTACCGAAGAAGGCGTAAAATTCCAAAACCCAATTAATGGTGAGCGTATTTTCCTTTCGCCTGAAAAATCCATGGAA…
MFECGEJE_00861	rpmD	50S ribosomal protein L30	ATGGCTAAAACTATTAAAGTAACACAAGTTCGTAGCTCAATTGCTCGTTTACCGAAGCATAAAGCTACCTTGCGTGGTCTTGGTCTTCGCCATATACACCACACTGTTGAGTTAATTGATACGCCTGCAGTACGTGGTATGATTAACCAAGTTTCATACATGGTTAAAGTGGAGGAGTAA
MFECGEJE_01367	ribE	6,7-dimethyl-8-ribityllumazine synthase	ATGAAAGTTTTAGAAGGCTCAGTTGCAGCACCTAATGCAAAAGTTGCAGTAGTAATTGCTCGTTTTAACAGTTTTATTAATGAAAGTTTATTAGAAGGCGCAATTGATGCATTAAAACGTATCGGCCAAGTGAAAGATGAAAATATCACTATCGTGCGTACCCCGGGTGCGTATGAGTTGCCATTAGTTGCTCGTCGTTTAGCTGAAAGTAAAAAATTTGATGCGATTGTGGCATTAGGTACAGTTATCCGTGGTGGTACAGCACATTTTGAATATGTAGCAGGAGAAGCAAGCAGCGGTTTAGGAAAAGTTGCAATGGATGCTGAAATCCCTGTCGCTTTTGGTGTATTAACCACAGAAAATATTGAACAGGCGATTGAACGTGCTGGTACTAAAGCA…
MFECGEJE_00188	yfiH	Polyphenol oxidase	ATGCAAGCAATTAACCCCAATTGGAATGTTCCAAAGAATATTCATGCCTTTACCACTACTCGTGAAGGGGGTGTGAGCTTAGCGCCTTATTTGAGTTTCAACTTAGGCGATCATGTCGGTGATAACAAAAGTGCGGTAAAAACCAACCGCACTTTATTAGTAGAAAAATTTGGTTTGCCACAAACACCTATATTTCTAACTCAAACACACAGTACTCGAGTGATTCAATTACCTTATTCAGGACAAAATCTTGAAGCGGATGCAGTTTATACAAATGTTCCCAATCAAGTTTGCGTTGTTATGACGGCAGACTGTTTGCCAGTTCTATTCACTACAACATCTGGCAATGAAGTGGCTGCAACACATGCTGGCTGGCGTGGTTTATGCGATGGTGTACTA…
MFECGEJE_00496	ygfZ	tRNA-modifying protein YgfZ	ATGTCTCAATTTATTTCTCTTACTCAATATCAGCTGATTGAAGTACAGGGTGCGGATGCAGAAAAATATTTGCAAGGGCAATTAACTTCTGATGTTGTGCGATTAGCAAGTGGCGCAACGACACTTACAGCTCACTGCGACCCAAAAGGTAAAATGAATGCAATTTATCGTTTGTTTAAAGTAAGTAGTGAACAATTCTTTTTACTCGTTAAGAAAGATATTTTGCCAAGCGGTCTAGATGCTTTGAAAAAATATGCGGTATTTTCCAAAGTTAGTTTTGATTTACGTGATTGGCAAATCATTGGCGTAATAGGTGAAAAATGTGGAAAAATTACACCGAACTTTTCATTAGAAATTGATGAAAAACGTTCAATTTTATTAAATGAAACTGAATTGCCC…
MFECGEJE_01808	rnb	Exoribonuclease 2	ATGTTTCAAGATAATCCTCTACTCGCACAACTTAAACAACAAATCCACGACAGCAAAGAACAGGTTGAGGGCGTGGTAAAAAGCACAGATAAAGCCTACGGTTTTTTAGAGTGCGATAAAAAAACCTATTTCATCGCACCGCCATCAATGAAAAAAGTGATGCATGGCGACAAAATCAAAGCCACTATTGAAAAACAAGGCGACAAAGAACAAGCCGAGCCAGAAGCCTTAATTGAGCCAATGCTCACACGTTTTATCGCAAAAGTGCGGTTCAATAAAGACAAGAAATTACAAGTGCTGGTGGATCACCCAAGTATTAATCAACCCATTGGCGCACAACAGGCGAAATCGGTAAAAGAAGAATTGCAAGAGGGCGACTGGGTCGTCGCAAATTTAAAA…
MFECGEJE_00477	lacC	Tagatose-6-phosphate kinase	ATGGCAAGCGTCGTAACCATTACCTTAAATGCCGCCTATGATTTAGTTGGGCGTTTAAATCGTATTCAACTTGGCGAAGTAAATACGGTAGAAACATTGGGCTTATTCCCTGCTGGAAAAGGCATTAATGTCGCAAAAGTACTAAAAGATTTAGGCGTTAATGTTGCAGTAGGCGGTTTCTTGGGCAAGGATAATTCAGCTGATTTTGAGCAAATGTTTAATCAGCACGGTTTGGAAGATAAATTCCACCGTGTTGATGGCAAAACGCGTATCAATGTAAAAATTACCGAGACTGAAGCGGATGTGACAGATTTAAATTTCTTGGGGTATCAAATAAGCCCACAAGTTTGGCAACAATTTGTGACGGATTCTTTGGCTTATTGTTTAAATTATGACATT…
MFECGEJE_01306	group_1126	hypothetical protein	ATGTCAGAACAATCTTCTAAATATATCGCAGCATTGCTTGCGGTATTATCGATCTCAATGGTGCTTGGCATCGATCTATTTATTTTTTCTTTGCAATCTGAAAAGCAAACAATGCCTCATTTAGGTGTAGGCGTGTTGGTTGCACAGTTAATTTCGTTGTTGGTGTTTTATCGTGGCGAAATTTGCCCAGGACAACGTGGTCGTTTAATCAAAGTGAATATGACTTTTGCTATTTATTGGGCAGTGTGGTTGCTGATAAGCCTATTACAAAATAATCACACGCTTACTAACGTGATGAGCGTATGTGGTCTTTCTGTCGTGTATTTTATTTGGAAACAACCCAAAACTGAAAAAATTCGTAACAGCTTTTTATTGATGGCTGCATTAATTGCGGGTTTA…
MFECGEJE_00411	group_1129	hypothetical protein	GTGCAAAATAATCGACAAAAGAAAGGAATCAATGCTTTTGCTATTTCTATCCTTTTGCACTTTATCTTGTTTGGCTTATTGATTTTAAGCTCACTTTATCACACTGTTGAAATTATGGGTGGTGGAGAAGGTGAAGGAGATGTAATAGGGGCAGTGATTGTTGATACTGGTACGGCTGCTCAGGAATGGGGGCGTATTCAACAACAAAAAAAAGGGCAAGCGGATAAACAAAAACGCCCAGAACCTGTTGTGGAAGAAAAACCACCTGAGCCTAATCAAGAAGAGATTAAGCATCAACAAGAAGTTCAACGACAAGAAGAGTTAAAACGTCAGCAAGAACAGCAACGTCAGCAAGAAATAAAAAAACAACAAGAGCAAGCTCGTCAAGAAGCGTTGGAA…
MFECGEJE_00818	group_1133	putative protein	ATGAATATTCTGATAAAAAGTGCGGTAAAAAATTTCATTGTTTTTTCTACCGCACTTTATACCTCTTTTTCTTTTGCTCAAAGTAAACTTGCTATTGTGATTGATGATGTAGGCTATCATCTCAAAGAAGATGCAGCAATTTTTGCGATGCCACGTGAAATTTCCGTAGCAATTATTCCTGCAGCGCCCTATGCTCGAGCACGTAATCAAGAAGCAAAATCTCAAGGTAGAGATATTTTAATCCATATGCCGATGCAACCAGTAAGTGCAGTGAAAATAGAAGACGGTGGGCTGCATTTAGGAATGTCTGCGGCACAAGTAAATGATCGCGTTAATACGGCTAAAAATATTGTGCGTGATGCCATCGGTATGAACAATCATATGGGGAGTGCAGCTACG…
MFECGEJE_00066	folK	2-amino-4-hydroxy-6-hydroxymethyldihydropteridine pyrophosphokinase	ATGATTACGGCATATATTGCTCTAGGTAGCAATTTAAACACACCAGTAGAACAATTACATGCTGCGCTTAAAGCGATAAGTCAGTTATCAAACACTCATTTGGTAACAACGAGCTCTTTTTATAAAAGCAAACCGCTCGGCCCACAAGATCAACCCGATTATGTGAATGCCGTTGCAAAAATTGAAACCGAACTTAGTCCGCTCAAGCTATTAGATGAATTACAGCGTATTGAAAACGAGCAAGGTCGAGTGCGTTTACGTCGCTGGGGCGAACGCACGTTAGATTTAGATATTTTGCTCTACGGCAATGAAATTATTCAAAACGAACGCTTAACAATTCCCCATTATGATATGCATAACCGTGAGTTTGTCATTGTGCCGTTGTTTGAAATCGCATCG…
MFECGEJE_00003	group_1147	Putative phosphatase	ATGTATAAAGCAGTATTTAGTGATTTTAATGGCACCTTATTAACCTCTCAACATACAATTTCCCCTCGAACTGTTGTGGTAATTAAGCGTTTAACGGCGAATGGCATTCCTTTTGTGCCAATTTCGGCGCGTTCTCCTTTAGGTATTTTGCCTTATTGGAAACAGCTTGAAACGAATAATGTACTTGTTGCATTTAGTGGTGCGCTTATTTTGAACCAAAATCTCGAACCAATTTATAGCGTACAAATTGAGCCAAAAGATATTTTAGAGATTAATACTGTTTTGGCGGAACATCCTTTGCTTGGCGTGAATTATTATACAAATAATGATTGCCATGCGCGCGATGTAGAAAATAAATGGGTGATTTATGAACGCAGCGTGACCAAAATTGAGATTCAT…
MFECGEJE_00166	group_1170	hypothetical protein	ATGACAACCTACATCGCCTACGGCAATATAAATCAACCTTTTTCTTTGGAATCCTTACCCGATGAACTGATTCCAGAAAATCTATATCAAATTGAAACGGATAGCTCCCGTGTTTTTCAGCGTCATCAGTGTCGTCGGCTTGCGCATTTATTACTTTTCCAACTTCTAAAAATAGCAGGAAAATCCACCGCACTTTTATCTCAAATTCATCGTACTGAAAGTGGCAGACCTTATTTTCTTGATGAGCGAATAGATTTTAATATTAGCCATTCTGGTGATTGGGTGGCGGTAATATTAGATATTAGAAATGAAGAAAAAAGTGCGGTGGGAATTGATATTGAATTTCCTAAAATAAGAAATTTTACGGCGTTGATGGAACATATTGCACCAAAAGAAGAA…
MFECGEJE_00461	nudC	NADH pyrophosphatase	ATGAAAATACTTCAACAAGATGATTTTGGTTATTGGTTGCTTACACAAGGTTCTAATCTGTATTTAGTGAATAATGAATTGCCTTTTGGTATCGCTAAAGATATTGATTTGGAAGGATTGCAGGCAATGCAAATTGGGGAATGGAAAAATTATCCGTTGTGGCTTGTGGCTGAGCAAGAAAGTGATGAACGAGAATATGTGAGTTTGAGTAACTTGCTTTCACTGCCAGAGGATGAATTCCATATATTAAGCCGAGGTGTGGAAATTAATCATTTTCTGAAAACCCATAAATTCTGTGGAAAGTGCGGTCATAAAACACAACAAACTCAAGATGAACTTGCTGTGCAATGTATTCACTGTGGGTATCAAACTTATCCTGTGATTTGCCCATCAATTATT…
MFECGEJE_01500	trpA	Tryptophan synthase alpha chain	ATGAGCCGTTTTGAAACGCAATTTGCGACACTTAACGCAAAAAATGAAGGGGCCTTCGTGCCGTTCGTTACCCTTTGCGACCCTACTTTCGACCGCTCTTTTGAGATCATTTGCACACTTGTGGATAACGGTGCAGATGCTTTAGAACTCGGTTTTCCTTTTTCCGATCCGCTACTCGATGGCCCAGTTATTCAAGCCGCGAATAATCGTGCTTTAACTGCAGGTCATAGCAGCGAAGATAGCTTGAAACTATTGGAAAAAGTGCGGTCAAAATATCCAGAGATTCCGATTAGCTTATTACTTTGTGCCAATTTAATTTTTGCTAAAGGTTTAGATGCTTTTTATCAACGTTGTGCAGAAGTTGGTGTTGATGCTGTACTTGTAGCAGATATTCCGTTA…
MFECGEJE_00426	xseA	Exodeoxyribonuclease 7 large subunit	ATGTCAGACAATATTTATTCCGTCTCTCAACTGAATTCTGCCGCGCGTCAGATGCTTGAGGGTAATTTTTGCCAAATTTGGCTAACGGGGGAAATTTCCAATTTTACCCAACCTGTGTCTGGACATTGGTATTTAACGCTGAAAGATGAAAATGCACAGGTGCGTTGTGCAATGTTTCGTATGAAAAATTTGCGTGTAGCTTTTCGTCCACAAAATGGAATGCAAGTGCTTGTGCGTGCCAATGTGAGTTTATATGAGCCTCGCGGCGATTATCAGCTTATTATTGATTCTATGCACCCAGCAGGCGAGGGATTATTGCAACAGCAATTTGAAGCGTTAAAAATGAAGTTGGCTGCGGAAGGATTGTTTGCTCAAAATCTTAAGAAAACTCTACCGCAC…
MFECGEJE_00429	group_1286	hypothetical protein	ATGACCGTAAAATGCAAAGCAGAAGAATCCTTAACTTGTAGCTGTGTTGATGTAGGCACTATTATTGATGGCTCTGACTGTAGCGTAGAAGTACATCAATTTTATAGCACTGAAGCTGATGCCAATGCAGTGCTTGAACGATTAACAAAGAAAGCGCGCAATACAGAAAGCGATCCTTGCGAAATTAAAAGCGAAATCGTGGCAGTTGAAAACGGCGTTCAATTAAATGCTTCTTTCACTTTTAGTTGCCAAGCAGAAGCGATGATTTTTGAACTGGCGAATCGTTAA
MFECGEJE_00044	group_1287	hypothetical protein	ATGGAAAAACAAATTTTTGAACATTCAGTTAATGTAGAGGAAGAACACTATCAGCCCAAGCAAGAATTCCATAATATGGAAGCAAAGCTAGATGAAGCGTTGGACGGAGAGTTACTTGATGCTCAACTTGAACAAGCATTGAAACCAAAATCCAGTTTTAGAAAAACTTTATTAAAATTTACTGCACTTTTATTTGGCTTGGCGACGGTTGCGCAATCCGTGCAGTGGATTTGGGATAGCTATCAAAAACATCAATGGATTTATCTTGCTTTTGCTTTAGTCAGTTTGATTATCATTTTATTGGGTATTAAAGAGATTATTTGTGAGTGGCGACGTTTAGTTCGTTTAAAAAAACGTGAGCAATGGCAACAACAAAGTCAGCAGATTTGGTTAGAAAGT…
MFECGEJE_00012	holD	DNA polymerase III subunit psi	ATGAACAGACGCGATCTTCTTTTACAAGAAATGGGCATTTCCCAGTGGGAATTATATCGCCCCGAGGTACTGCAAGGTTCAGTAGGAATTAGTGTGGCAGAGAATATTCGCCTTATCACTGTTTCCGATGAAAATATCAGTAGCTCGCCTTTGTTGGCTGATGTGCTGTTAAGCCTTAATCTTAAAAAAGAAAATTGTTTATGTTTGAATTACGATCAAATCCAGCATATGGAATGTAAACAGCCTATTCGTTATTGGTTACTATCAGAAAATAGCGACCAAATTGACCGCACTTTGCCATTTTGCAAGCAGGCTGAGCAGGTTTATCGCTCGCCAAGTTGGCAGCAATTTCAATCTAATCATCAAGCCAAACGAGCGTTGTGGCAACAAATTCAGCAG…
MFECGEJE_00554	group_1315	hypothetical protein	ATGAAAAAACTTACTTCCATTCTTTCTCTTATTGTTCTCGTTATATTAGCAATTTGGCAATATTTTACCGATACAACCAAAACTAAACATCAATCATCTTCGCCCGTAATTGAGCAGACGAAGCAAACAAAAGTATCTGAGCCTAAATTTGAGCCTAAATTTGAGCCTAAATTTGAACCTAAATTCGAGCCTCAATTTGAGACAAAGCGGACGGATATTGAAAAAAGTGCGGTAAAAAATCCAGATGTTTTTGCAAACTATGATGTGATTATGCGCAATGATCATATTGGGCAAAATGCAAAGGCACCTGTCGATTATTATATGTTGGCATTATCTTGGTCGCCTGGATTTTGTGATATTCAGCGTGAAAAATATGGCGATCAGTTGCCTTATTCCTCT…
MFECGEJE_00274	ssb	Single-stranded DNA-binding protein	ATGGCTGGAATTAATAAAGTCATTATTGTAGGTCATTTAGGTAATGATCCTGAAATTCGTACTATGCCAAACGGCGATGCCGTTGCAAATATCAGCGTAGCAACCAGTGAAAGCTGGAACGATCGTAATACTGGCGAACGCCGTGAAGTAACAGAATGGCACCGCATTGTATTCTATCGTCGTCAAGCAGAGATTTGCGGCGAATATTTACGCAAAGGCTCTCAAGTGTATGTGGAGGGGCGTTTAAAAACGCGTAAATGGCAAGATCAAAACGGTCAAGATCGTTACACCACAGAAATTCAAGGCGATGTAATGCAAATGCTTGGTGGACGTAATCAAAACGCAGGTGGTTATGGTAATGATATGGGCGGTGCGCCACAATCTTCTTACCAAGCTCGT…
MFECGEJE_00785	group_1333	hypothetical protein	ATGATTTGGATATTTTTTGTCATCGCACTTTTCTTGGTAACTGGATTGACTCTATATGCAATCCGTTTATTAAAGCAGTTAAAAGTTCAAAAGGAATTGATTGCTAAAGCTAAGAATAATCGGGTTATACGATTAAAAGAGAGCATTGATATTATTGCTCGTGCAATGCAGTCTGGAGAATGTAATCTTTCTGAAGGCGTAATGCGTCTTACAATGCTATTAAGACCTTTTGGTAAGAATTTATCATCTTATCCTGCGATGGCTAATTTATATGAAGTGGTGCGTGATATGCCTACACATGATGACCGTAAACTACTTGAGAAAAGAGAAAGAATGCGTCTGGATTTAGCTCGAGAAAGTGCAGAAGCACAGTTTGAAAAAAATATTAAACAAGAATTG…
MFECGEJE_00463	group_1334	hypothetical protein	ATGATGAATTTTTTTAATTTTCGCTGTATCCACTGTCGTGGCAATCTTCATATCGCAAAAAATGGGTTATGTTCAGGTTGCCAAAAACAAATTAAATCTTTTCCTTATTGCGGTCATTGTGGTTCGGAATTGCAATATTATGCGCAGCATTGTGGGAATTGTCTTAAACAAGAACCAAGTTGGGATAAGATGGTCATTATTGGGCATTATATTGAACCTCTTTCGATATTGATTCAGCGTTTTAAATTTCAAAATCAATTTTGGATTGACCGCACTTTAGCTCGGCTTTTATATCTTGCGGTACGTGATGCTAAACGAACGCATCAACTTAAATTGCCAGAGGCAATCATTCCAGTGCCTTTATATCATTTTCGTCAGTGGCGACGGGGTTATAATCAG…
MFECGEJE_00604	tusD	Sulfurtransferase TusD	ATGCGCTATGTTATCGCCGTCAAAAGCCCTATTTACGGAAAGCAAGGGGCATTTTTAGCTTATCAATTTGCAGAATCCTTAATCAAAAAAGAACACGAAATCTCACAGATTTTTTTCTTTCAAGATGGAGTGAGTAACGGAAATGCATTAGTGTATCCAGCCAACGATGAAGTTAATTTACAAAAACATTGGCAAATGTTTTCTATTACCTACAATGTTCCTTTACATTTATGTGTTGCAGCATCTCAAAGACGAGGTGTTGTTGATAACTTAACTACACCAACTACAGCTCACTACAATCTTGCAGAGGGATTCACAATTGCAGGTCTTGGAGAATTTATAGCAGCAAGTTTAAACGCAGATCGAGTGATAACCCTATGA
MFECGEJE_00011	rimI	[Ribosomal protein S18]-alanine N-acetyltransferase	ATGTCTATTATTTCTCAAATTGAAGCCTGTGATTTCGAGCGATTGTATGAAATCGAACAGCAAGCCCATCTGGTGCCTTGGTCATTTGGTACGTTAAAAAATAATCAAGGGGAGCGTTATCTCAATTTAAAATTAATAGAGAATAATCAGATTATCGGTTTTGCTATTTGCCAAACAGTATTGGATGAAGCGACTTTGTTTAATATTGCGATTTTGCCTACTTATCAAGGTTGTGGATTTGGCAAATTATTGTTAGGAAAATTAATCTTTCAATTAAAGGAAAAAGGTGTCCAAACCTTATGGCTAGAAGTCAGAGAGTCTAACTCTGCTCGTTTCTTGTATGAAAAAATTGGTTTTAATGAAGTGGATATTCGGAAAAATTATTATCCGAAACCCAGT…
MFECGEJE_00580	group_1369	hypothetical protein	ATGCTCTCGCTCACTGCTGAATCTTGCGAACTGTTCAACATTCCTTTCTACCAATTCGCCCAAATGAAAAAATTCTGCCCAGAAGATATTCCAGCGATTAAAGCGGATTACAAATTACATTGGGATAATTGGAAAGCGATAATTCAATCTGTTTCAGCACAACTCGGTACGCCTTTTGCGAAACCGCATATTGAAAGCTGGACCAATGGTTGGCAAGTGCGGGCTCATTTCTTCGCTTATTTTAAATACGAGTTTAACCAAAATTCTGCCGCAATCTTTTCTGTGCTATTAAATCGTCGCCGACTAAGAGTGTGTTTAGATTGGCATTGCTATCGTGCAGATCGCTCACAAATTAATGTGCAACAATATAATCAGTGGCTTGATCAATTTGATTTCAAA…
MFECGEJE_01007	group_1376	hypothetical protein	ATGTTCAGGATGAATAAAGGAATGTCTTTTATTACATTGTTATTTTCTTTAGCTTTATTTAGCGTTTTATTTCTTGTTTTTAATCAATGGACGGCAAGCCAAAGAAAAAGTACGGTGAAAACTTATCAAGATTTTCAGGCAATACAGGTTGCGGAGAATCAGGCTCAACGCCAATTTTTAGGGTTAGCTTGTGAACAATTGATACAACAAAATGGCTTAACTTTTCGTATTCAATGTGAAAATGAACGTATTATTGTGCGTTATCCTACGAGTGAAATTTTGATAAAAACTCAGTAA
MFECGEJE_00314	menF_1	Isochorismate synthase MenF	ATGAGTTATTTAGCGCAGGCAATAGGCGAGTTAAAATCGCAAATTCACGCATATTTACAGCAATCAACGAATGAACTTGTCCGTTTTCAGGTAAAACTGGACAAGGTCGATTTGTTGGCGTGGCTGAAAGGTCAATCTGCGTATCCTCAATTTTATTTACATTTTCGTGATGAAGAAAAAGCATTGGCTGCGCTTGGGGCAGTGCAGTCATTTTCACAGTTAAATTTAGCGCAAGAGTTTATTGAAGAAAGTGGTTTTCCACTGGTCGGCGGTTTGCAATTTCAAGGCACTGCACAATTTGTATTACCTAAAATGCTTGTTGAACAGGATAATAAAGGCACGTTGGTATCCTTTTTTGTGAAAAATGAGCAAAGTGCGAATGATACTTTAGCCCACCTC…
MFECGEJE_00988	holA	DNA polymerase III subunit delta	ATGAACCGCATTTTTCCAGAGCAACTAAATCATCATCTTGCGCAAGGCTTGGCTAGAGTTTATCTCTTGCAAGGGCAAGATCCTTTATTACTTAGTGAAACTGAGGATACTATTTGTCAAGTGGCAAACCTGCAAGGTTTTGATGAAAAAAATACTATTCAGGTTGATAGCCAAACTGATTGGGCGCAACTTATAGAATCTTGTCAATCTATAGGATTGTTTTTTAGTAAACAAATACTAAGCTTGAATTTACCTGAAAATTTCACCGCACTTTTGCAGAAAAATCTGCAAGAACTTATATCCGTATTGCATAAAGATGTCTTGCTTATTTTACAGGTAGCAAAATTGGCTAAAGGGATTGAAAAGCAAACGTGGTTTATTACACTTAATCAATATGAA…
MFECGEJE_00267	group_1436	hypothetical protein	ATGCAAATTCTTGAACCTCAACAATTCGCCACATGGAATGAACCTATTGAAATGCTTTATGCCTGTCATAGCAAGGTAAAACGTTTTTGTCGTCAGTTAAGCATTTTGCCTGATTATCTAGAAAAACACGGCTATACTCAGGCTGTATTAAATGATGTTGAGCAGATTTTAAGCTATTTCAATCGTGCCGCACCGTTACATCACGATGATGAAGAATTAGATTTTTTCCCTCAATTAGTCAAAGTGGCTCCGCAAACACAAACTTCCATTGATGAATTAGAAAAACAGCACGAATATTTGCATGAAAATTGGAATGCATTATCTGTGCAGTTAGAAGAGCTTATTTCTGAACAACGTCAAGATATTGATAAACATTTAATTGAACGCTTTATTCAAGGT…
MFECGEJE_00971	tadA	tRNA-specific adenosine deaminase	ATGGATGCAGCAAAAGTGCGGTCAGAATTTGACGAGAAAATGATGCGCTACGCCCTTGAGCTTGCCGATAAAGCGGAAGCGTTAGGTGAGATTCCTGTGGGGGCGGTGCTGGTGGATGACGCTAGAAATATTATTGGAGAAGGTTGGAATCTCTCCATTGTTCAAAGTGATCCTACTGCACATGCTGAAATTATCGCTTTGCGTAATGGTGCGAAAAATATTCAAAATTATCGCCTACTGAATAGCACGCTTTATGTGACATTAGAGCCTTGCACAATGTGCGCAGGGGCAATTTTGCATAGCCGTATTAAACGTCTTGTGTTCGGTGCATCTGATTATAAAACTGGCGCGATTGGATCACGTTTTCATTTTTTTGATGATTACAAGATGAATCATACT…
MFECGEJE_01691	group_1453	hypothetical protein	ATGATGCGGTGCTTGTTCCAAGCCATTGGCAAATTGCCTTTGCCAGAAAAATTAATTCAACTTTTTGTGCTGACCGTACGTTACATTGCACTGCTTGGAGAATTGCGTCAAAAAATGGATATTGCCATGCGCGCTCGTGGATTTCGTCCTCGGCTTAATCGCCGAACTCTTTATGTGACTGCTCAAAGTGTCGCTTTATTATTGATTCATGCCCTGCTGAAAGCTGAAACGGCGCAAATGGCGTTAAAATGTCGTGGTTTTCAGTTCGGCAAAAAGAGAGAAAAATAA
MFECGEJE_01740	group_1455	hypothetical protein	ATGAATTATGTGGATCAGAATAAACGAAAATGGTTATCGCTGGGCGGTATTGCGTTAGGAATATCTATTTTACCAAATTCTGTATTAGCAATGGTTTCAACACCTAAACCTCGTATTTTAACTTTCCGCAACATTAATACGGGCGAAAGATTAAGTGGCGAGTTTTCTTTAGCAAAAGGTTTTTCGCCTGCGATGTTAAAAAAATTGGATTATTTAATGCGTGATAAAAGGACAAATCAAGTGCATAAAATGGATCCAAATTTATTCCAGAAATTTTATAATATCCAAACTAATTTAGGCTTACGCAATGCTGAAATTGAAGTAATTTGTGGTTATCGTTCAGCCTCTACTAATGCAATGCGTCGTCGCCAAAGTCGTGCGTAG
MFECGEJE_01511	ispA	Farnesyl diphosphate synthase	ATGGGTCACTTTTCTGAAGAATTACAACAGGTTCAAACTCGTATCAATCGCTTTTTAGAAGCTCAATTTGAAGGCATTGAAAGTCATAATGCGCCTTTGCTTGAGGCGATGAAATACGCATTATTACTTGGCGGTAAGCGAGTTCGCCCTTTCTTAGTTTACGCAACAGGTCAAATGCTTGGCGCAGAGAAACAAACCTTAGATTACGCTGCTGCTGCCATTGAAGCCATTCACGCCTATTCCTTAATTCACGATGATTTACCTGCAATGGATGATGACAATTTACGCCGTGGACATCCTACTTGTCATATCCAATTTGATGAAGCTACAGCTATTCTTGCGGGCGATGCACTGCAAAGTTTCGCATTTGAAATATTAACCAAAACACCGAATATTTCT…
MFECGEJE_00606	tusB	Protein TusB	ATGCTTTATACATTTTCTCAATCAGATTATCCCAAAACTGAACTAGATGATTATTTTTCATATATTACAGAAAAAGATGCGGTAGTACTATGGCAAGACGGTGTGTTATTGGCAATAAAATATCCTGATTATTTTGCCAAATGTAAAGGGAATTGCATGATATTAAAACAAGATATTTTAGCAAGAAATCTCACCGCACTTTTACCTCAAAGCAGCAAGATAAAATTAATATCAATAGAAGAACTTGTTGGAATCACTGAAAATTATTTACCACAGCTATCACTATAA
MFECGEJE_00916	rseC	Protein RseC	ATGCTAAGAGAAAGTGCCGTTGTTATTAGCTATGAAAATGGCATTGCCAAAGTGAAATGCCAATCCCAAAGTGCCTGTGGCCAATGCGCAGCTAAAAACAGTTGTGGAACATCAAGCCTTTCCGAATTAAACGGTAAACGTGGCGAGCATATTTTTAATGTGGAAACATTAATGCCATTACGCGAAGGTCAAATTGTTGAAATTGGATTAGAAGAAAAGTCGATGTTGTTGTCGGCATTATTGATGTATGTTGTACCGCTTTTGACCTTATTGATTGTGACTATGTTGTCCGATTACATAAGCGATAATGAAATTCTGCGTGCCATTTTAATCTTTGGATTAACCGCACTTTCTTTCATTTTGGTAAAATCTTATAGCAGAAAATTAGGGCAACAAACA…
MFECGEJE_00996	group_1482	hypothetical protein	ATGGCTAGGCGTAAAAACCATTCGATAAAAATTGAGAACAATGAAAAAGAAAATCAGATTTTAGTTAGTTTATCTATTGTGGCCTTATTAGGAGGCTGTTCAGAAGAGCAAGTACAACGCGATGTATATCAGTCTTTAGACGATTGTTTAGCGGATTGGAAAAAAATTGAGCTTTGTGAGGCAGATAAAAATACTGAAAGTACTCAGAAAACTGCAACTACACAACAGCAGGGGCTGGGTTTAAATATTCGTGATAATGGTAATGCAGAAAGTGCGGTAAAAAATCCAGCTGAAAATAATGCACAAGCTAATCAAAGCGAGAACAGAGCTGAATCAACTACAAAAGCTGAAAGTACCGATCCTTCTTTAGGAGCCGCAATTGCTGGTGGCGTTATAGGG…
MFECGEJE_01328	group_1484	hypothetical protein	ATGCTAGTAAAAAAATTCTCCCCAAAATTTACCGCACTTTTTCGCACACTACTCTACGCAATCTTTGCATTGATTATACTTTGCTTGCTAGTGGATCGAGGCATCAGTTTTTATGTTCGCGATAAAATATTCACAAATATTGATGAACTCCCCTTTCGCCCCTGCGCCCTTGTGCTTGGCACATCAAAATACACCGTCAGCGGAAAACCGAACGTTTATTACGATAGTCGCTTAATGGCAGCTAAAAGCCTAATCGAACAACAAAAAGTGAATTATCTTTTATTAAGTGGCGACAACCGAACTTTGCAATATAACGAACCAAGAGCAATGTTTCGCGATTTACGCAAAATGGGCGTGCCAAAAACTTTAATGTTCCGTGATTTTGCAGGTTTTCGCACC…
MFECGEJE_01506	truC	tRNA pseudouridine synthase C	ATGCTAGAAATTTTATATCAAGATGGGTTTCTCGTTGCGGTGAATAAGCCTGCAGGTATGCTGGTTCATCGCAGTTGGTTAGATCCTCACGAAACTCAATTTGTGATGCAAACTTTACGAGATCAGATTGGTCAGCACGTATTTCCTATTCATCGTTTAGATCGACCGACATCTGGCGTGTTGTTATTTGCATTGAGCAGTGAAATTGCGAATTTAATGTGTGAACAGTTTGAACAAAAGTACGTTCAGAAATCTTATTTGGCTGTAGTGCGTGGGTATCTACAGGGAAAAGAGCGGATAGATTATCCACTAAAAATTCAATTGGATAAAATCGCAGATAAATTTTCTCAAGAAGATAAAGAGCCTCAAGAAGCGATTACTGATTATGAAGGATTAAAA…
MFECGEJE_01297	aceF	Dihydrolipoyllysine-residue acetyltransferase component of pyruvate dehydrogenase complex	ATGTCAAAACAAATTCAAATTCCTGATATTGGTAGTGATGAAGTTACCGTAACAGAAGTCATGGTAAACGTAGGCGATACCATTTCTGTTGATCAATCTATCATTAACGTTGAAGGCGATAAAGCTTCAATGGAAGTGCCTGCACCAGAAGCGGGTGTTGTAAAAGAAATTTTAGTCAAAGTGGGCGATAAAGTTTCAACTGGTACTCCAATGCTTGTATTAGAAGCGGCAGGTGCTGCTCCAGCAGCTGATGAGCCTACTGCTCCAGTAGCTGATGCGCCTACTGCACCAGTGGTTGCTACCGCACCAACGGCTTCAGCTATTGTAGAAGTAAATGTGCCAGATATTGGTGGCGATGAAGTCAATGTAACCGAAATTATGGTTGCAGTTGGCGATACA…
MFECGEJE_00707	waaA	3-deoxy-D-manno-octulosonic acid transferase	ATGTGGCGTTTTTTTTATACCAGCTTGCTTTTAATTTGCCAGCCGTTGATATTGTGTTTTATTGGCTTGCTCAGTGTTAAATCTCCACGTTATCGTCAGCGTTTGGCTGAACGTTATGGTTTTTATGGCAATGCGTCTTGCCCACCACCACAAGGGATCTTTATCCACGCAGCCTCCGTAGGGGAAGTGATTGCTGCGACACCGCTGGTTCGTCAATTGCAACAAGATTATCCACATTTATCCATTACTTTTACGACTTTTACGCCCACAGGTTCAGAGCGCGTCAAAGCCACTTTTGGAGATAGTGTTTTTCATTATTATCTCCCCCTTGATTTACCTTTTTCGATCCATCGTTTTATTAATTTTGTACAACCTAAATTATGTATCGTGATGGAAACA…
MFECGEJE_00822	mutY	Adenine DNA glycosylase	ATGTTAGCAAAATCTTCCATCAATGCGCCATTTGCCAAATCTGTTTTAGCTTGGTACGACAAGTTTGGACGCAAGCATTTACCTTGGCAGCAAAATAAAACGCTTTATGGTGTATGGCTTTCTGAAGTGATGTTGCAACAAACGCAAGTTGCGACGGTAATTCCTTATTTTGAGCGGTTTATCAAAACATTTCCAAATATCACCGCACTTGCCAATGCTTCACAAGATGAAGTGTTACATTTATGGACGGGCTTAGGCTATTATGCACGAGCGCGTAATTTACATAAAGCCGCTCAAAAAGTGCGGGATGAATTTAATGGAAATTTCCCAACAAATTTTGAGCAAGTTTGGGCATTATCTGGTGTGGGACGTTCAACTGCTGGTGCCATTTTATCTTCT…
MFECGEJE_00992	group_1581	hypothetical protein	ATGAGCAAACCCATTCTTTTTTATGCAGAAACATGCCCAGATACCGCGCCATTTGTCGCGGAGTTGGATCGCTTAGGTGTGGATTACGATGAAGTAGAAATTATGACTTCATTACCTAATCTCAAACAATTCATTCGTTTACGCGATAGCAGTGCAGAATTTGATAACTCGAAAGCAAATGGCTATTTAGGCATTCCTGCATTGTTATTACCAAATGGCGATGTTGTTTTAGACCTATCAAAGTTAAAAGTAATTTTTTAA
MFECGEJE_00284	group_1593	dITP/XTP pyrophosphatase	ATGAAACAAAAAATCGTACTTGCTACAGGCAATAAAGGAAAAGTAAAAGAAATGGCTGATGTCCTATCTGATTTTGGCTTTGAAGTGATTGCACAAACAGATTTAGGCATTGAAAGCCCAGAAGAGACAGGCTTAACTTTTGTAGAGAATGCCTTATTAAAAGCCCGTTATGCCTCAGAGAAATCAGGTTTACCTGCTATTGCAGATGATTCTGGCTTAGTAGTTTCCGCACTTAATGGCGCACCAGGTCTGTATTCTGCCCGTTATGCTGGTGAAGAGGGCAATGATGCTAAAAACCGTGAGAAATTATTGGCAGAGCTTGCTCATATTGCACAAGAACAACGCCAAGCCAAATTTGTGAGCTGTATCGTGTTTTTACAGCATCCAACGGATCCATCG…
MFECGEJE_01138	group_1628	hypothetical protein	ATGAAAAACAAATACCTTACTCTTGTTGCTTTAAGCGGATTCTTCTGTGTCGCACTAGGCGCATTTGCAGCTCATGGCTTAAGCCATATATTAGAAGCCAAAGCATTATCATGGATTGATACGGGGTTAGAATATCAAATGTTCCATACCATTGCAGTACTTGCCGTTGCATTATCTGCTTTACGTGACAACAAATTCGCCCGATTATCTATGTCTTCTTGGTTAATTGGAATCTTATTATTTAGTGGAAGTTTATACGCACTTGCTTTCGAAGCAAGCAATGTAATTGTATGGATTACGCCTATTGGCGGCACTTTATTTTTAATCGGATGGATTAGCTTAGCTTACGGAAGTTTCAAAAGTAAATCGCTATGA
MFECGEJE_00329	ampD	1,6-anhydro-N-acetylmuramyl-L-alanine amidase AmpD	ATGCGAAAAATAAAAGATATTGAGAAAGGATTGCTGACCGATTGTCGGCAAATTCAGTCACCTCACTTTGATAAACGCCCAAATCCGCAGGATATTTCCTTATTAGTTATTCATTATATTAGTCTACCGCCAGAACAATTTGGCGGCGGATATGTGGATGACTTTTTTCAAGGGAAATTAGATCCTAAGATTCATCCTTATTTTGCAGAAATTTATCAAATGCGTGTTTCAGCACATTGTTTGATCGAACGAAATGGGCGAATTACGCAATATGTCAATTTTAATGATCGCGCTTGGCACGCAGGCGTATCGAATTTTCAAGGACGAGAAAAATGCAATGATTTTGCCATTGGAATTGAGTTGGAGGGGAGTAATGAACAGCCTTTTACCGACGCTCAA…
MFECGEJE_01522	moeB	Molybdopterin-synthase adenylyltransferase	ATGATCGAACTTAGTCACGAAGAAGAATTGCGTTATAACCGTCAAATTATTCTTAAGAGCGTAGATTTTGACGGGCAAGAAAAACTTAAAGCAAGCAAAATGCTGATCGTTGGGCTTGGTGGCTTAGGCTGTGCAGCCAGCCAATATCTCGCAGCAGCAGGTGTTGGAAATTTAACGCTGTTGGATTTCGATACAGTTTCTCTTTCGAATCTTCAACGCCAAGTCTTGCACTGCGATGCTCGCTTGAATATGCCAAAAGTGGAATCCGCTAAAATTGCACTGGAACAAATCAATCCACATATAAACATAGAGACGATTAATGCGAAGTTAGACGAAGAAAAACTCGCAGAAATCATTCCGCACTTTGATATTGTTTTAGATTGTACAGACAATGTGGAA…
MFECGEJE_00401	hscB	Co-chaperone protein HscB	ATGTTCAATCCTTTTCAAATTTTTGATTTGCCAGTTGATTTTCAGCTGGATGAAAAAGTACTAAATGCACGTTATTTAAAATTACAAAAGGCCCTACATCCAGATAATTTTGTCTCAAGTAATGCTTTAGATCAACGTGTTGCGATGCAAAAATCTACCGAAGTGAATGATGCCTTAAAAACGTTAAAAGACCCAATTTTGCGAGCTGAAGCGATCATTGCTCTTAATACTGGTGAGCAGTTAGATCTTGAACAAAAAAGCACGCAAGATGTGGCGTTTTTAATGCAACAATTACAATGGCGCGAACAATTAGAAGAAGTTGAACGCCAGCAAGATGAAAGAGCATTAAATGCTTTTGCTAAAGAAATTAAACAAGAAACTCAATCATTATTGACCGCA…
MFECGEJE_00083	yjjV	putative metal-dependent hydrolase YjjV	ATGCACTTCTTCGACACTCACACGCATCTTAATTATCTCCAACAATTTACTGGGGAACCGTTGTCACAGCTTATTGATAATGCTAAGCAAGCCGATGTGCAAAAAATACTGGTTGTGGCGGTGAAAGAAGCTGATTTTAAAACAATCCAAAATATGACCGCACTTTTTCCTGATAATTTGTGCTATGGGCTTGGGCTCCATCCTCTTTATATTCAAGAACACGCCGAAAATGATTTGATTCTGTTAGAACAAGCCTTAAAAAATCGTGATACAAATTGCACGGCAGTGGCAGAAATTGGTTTGGAACGCGCGATTCCCGATTTGCTCACCGATGAACTTTGGGCAAAACAATGTCATTTTTTTGAAAGCCAACTTTATTTGGCAAAACAATTTAATTTA…
MFECGEJE_00520	yqaA	Inner membrane protein YqaA	ATGGATATTTTTTCATTTTTTAGTGCTGATTTTTGGCAGGCTAATAGCTTATGCTTTATGTTTATCAGCGCGTTTTTGAGTGCAACAGTATTACCAGGTAATTCAGAAGTTATATTTGTTGCGCTTGCTGTACCTAAATTAATGTTAGGTTCTTTATTTAACGTAGATATATTAGCTCTAATATTGATTGCAACCGCTGGAAATAGCTTAGGAAGTTTAACCACTTACGGAATTGGACGATGGATGCCAAAATTCGATCCCAAAAATTACCGCACTTTATGGGCAATAAATCAGCTACGGCGTTATGGGGCGATTGCTTTACTTTTGAGCTGGCTGCCTGTAGTTGGCGATTTATTTTGTGCCATAGCTGGTTGGTTAAGATTAAATTTTGTAACGAGC…
MFECGEJE_01281	mtnN	5'-methylthioadenosine/S-adenosylhomocysteine nucleosidase	ATGAAAATCGGAATTGTTGGTGCAATGGCACAAGAAGTCGAAATTTTAAAAAATTTAATGGCTGATAGAACGGAAACTCGAGTAGCAAGTGCGGTCATTTTTGAAGGTAAAATTAACGGTAAAGATGTTGCATTATTGCAATCAGGCATTGGAAAAGTGGCAGCTGCCATTGGCACGACGGCGTTATTGCAATTAGCCAAACCAGATTGTGTGATCAATACTGGTTCTGCAGGAGGGGTAGCAAAAGGCTTAAAAGTGGGGGATATTGTGATTTCTGATGAAACACGCTATCACGATGCGGATGTGACCGCTTTTGGCTATGAAAAAGGGCAGTTGCCTGCTAATCCTGCGGCATTTTTATCGGACAAAAAATTAGCAGATCTCGCTCAAGAAATTGCA…
MFECGEJE_00687	group_1683	hypothetical protein	ATGGCAATTCAAACCGAAAAACCGATTGAATGTGTAGGTTGTAATACTTTTGATATGAAATCACTTTTCGATAATCGTGATTGTAGTCAGGTTATTGAATATATTTATGACAGTGAAGGACAAGCGCAAGAAGCACTCGCATTTTTTACTCAGAAAGCACGTGATGTAGAAAGTGAACCTTGTGAAATTCAATCTGAAATTACAAAAGTGGATGATGGCTATTTATTAAAGGCAGATTTCACTTTCTGTTGCCAAGCTGAATTGGTGATTTTTCAAATGCGTATTGCATAA
MFECGEJE_00642	group_1694	hypothetical protein	ATGGCAAAAGAGCAACCTAACGACCTCACCGAACAACTTACAGATACGCCCAAAACAGCTGTTGAACAAGCTGAAACAATGCAGTCTGTTCCGCAAACTATTGTGAAAAAAACTGGTACAGCATTGAGTTTATTAGCAATACTTGTTGCGCTAGGTATTGGTGGAGCTGGATACTATTTTGGTCAGCAGCAAATGGCTAAAATTCAACAGAAATTAACCGCACTTGAAAATCAAACGGGAGCAAATCTTTCCTCAAATAACACCAATAACAATAAACGACTTACACAATTAGAACAGAGTTTAAAAACTGCACAAGAAAATATAGCTCAACTGGAACAATTAATTGTAAGCAAAACAGGGGAAATAACATCCTTACAAACTCAAATGAAACAAGTAAGT…
MFECGEJE_01635	group_1724	hypothetical protein	ATGATCATTGAAAATCAAAAAGATGCTGAATTTTCTTCTGCTTTCAAGCCTTCTCAACTCGCTCAAGCGAGCCGTTTTAAACGTTGGCTTGCAAGTATGATTAATGGGCTTGTGCTTTGGGTGATGGCTGGTCTCGGTTTTGCATTGGGGGATTTTGCCGGTGTAGTGGGGATGATTGTATATGCTGGTTTTCAGTTATATTTCATGAAAACTTATGGTCAAACAATGGCAAAACGCTGGTTAGGCTTGCGCGTATTTAATTATCATACCAATCAGCCTGTTGAATTTGGTAAATACATCGGCCGTGAGATTATTGATATTTTATTGGCGTGGACAAGTTTCTTATTGATTATTAGCGGTATTGTTGCACTTGTACGCGATGATCGCCGTTCTTTAACT…
MFECGEJE_00211	mepA	Penicillin-insensitive murein endopeptidase	ATGAATAAAATTTTATTAAAAACAACCATAATTTTTACCGCACTTTTCTCTCTGAACGTTGTTGCGTCTCCTCTAGATTGGCAAAAAGTGAAACGCCCTATTCCAAGTGAAGATGGTAAAGCAAGTCCTATTGGTAGTTATACCAACGGGTGTATTATTGGAGCACAAGCATTACCGCCGAAAGGTGAAGGTTACCAAGTGATTCGCATGAATCGCAATCGTTATTATGGTCATCCAAATATGATTCAGTATCTTGAACGTTTGGGGCAGCGAGCTAAAGCTGCTGGGTTGCCAACGATGTTAGTAGGCGATATTGCCATGCCCGGTGGTGGGCGGTTTTTAACGGGTCATGCTAGCCATCAGATGGGATTAGATGCGGATATTTGGTTAAGAATGGGC…
MFECGEJE_00392	group_1740	hypothetical protein	ATGAAAACAATAAGTAAACAACTAAGTGCGGTTATTTTCCCTTTCATTTTTTCTGCCTGCGTTTCACAATCTGCATCTAGCTTAAATCATCAAACTGCCGCTAAAGCGCGTGTGGAACTCGCTTTGAGCTATCTTCAGCAAAATAATCCTCAACTGGCTAAAATCAATTTAGACAAAGCACTTCAACACGATAAAAATTACTATCTCGTGCATTCAGCACTTGCACATTATTATCAACAACAAGGGCAAATAGAAAATGCCTTTCGTGAATATGAAATAGCCGTAAACCTTAATCATAAACAAGGCGATGTGCATAATAATTTTGGTACGTTTCTATGTAGTCAAAAGAAATTTGAACAAGCTCAGCAACAATTTGAATTAGCACTTAATTCGCCGAAT…
MFECGEJE_01434	tusE	Sulfurtransferase TusE	ATGTTGAATATCAATGGAATTGAAGTTGAAACTGACAAAGACGGTTATTTGCTCCATAGCCAACAATGGAACGAAGATGCCGCTCGTGCTATTGCACAGTTAGAAAGTATTGAATTAACAGATGCCCATTGGGAAGTGATTTACTTTGTGCGAGACTTTTATCAAGAATATAACACCTCCCCAGCCATCCGTATGTTGGTAAAAGCCATGGCTGAAAAGCTTGGTGCGGATAAAGGTAATAGCCGTTATTTGCAACACTTATTTCCTGAAGGCCCAGCAAAACAAGCCACAAAATTAGCAGGCTTGCCGAAACCTGCAAAATGCCTATAA
MFECGEJE_00068	amiB	hypothetical protein	ATGAAAACTAAAATTTTATTTTTCCTTTTTTTCTCAACGTTTAGTTTCTCTATTTTTGCAGCACCTATTACGATTGCGATTGACCCAGGTCATGGGGGAAAAGATCCTGGTGCAATCAGCCGAAACTTAGGCATTTATGAAAAAAATGTTACCCTTTCAATTGCAAAAGAATTAAAAGCCTTATTAGATAAAGATCCACATTTTCGCGGTGTATTAACGCGTAAAAGTGATTATTATATTTCCGTGCCAGAACGTTCAGAAATCGCACGTAAATTTAAAGCGAATTATCTTATTTCCATTCATGCCGATTCATCTAAATCACCTGATCGTCGCGGGGCTTCTGTTTGGGTATTGTCAAACCGTCGAGCCAATGATGAAATGGGTCAATGGTTAGAAGAC…
MFECGEJE_00972	group_1797	hypothetical protein	ATGGAAAACAAGGCTGAGCGTTATCAAAAAGCAGTCAATATTACGGATGTGCTTGAGCAATCGCCCTTTGCCAAAATAATCAAAAAAGGTCTTGCTATCAATGAAATCAATCAAAAATTTAACCGCATTTTTCCACAGGAATTTCACGGCAAATTTCGTATTGGTAATATGACAGATAACTCAATTTTTATTGAGACAGCAAATGCGATCGTTCGCCAAGGAATTTTATTCAGACAGACAGAATTGTTGAAACTCATTCAAGAAGAGTTTCCGCAAGTAACAGGATTTGAGATAACGATCAATCCTGGATTTTAA
MFECGEJE_01521	moeA	Molybdopterin molybdenumtransferase	ATGCTTACATTGGATCAAGCTCGCTCGAAAATGCTTGAACAGCTTCCCTTCCCGACTCAAACTGAATACCTAAATTTACAAGAAGCCGCCAATCGAATTTGTGCAGAAGATATTATTTCGCCTATCAATGTTCCCTCTTTCGATAACTCAGCAATGGATGGTTATGCTGTACGTTTATCGGATTTACAACAATCTTTAACCCTTTCAGTGGCAGGGAAATCTTTTGCAGGTAATCCATTCCAAGAGGAATGGCCATCAAAAAGTGCGGTCAGAATTATGACTGGTGCGATGATTCCTGAAGGCACAGATGCAGTGATAATGCAAGAGCAAGTAACACTCAATGAAGACGGCACCATCACTTTTAGTGAATTACCTAAGCCGAATCAAAACATCCGTCGT…
MFECGEJE_00423	pth	Peptidyl-tRNA hydrolase	ATGTCAGAAATAAAACTTATTGTTGGTTTAGGCAACCCTGGCGATAAATATACAGATACACGCCACAATGCAGGCGAATGGCTTATTGAACGCTTGGCTCGTCGTTTTAACGTTTCACTAAATCCAGAAAGTAAATTCTTCGGAAAAACTGCCCGCACTTTAGTGAATGGAAAAGAAGTACGCCTTTTAGTGCCAACAACTTTTATGAATTTAAGCGGTAAAGCAGTTGGCGCATTGGCAAGTTTTTACCGTATTAAACCTGAAGAAATTTTAGTGATTCATGATGAATTAGATTTACCACCAGGCACTGCGAAACTCAAACAAGGCGGTGGACATGGTGGGCATAACGGCTTAAAAGATATTGTGGCTCAATTAGGCAATAACAATAATTTCTACCGT…
MFECGEJE_01077	group_1881	putative protein	ATGAAAACATTATTCACTTCGGTTGTATTGTGTGGTGCGCTGGTTGTTTCTTCGTCTTTTGCTGAGGAAAAAGCGACAGANCAAACCGCTCAATCTGTTGTGACAACTCAAGCTGAAGCTCAAGTAGCACCAGCCGTAGTGAGCGATAAATTGAATATCAACACAGCAACTGCCAGTGAAATTCAAAAATCCTTAACTGGCATTGGTGCGAAAAAAGCGGAAGCTATTGTGCAATATCGTGAAAAACACGGTAATTTTNCTAATGCAGAACAGCTTTTAGAAGTACAAGGAATTGGCAAAGCAACACTAGAGAAAAATCGTGATCGTATAATCTTTTAA
MFECGEJE_01753	group_1882	3-deoxy-D-manno-octulosonate 8-phosphate phosphatase KdsC	ATGCAACAAAAATTAGAAAATATTAAATTTGTCATTACTGATGTAGACGGCGTACTCACTGATGGACAACTTCATTATGATGCCAATGGTGAAGCCATCAAAAGCTTTCATGTACGAGATGGTTTAGGCATAAAAATGCTGATGGATGCGGATATTCAAGTGGCAGTGCTTTCTGGTCGCGACTCCCCTATTTTACGTCGTCGCATTGCCGATCTTGGTATTAAATTATTCTTTCTTGGCAAACTTGAAAAAGAAACGGCTTGTTTTGATCTCATGAAACAAGCTGGCGTCACCGCCGAGCAAACCGCTTATATTGGCGATGATAGCGTAGATCTCCCCGCCTTTGCAGCGTGTGGAACTTCTTTTGCTGTGGCTGATGCCCCTATTTATGTGAAAAAT…
MFECGEJE_01294	ruvB_2	Holliday junction ATP-dependent DNA helicase RuvB	ATGAGCTATCAAGTCTTAGCCAGAAAATGGCGACCAAAAACATTTGCTGATGTCGTTGGGCAAGAACATATTATCACGGCATTAGCAAATGGATTAAAAGATAATCGACTACATCACGCTTACCTCTTTTCAGGCACGCGTGGTGTAGGAAAAACCTCTATTGCTAGATTATTCGCAAAAGGATTAAATTGTGTTCACGGTGTAACGGCAACGCCTTGTGGCGAATGTGAAAATTGTAAAGCTATTGAGCAAGGCAATTTTATTGATTTAATTGAAATTGATGCGGCGTCTCGCACAAAAGTTGAAGACACGCGTGAATTATTGGATAACGTGCAATATAAACCAGTTGTGGGCAGATTTAAGGTTTACTTAATCGATGAAGTCCATATGCTATCTCGT…
MFECGEJE_00400	group_1888	hypothetical protein	ATGCAAACTCTTGAACAGCTCACTAGCCCAGAACATTCTGCTTGGATAACCCTTTCCCAATGGATTGATAACGCTCGCAATCATTGTGAAGTAATTAAAAAAGATCAATCCAGTGCGGAGCGTGAGCTTTTTACTATGCAAATGCCAACATCCTCGCCAATGGGTGCAGTAATCTATGAAACAGGTGGAATTTTAATTCATTATGGTTGGTTACGTATTTTAGGTTCTGGAAGTTTTAAATTACCGCGTGGCTTGATGGATTGGAATTTCAGTAAATCTTTTAGTGAGTCAGGCGAAAAACCAAAATATTTATTAGTTGCAGATGATGTGATTGGTGGTTATTTTGCGTTAAATGGTGGTTCGTTAGGCAATAATATTGGAAAAATTTATTACTATTCA…
MFECGEJE_01376	pheT	Phenylalanine--tRNA ligase beta subunit	ATGAAATTTAGTGAACAGTGGGTAAGAGAATGGGTGAACCCTGCGGTGTCCACCGAGCAATTATGCGAGCAAATTACCATGCTTGGCTTAGAAGTAGATGGCGTGGAAGCCGTTGCGGGTACATTTAATGGTGTCGTTGTTGGTGAAGTGGTGGAATGTGCACAACATCCAGATGCAGATAAATTACGTGTAACTAAAGTGAACGTAGGCGGTGATCGTTTATTGGATATCGTGTGCGGTGCACCAAATTGTCGTCAAGGCTTAAAAGTTGCTTGCGCAACAGAAGGTGCGGTATTACCTGGCGATTTCAAAATTAAGAAAACGAAATTACGTGGTCAGCCATCAGAGGGGATGCTTTGTTCATTTTCTGAATTAGGTATTGATGTTGAAGCTGATGGT…
MFECGEJE_00760	nlpD	hypothetical protein	ATGAAAAAATCGTTTCTCTTACTCCCTTTGAGTCTTGTTGTATTATCGGCTTGTACCTCTAATTTTCCTGCACCTATTTCTGATGCAGATGGAAATTTTTCCCCTAGTGTAATACAATCTGTAAATGGCAGTAATGTAGGTGGTGCTTGGCAACCTGAAATTCAAAAAAATTCATTACCTACAACGGGAAATATGGTCACGCCACAACAAAATTTTCAACCGATTAATCAACAACCAACAATGCCAACAGCACCTGCACAACCTGCATTTCAACCCTCTCCGAAAACCGTAGTTAGTGCACCGACAGTACAAACAAAAACAGTTACCAAAACAGTCGCTGATTGTGTAGATGGACAGCATATTAATATCCCACGTAATCCAAATACCAATGCGCCAGAT…
MFECGEJE_00047	ytfJ	putative protein YtfJ	ATGAAAAAACAAATTCTTGCCTTAGTTTGTGGCGTGATATTTAGTAGTTCAACTTGGGCACACAATTTGCAATTAGAACAATCTTTACCATCGGTCAAAGTGAGTGAGTATGGTGAAATTGTGCTTTCTGGAAAAGATACTGTGTTTCAACCTTGGGGTTCTGCGGAATTAGCGGGTAAAGTGCGTGTTGTTCATCATTTAGCGGGTAGAACGGCTGCAAAAGAGNAAAATCAGTCGATGATTGATGTGATAAAAGCATCCCATTTTAATCCTGTAAAATACCAAACAACCACTATTATTAATGCGGATGATGCGATTGTTGGTACAGGTATGTTTGTAAAAAATGGTGCGAAAAAAGGCAAACAGGAAAATCCACATAGCCAAGTTGTGTTAGATGAT…
MFECGEJE_01683	sfsA	Sugar fermentation stimulation protein A	ATGCAACTTCCAGCTTTACAATCGGCGACATTAATTCGTCGTTACAAACGATTTCTTGCGGATATTGAATTGCCAACTGGTGATGTTATGACAATTCATTGTGCCAATACAGGTGCGATGACTGGATGCGGTGAAAAAGGCGATAAAATTTGGTATTCACATTCTGATAGTCAAACTCGTAAATATCCCCATTCTTGGGAACTCACTCAACTCGCAAATGGACAGCTTTGCTGTATCAATACGCATCGTTCTAATCAGCTTGTCTTTGAAGCATTGCAAAATAAGCAAATCAAAGAATTGGCAATGTATGATGAAATTTACCCTGAAGTGAAATACGGCGAGGAAAATAGCCGAATTGATTTCTTACTAAAAGGCGAAGGCTTGCTTGATTGTTATGTA…
MFECGEJE_01217	group_1918	hypothetical protein	ATGGCAAAACGTAAGAAAAAAGAAGTTTTCGATTGGGAAGATGAAGATCAAGAAGAAATTATTTGGGTGAGTAAAAGCGAAATCAAACGCGATGCGGAAGATTTAAAACAACTTGGCGAAAAGATTGTCAATTTAACCAAAGCTAATCTTGCCAAAATCCCACTTGATGAATCCTTACTTGATGCCATTGAACTTGCACAGCGTTTACAAAAAGAAGCTCGCCGCCGTCAATTACAGTATATCGGCAAATTATTTCGAGGAATTGATGTTGAGCCCATTCGTGAAGCCTTAGATAAAATTGAAAATAAGCATAACCAACAACAAGCTATGCTACATAAAATCGAAAAAGTGCGGGATGAATTGGTGGAAAAAGGCGATGTGGCTTTAACAGATTTATTA…
MFECGEJE_00917	mobB	Molybdopterin-guanine dinucleotide biosynthesis adapter protein	ATGAACAATCAGATTCCTTTACTTGGAATTACCGGTTATAGCGGTAGTGGTAAAACAACATTATTAGAAAAACTTATCCCAGAACTGATCGCTCGTCACATTCGCGTTTCAGTGATTAAACATAGCCATCACAATATGCAAGTTGATAAGGAAGGAAAAGATAGCTGGCGTATGAAAGAGGCGGGTTCTTCTCAAGTCATTTTAGCGAATGATGAACGCTGGGCGATTATGACGGAAACGCCAAAACCTGTTTCATTGGATTATTTAGCGCAACAATTTGACCGCACTTTAACGGATTTAGTGTTGGTAGAGGGGTTTAAACAAGAGCCAATTCCAAAGATTTTGCTCCATCGTCAAGAAATGACAAAACCTTTACCCGAAATTGACGAATATGTGCTC…
MFECGEJE_00676	rseA	Anti-sigma-E factor RseA	ATGCAAAAAGAGCAGCTTTCAGCCTATATGGATGGAGAACAAGTCGAAACTGACTTGATAGATGCTTTATTAAGAGACGAAGAATTACAAGCGTCTTGGCATTCATTTCATACCGTTCGTTCAGTAATGCGTAAAGAAAGTGCGGTCTTTTTAGGGGCTGATTTTACCGCTAAAATGGCAGATTTGATTGAGTTAGAAGACGTGAAGAAAGTTGATGTCATTGCTGTGTCTCAACCTGAACCAGAAGACGCACATAATTCTGTATTTATGCAAAAATTAAAAGCGTTCTTTGCACCAATGACGCAAGTTGCTGTTGCTGCTGGTGTATGTTTAGTGGCAGTACTTGGTGTTCAATCTTTCAATAATAAAAACGATGCGTCTAATTTACCTGAGACTCCA…
MFECGEJE_01464	holC	DNA polymerase III subunit chi	ATGGCAAAAACTGCGCAATTTTATATTCTTACGGAAAATTGTACTTTAACTGTCGAAGAAATAGCCTGTAATCTTGCTGCTTCAATATGGCGTTCAGGGAAAAAAGTACTAATTAGTTGCGAAAGTGAGGCTCAAGCGCTAGAGATTGACGAGCGTTTGTGGCAACGAGATCCTAATGAATTTGTTCCACATAATTTATCGGGTGAGGCAACACAATATCCCACACCGATTGAGATTTCATGGCTTGGAAAACGAAATTTACAACGCCGCGATTTGTTAATCAATTTGCAACAAGAAATCCCAGATTTTAGCCATAGTTTTACCCAAATTATTGATTTTGTGCCGAAAGATGATGCGTTAAAAACACAAGCTCGAGAACGTTATAAACAATTACGTCTG…
MFECGEJE_01748	moaD	Molybdopterin synthase sulfur carrier subunit	ATGTTAAATGTTTTATTTTTTGCTCAAACTCGTGAATTAATTGGCGTTGATGCCATTCAATTAGAAGATGATTTTGCCACTGCGGAAGCGGTGCGTGAACACCTTGCTCAAAAGGGCGATAAATGGGCATTGGCACTGGAAAAAGGTAAACTTTTAGTGGCAATTAATCAAACCTTAATGCCTTTAGAAAGTGCGGTAAAAAATGGCGATGAAATTGCCTTTTTCCCACCAGTAACAGGGGGCTAA
MFECGEJE_01359	nucH	hypothetical protein	ATGATAAATCGAAAAATACTATTGACGAGTTTATTACTTATTTTTACCGTACTTTCTGCTTGTTCTCGCGAAAAAAATACGTGTCGTGTGGTTAAAATTAGTGATGGCGATACGCTCACTTGCCTCACTAAAGGCAATAAATCCATTAAAGTTCGTTTAGCCGAAATTGATGCGCCAGAAAAATCTCAAGCCTTTGGGCAAAAATCGAAAAAAACCTTGTCTGATCTGGTTTATCAAAAAAATGTTCGCCTTGCGCGAAAAGGAAAAGATCGCTATCAACGCACCTTAGCGGTGGTTTATTATCAAAAACAAAATATTAATTTAGAAATGGTTAAACAGGGTATGGCATGGGCTTATAAGCAATATTCCCATGATCCGATTTATCTTCAAGCACAAGAA…
MFECGEJE_01052	group_2018	hypothetical protein	ATGAATAAAATTTTTGTTATTTTGACCGCACTTATACTTTCAGGCTGTGCAACTAAGCTGACGCAATTAAATGTGCCTACGCAGTTAGAATATAATGGAAAACATTATGTACTTACTGGCAGCCAAGATTTCGAAACCATTGCACGCTATGTGTATATTGCTAAACCAGATACGCTGGAAAATTGGCAATCTGAAATTGAAATTCTCTTTGATCGCAATCAACCCGAACGTTCTATTAAAGAACGTATTGCATTAAGAGAACGCATTTATCGCAATACAGGCGTAAAAGATTTCCATTTCGATGCTATTCCAGAAAATTCGACCAATCCAAATGAATTAAATGGATATGTTATCTATTCGCCAACGAAAGAAAATCCATCTTGGCAAGTCAATGTGATG…
MFECGEJE_00726	dtd	D-aminoacyl-tRNA deacylase	ATGATCGCCCTAATTCAGCGTGTGTCTCAAGCAAAAGTGGATGTAAAGGGCGAAACAATAGGGAAAATTGGCAAAGGTTTGTTAGTTTTGCTTGGTGTAGAAAAAGAAGATAACCGAGAAAAAGCGGATAAACTCGCTGAAAAAGTGCTTAATTATCGAATTTTCAGTGATGAAAATGACAAGATGAATTTAAATGTTCAACAAGCACAGGGGGAATTACTTATCGTTTCGCAATTTACATTAGCAGCGGATACGCAAAAAGGTTTACGCCCGAGTTTTTCAAAAGGTGCGTCCCCAGCATTGGCTAATGAATTATATGAATACTTTATCCAAAAGTGCGCAGAGAAATTACCTGTTTCAACAGGGCAATTTGCAGCGGATATGCAAGTGAGCTTAACA…
MFECGEJE_00987	lptE	LPS-assembly lipoprotein LptE	ATGATCAACTCAATCAAGACTTTACTGCTTATCGCAACATTAGCAATTCTTTCTGCTTGCGGTTGGCATTTTCAACAGTCGGTTACTATGCCAAGTGAATGGCGAACATTAGCCCTTGAAAGTGATGACTCTTATAATGATTTTACTGTTATTATGCGTCGCAAATTGCAGGAAAATCAGGTTAATGTCGTCAATTTAGAACAAAATATTCCCATTTTACGTATTAATAAACAGATTACTTCAGATCAAGTTGCGTCTATTTTTAAGCACGGACGTGAGGCAGAAAAACTTTTAATGTTGGAAGTAGAAGCCACTTTCCGCCTTGCTAATGGCGAAAGCTATCCAATCAATGCGAAAGTAAACCGTACTTTCTTTGATAATGCACGTGCAGCATTAGCC…
MFECGEJE_01699	yhcB	Inner membrane protein YhcB	ATGGAAAATTGGACCAATGAAATTTGGGTAGCAATTGGCATCGCTTTTATTGTTGGATTATTTATTGGTTACATTATTGTGCGTTTAACCAAAGGATCCGTAAAACATCAAGCTAAAACAGAAGCTGAATTAAAAACAGTCAAAACCCAACTTGATACACAAAAGGCGCAAATCGAAAAACATTTCGCAGAAAGTGCTGAGTTATTCAAAACCTTAATTAACGATTATCAAAAACTTTATCGCCACTACGCAACCTCTTCCAATAACTTACTGGGCGAAAAAGATCAAAAAGGTTTATTTACCCAACAGTTAATTACTGCAACAGATAAATCTCAAAATGAACAGCCTAGAGATTATTCGGAGGGTGCATCAGGCTTATTTAAAGAAAATAAAGAAGAA…
MFECGEJE_01507	yqcC	hypothetical protein	ATGCGTAATCAAACTAAACAGCATCTTGAACAGCTTCAAATTACCATGCAGCAGCTTAATTTATGGCAAACGATGCCCCCTGCTGCAGAGGCGTTTTTAAGTGAAGAACCTTTTTCAATTGATACGATGTCTGCCGAAGAGTGGCTACAGTGGGTATTTATTCCACGCATGCAGGCATTGTTAGAAAGTGGNTCAGCCTTGCCAAATAAAATTGCTATTTCTCCTTATATTGAAGAAGCAATGAAGGAATTTAATGAGTTACAACAACTATTAACTCCTTTAGTTGCTTTAGAAGAACTTNTGAACAATAACGAATGCTAG
MFECGEJE_00643	cyaA	Adenylate cyclase	GTGGAATGTAATCTAGCACAAGCAAAACAATGGGTTAGCGCCTTGGATCAACGCCGTTTTGAGCGTGCATTACAAGGTTCAGGCGATGCATTCCAACACGTTTTAGCGATTGTCCCTTTACTTTTACACCTAAACCATCCACAACTTCCCGGCTATGTTATTCACGCCCCCTCAGGTATTGCAAGTTTCCTCGCATCTGATTATCAAAAAAAGTGGCTCACCAATGAATACGGTATTCATTATGCCGATCATAAACCATCAACACTCAAAAGTGCGGTAAATTTTCACGAAGTTTTTCCACCAATTTTAGGTGTTTATGTAATGGGTAGCTTTGGCTCAATAAGTCAAACCTCTTCTTCAGATCTTGATACTTGGATTTGTGTCCGTGATGGCTTGAGT…
MFECGEJE_00201	tatB	Sec-independent protein translocase protein TatB	ATGGTTTTGGGATTGGTTGTATTAGGCCCGAAACGTTTGCCTATAGCAATTCGCACTGTAATGGATTGGGTAAAAACAATTCGTGGTTTAGCTGCTAACGTTCAAAATGAGTTGAAACAAGAGCTAAAATTGCAAGAATTACAAGATAGTATTAAAAAAGCGGAATCCCTTAACTTGCAAGCCCTTTCACCAGAATTGAGTAAAACGGTGGAAGAATTAAAAGCTCAAGCAGATAAGATGAAAGCGGAGCTAGAAGATAAAGCAGCTCAAGCTGGTACAACGGTGGAAGATCAAATCAAAGAAATCAAAAGTGCGGCTGAAAATGCAGAAAAGTCTCAAAATGCAATCTCAGTTGAGGAGGCTGCAGAAACTTTATCTGAAGCAGAAAGAACACCTACA…
MFECGEJE_01685	ribC	Riboflavin synthase	ATGTTTACTGGAATTGTACAAGGCACCGCCCCCATCCACTCCATTAAAGAAAAGGCTAATTTTAGAACACAAGTGGTAAAATTACTACCTGAAATGCGTAAAGATCTGGAAATTGGCGCATCAATAGCAAATAACGGCGTATGTTTAACTGTAACTGAAATCAATGGTGATCTGGTTAGCTTTGATCTGATGCAAGAAACTTTAAAAATTACAAATCTCGGCACAGTAAAAGTGGGCGATTATGTGAATATAGAACGTGCTATGCAAATGGGAACGGAAATTGGCGGACATTTATTATCTGGTCATATTTATTGCACCGCAAAAATTTCAGATATTATCGCTAGTGAAAATAACCGACAAATTTGGTTTGAACTGCCAAGTGCGGATGTGATGAAATAT…
MFECGEJE_00685	dusA	tRNA-dihydrouridine(20/20a) synthase	ATGCCTCAAAATCTACCGCACTTTTACCGCGGCCGTTTTTCTGTTGCACCAATGTTAGATTGGACAACACGCCATTGTCGTTATTTTCATCGCCAATTTTCAAAGCACGCATTACTTTACACTGAAATGGTCACAGCACCAGCGATTATCCACGCAAAATACGACCACTTGGATTTTGATTTACAAGAAAATCCCGTTGCGTTACAGCTGGGAGGAAGCGATCCTGAACAACTCAAATATTGCGCAAAACTTGCTGAGGAACGAGGCTATCACGAAATTAATCTTAATGTAGGATGCCCTTCTGATCGCGTACAAAATGGAATGTTTGGTGCTTGCTTAATGGCGAAAGCAGATTTGGTAGCAGACTGTGTAGAACAAATGCAAAGTGCGGTCAAAATT…
MFECGEJE_01738	gloC	Hydroxyacylglutathione hydrolase GloC	ATGAATATCGAAATTATCCCCGTTACCGCATTCCAACAAAATTGTTCTTTGATTTGGGATGATGAAAAAAATGCCGCAATTATTGACCCAGGTGGCGAAGCCGAACGCCTAATTCAACGCATTGAAGAACTAGATTTAAATCTTAAAGTGCTTTTGCTTACCCATGGTCATTTAGATCATGTTGGCGCAGCGATGCAATTAAAACAACATTTTGGCGTTGAAATTTGGGGTTCTAATGAAAAAGATAAATTTTTATTTGAGAGTTTACCCGAGCAAGCACAACGTTTTGGCTTGCCAAATATTGACGCTTTTTTGCCTGATCGTTGGTTTAATCAAGAGGGCGAAATTTTAAAATTAGATGGCTTTAATTTCGAGATTTTACATTTACCAGGGCATACA…
MFECGEJE_00490	mazG	Nucleoside triphosphate pyrophosphohydrolase	ATGCGCTACTCCATTCAAGATTTTATTCAACTCATCGCCCAACTTCGCAATCCAAATGGCGGATGCCCTTGGGATTTAAAACAAAATTATGAATCTATGATTTCTTGTTTAACGGAAGAAACTTACGAAGTAATTGAAGCCATTGAGAAAAAAGACATACCAAATTTACGCGAAGAATTAGGGGATTTATTGTTGCAAGTCGTTTTCTTCAGTCAGCTTGCTAGGGAAGATAAATACTTTGCTTTTGACGATGTATTGCAAGATGTTGCTGAAAAAATTGTACGCCGTCATCCTCATGTGTTTGGTGATGCAAAAGCGGGGGACGAAACAGAAGCTCTTTCCCGTTGGAATGAAATGAAAGCGAAAGAAAAACAAGGTAAAAGTGAAGAAACCTCTATT…
MFECGEJE_00927	rnr	Ribonuclease R	ATGACAAAAAAACGTAAAAACTTAATAAACCAAGATCCGCATTACAAACGAGAATTGGAAAAATACGGCAATCCAATCCCGAGCCGTGAATTTATTTTAACCGTTATTCGAGACAATAATGCACCGATGAATCGGGATGAAATTTTGACCGCACTTTCCATTCGAAATGAAGATCAAATAGAAGCGATGCGTCGCCGATTACGCGCGATGGAAAATGACGGACAATTAGTGTTCACCAAACGTAAACGCTATGCCTTACCAGAAAAATTAGATTTATTTAAAGGCACGGTAATTGGTCATCGCGAAGGTTTTGGTTTTTTACAGGTCGATGGCAAAAAGGATGATTTATTCATTCCGAACCATCAAATGCAAAGAGTCATGCATGGAGATTTTGTCTTA…
MFECGEJE_00962	ftsN	Cell division protein FtsN	GTGCAGCAAGCTATAACACAACAGGAAAAAGCTCAACCTAAAAGTGTGTTACCTAATCGTCCAGAGGAAGTGTGGAGTTATATTAAAGCCTTAGAAACGCGTACTGTACCTGTAGATAATAATCCAGCGAGTGTAGAACAAAATATGCGTTTAACAGAAGAACAACGTCAAGTTTTAATTCAAATAGAAAGAGATCAAAAAGCGGCTGATGAAGCTAGAAAACTGGCTGAGCAACAGAGAATAGAAGATGCAACGAGAACTCAATCCAAAACAACGGAAGATATGAAAAATACAGAGGCAGAAATCGTAAAATCGGAATCAATTAAAAAGCAAGACTCACAGAAAATTGAAAGCGCAAAAAAAGTAGAACAAATAAAAACGGTTAATAATGTACGGGAT…
MFECGEJE_01308	rsuA	Ribosomal small subunit pseudouridine synthase A	ATGAGATTAGATAAATTTATTGCTGAAAATGTGGGATTAACTCGTTCTCAAGCAACAAAAGCGATCCGCCAAAGTGCGGTAAAAATCAACGGTGAAATTGTCAAAAGTGGTTCGGTTCAAATTTCACAAGAAGACGAAATTTATTTTGAAGATGAATTATTAACTTGGATCGAAGAAGGCCAGTATTTTATGTTGAATAAACCACAAGGCTGTGTTTGTTCTAATGATGACGGCGACTATCCAACAATTTATCAATTTTTTGATTACCCTTTAGCTGGAAAATTACATAGCGCAGGTCGCTTAGATGTGGATACGACAGGTCTCGTATTGCTTACCGATGATGGACAATGGTCACATCGCATCACTTCCCCAAAGCATCATTGTGAAAAAACCTATTTG…
MFECGEJE_00788	group_2217	hypothetical protein	ATGAAAAAATTACTATTAATTTTAGTACTTAGTTCAGCTTGTATATTCGCTACAGGATGTGGCGTAAAAGGTTCTTTATATTTTCCTGAAAAAGATCAAGCTCAACAAACTCAATAA
MFECGEJE_00731	pepD	Cytosol non-specific dipeptidase	ATGTCTGAAATTACAACACTTCAACCTTCACTGTTATGGAAATGGTTCGATCAAATTTGTGCAATCCCTCATCCTTCTCATTATGAAGATACGTTAGCTAACTTTATTGTAAATTGGGCAAAAGAAAAGCATTTTTTTGTTGAACGCGATGAAGTAGGTAATGTCCTCATTCGTAAACCTGCAACAAAAGGAATGGAAAATCACACGCCTGTTGTGCTACAAGCCCATCTAGATATGGTGCCACAGGCTAATGAAGGCAATCCACATGATTTTACCAAAGATCCAATTCAACCTTATATCGATGGAGAATGGGTGAAAGCACGAGGTACCACACTAGGGTCTGACAATGGTATCGGTTTAGCCTCTACTTTAGCGGTGTTAGAAAGCAATGATTTAGCC…
MFECGEJE_01798	group_2221	hypothetical protein	ATGCTACCAGCACTTGTGGCTGTGGTTCATCCTTTAGTATCTAAGATGGATTTTCAATTTACACATTATCAAGGCAATGTATCCGTCAAATGTTCGATGGAACACATTGCCCTTGCTAACTGGTTCAACACAGAAGTGCGGTCAAATTCAGACAAGATTTTAACCGCACTTTCTACTGCAAAATCACTTATTGAAAATCAAGAAAAAGTCTTAATTGGCACGGAATATACGTTATTTTTAAATGCTGATGAAGTAATGGTGCGAGCCAACAATCTCGCCATTGAATCAGATGAAATTTTAGAACAAGATTTCCATTATTATGACGAAGAAAGCCTTGCTTTTTGCGGTACGCAAGATTTTATTCATTTTCTCCAATCTTATGTTGATTTTATTGCTTAA
MFECGEJE_00728	ispD	2-C-methyl-D-erythritol 4-phosphate cytidylyltransferase	ATGGCTCGTTCAATTATTGCGGTCTTGCCAGCTGCTGGTGTTGGTTCACGAATGCAAGCGGATAAACCGAAACAATATTTAACGCTGCTTGGCAAAACACTGCTTGAACATACACTCGATGTGATGCTTTCTTATCCTGCCGTATCTAAAATTATCTTGGCGGTAAGCAAAGATGATCCTTATATTTCTACACTATCGCTCGATCCTAAAATTCAGTTAGTGGAAGGTGGCACAACGCGAGCTGAATCGGTCTTAAATGGTTTAAATGCAATTGCGGAAAAAAATGCCTGGGTGCTTGTTCATGATGCTGCTCGCCCTTGTTTACAACATGCTGATATTGATAAATTGTTAGCTATTGAAGATAAACAAGGTGCGATTTTGGCAATCCCAGTAACAGAT…
MFECGEJE_01260	rlmM	Ribosomal RNA large subunit methyltransferase M	ATGAATAAACTCGCATTATATTGTCGCCCAGGTTTTGAGAAAGAAGTCGCCGCAGAGATTACCGATCAAGCAAGTCATTTAGGTGTATTTGGTTTTGCTCGAGTGCAAGATAATTCGGGCTACGTGATTTTTGAATGTTATCAACCTGATGAGGCAGATCGCCTTGCCCGAGACATTCCTTTTAATCGTTTGATTTTTGCTCGTCAGATGATGGTTATTTCCGATTTATTGGAAGATTTAGATCCTGCTGATCGTATTAGTCCCATCGTGGTGGCGTTTGAAGAATTATCACAACAAGTTAATTTTGCTCAATCTAGCGAGCTTTTTGTAGAAACTGCAGATACAAATGAAGCGAAGGAGCTTTCCACTTTTTGTCGTAAATTTACCGTGCCTTTACGT…
MFECGEJE_00005	fdhD	Sulfur carrier protein FdhD	ATGCAGTGCTGGATTCGACAAACTATCAACTTTTTTAGAAAGACAAAAAATACAGAAAAATTGACCGCACTTTTGCAACAAAAAGAGGACATACTGGCTGTTGAGATACCAGTTTCTTTGGTATATAACGGCATTTCTCACGCAGTTATGATGTGTTCCCCAAACAATTTAGAGGATTTTGCTTTAGGCTTTTCTCTAACAGAGGGAATTATCAATAAACCAGAAGATATTTATGGTATTGATGTTGTAGAAGTTTGCAATGGTATTGAAGTGCAAATTGAACTTTCCAGCCGTAAATTTATGGCATTAAAAGAGCATCGTCGTAATCTTACGGGGCGTACTGGTTGTGGTATTTGTGGTACAGAACAATTGAATCAAGTATATAAAACTTTTCCGAAA…
MFECGEJE_00755	rraB	Regulator of ribonuclease activity B	ATGTCAAAATTAGCTGAATTACAAGCAGAAACCCGTGAAATTATCGAAGATTTACTTAATGATGGCAGTGAACCAAATGCGCTTTACATTATTGAGCATCACATTGCACACCACGATTTTGATTTGTTAGAAAAAATTGCGGTTGATGCGTTTAAAGCGGGCTATGAAGTTTCCGAAGCGGAAGAATTTAAAGATGATGACGGTAAACCAATTTTCTGTTTTGACATCATCAGTGAAGTAGAATTAAAAGCTGAAATTATTGATGCTCAACAAAAAGAAATCCTTCCGTTATTAGAAAAACATAATGGTATTTACGACGGTTGGGGAACTTATTTTGAAGACCCAAATGCCGATGACGATGAATACGGTGACGATGGGGAATTTCTTGATGATGAAGAT…
MFECGEJE_00895	group_2330	putative protein	ATGTACTATGTTATTTTTGCCCAAGATATTCCCAATACGTTAGAAAAGCGTCTTGCCGTACGCGAGCAACACTTGGCTCGTTTAAAACAACTTCAAGCGGAAAATCGCTTACTGACAGCAGGCCCAAATCCTGCAATTGATGATGAAAATCCGAGTGAAGCTGGTTTTACAGGTTCAACCGTTATTGCTCAATTTGAAAATCTACAAGCGGCAAAAGACTGGGCTGCACAAGATCCTTATGTAGAAGCTGGCGTATATGCGGATGTTATTGTAAAGCCGTTTAAAAAAGTCTTTTAA
MFECGEJE_01698	yabJ	2-iminobutanoate/2-iminopropanoate deaminase	ATGACAATTCAACGCATTTTACCCAGTGCACGTTTAAGTGAAGTTTCAATTCATAACAACCTCGCCTATTTTGCAGGGCAAGTTCCAGAATTAACCATCGAGCAAAATGCCTACGAACAAACCAAAGAAGTATTAGGTTTAATTGATAAATTGTTAGCAAAAATTGGCTCCAATAAAAGCAACATTTTAACTGCGCAAATTTTCTTAGCTGATATGAAAGATTATGCACAATTAAATCAAGCTTGGGATGAATGGGTCGATCATGTTAGCCCACCAAGTCGAGCGACAGTGGAAGCTAAATTAGCGGATCCTCATTGGAAAGTTGAAATTGTTATTATTGCAACTTGTTAG
MFECGEJE_01633	group_2354	hypothetical protein	ATGAAATATTATCGACGTGCGTTATACGATAAATTTGTGCATTTTTATCTTGTTATCTCTGATGATGGCAGCTCAGAAGCACAACTTCGGGGAAAAATGGGTGGGCTTGTGCGTAAAGCGCGTAAAAAAATTTCGCCAGATTGGCCGAAAGAAGAGCAGATTCATCAGTTACTACAGCTATTTTATGGTGATTGGGGCTTTCATTGCGATCCAGAAGATTATTTTTATGCTCGCAATTTATATTTGCCTTATGTGTTTGAACATCGTCAAGGAATGCCAGTGACTCTTGGGGCAATGGTGTTTTATTTAGCTGAGGCATTGGATTTGCCAATTTACCCAGTAAATTTCCCAACACAGTTAATTTTACGTGCTGAAGTCAGAGATGAAGTGGCTTTTATT…
MFECGEJE_01126	rnhB	Ribonuclease HII	ATGTTTGAATATCCACAAGGCTATAAATTGATCGCTGGCGTTGATGAAGTTGGGCGAGGCCCTCTAGTTGGGGCGGTTGTCACGGCAGCCGTGATTTTAGATCCTCATAATCCAATTGAAGGATTAGCTGATTCTAAAAAACTTTCAGAAAAAAAACGTTTAGCCCTTGCTGAAGAAATCAAAGAAAAAGCCCGTGCTTGGGCATTAGGTCGAGCTGAAGCTGACGAAATTGACGAGATAAATATCCTGCAAGCCTCCTTGCTGGCAATGACTCGAGCAGTAAAATCTTTAAAAATTCAACCGCACTTTGTGTTGATTGATGGCAATAAGATCCCAAAAGATTTAGCTATTCCAGCGCAAGCCGTGGTAAAAGGCGATAGCCTTGTGGCTGAAATCAGT…
MFECGEJE_01105	group_2356	hypothetical protein	ATGATGGAATTATCCCAAACCGCATTATTTATCGGATCAATTATTAATCTTAACGCACTTGTATTAATCTTACGAGCTTGGTTGCAGTTTGCTCGTGTGGATTATTACAACCCTGTTTCAACATTTGCAGTCAAAATGACTGATCCAGTATTAAAACCTCTGCGTAAAATTGCGCCTACTGTGAAAAATATCGATACTTCTGCTTTACTGCTAATATTTATTATCGGTATGTTAAAAGGTATTATTTATTTTGGCTTATCAGTAAATGTACTCTTAGTATTAGGCGTATTAACTGTATTGAAAAGCATTGGTTTAGCTATTTTCTATGTGCTTTTTATTGGGGCTGTTTTAAGTTGGTTTAATCGAGGTAATAATTCTATAAGTTATGCCTTTTATCAA…
MFECGEJE_01621	group_2360	hypothetical protein	ATGAACAACCAAACTTTGGCTACACAATATGAAATGGATTTTTCTTATAATCCACTGCCTTTTTTCAGTGATATAGAAGATAACCTTAAATTCAACAAAAAATTAGATTTAAATCTTTACTGTATCAAACGTCCAAAACAAACTTGTTTTATTCATATAACTAACCCAAATATGTTGGCTTGGGGAATTGAAAGCGGCGATATGTTAGTCGTCGAAAAAAATGACGATCTTTATTCTGGTGATCTTGTTGTGCTAGAAGAAAATAATGAATTTCATGTCTATGAATTTATGGCGCATAGCGGCAATTATCTTTTCATGGCATTGGATTCCACAACACAAAATATAAATACAAAAAGATTGGTCAAATTTACCTATTATCGGCACCGTGACCAATACGAT…
MFECGEJE_01319	group_2363	hypothetical protein	ATGTTAGTTCATTTACATATTTTTTTCGCCTTTTTAAGTTTGGCATTGTTAGTAATTCGTGGTGCAATGCAGCTTAATGGTAAAAATTGGCGTTCGATAAAATTATTAAAAATTTTACCGCACTTATCAGATACCTTGCTGATTGTGTCTGGTGTCGTCATTTTATACCTCTTTGCTTTTGGTATTGAATGGTGGTTAGTGGCTAAATTCGCATTACTGATTTTGTATATTGTGTTTGCTGCAAAATTTTTCAGTAAAAAAGTTTCTCAACCCAAAAGCATTTTCTTTTGGCTTGCTTGCGTAAGTTTTATTGGTGCGATGTTAATTGCCTATTTAAAATAA
MFECGEJE_00058	group_2382	hypothetical protein	ATGTTTGAATGGATTGCAGATCCTGAAGCGTGGATATCACTTGTGACACTTGCGGCTTTAGAGATCGTTTTAGGAATCGACAATATTATTTTTATTAACATCCTAGTTGGACGTTTACCTGAACGCCAACGCCAGTCTGGTCGTATTCTTGGGCTTGCTTTGGCAATGCTAACAAGAATTTTACTTTTAATGTCACTAGCGTGGATAATGAAACTTACTGCACCGTTATTTACTGTGTTTAATCAAGAAATTTCTGGGCGTGATTTGATTTTATTAATCGGTGGTTTATTCCTGATTATAAAAAGTTCTGGCGAAATTAAAGAGGCGATAAATCATCAAGAACACCATGAATCTGAAAGCAAAAACAAAGTGAGTTATCTTGGCGTATTAATTCAAATT…
MFECGEJE_01213	ptsN	Nitrogen regulatory protein	ATGAAAATAACTGAACTATTAAGCCCTGAAAATATTCGTCAGGGCGTTAGTTTTTCTAGCAAAAAACGATTATTTGAGTCTATTGCGCATTTTGTAGAAGAACAAATCCTTGCAGAAAAAGGCGAACAAGCCTGTTTTGAATGCCTTTTTGAACGTGAAAAACTGGGGAATTCTGGTTTAGGAAATGGGATTGCAATGCCAAAAGCGAAAATCCCCGTAACAGTATCAGATAAAGCAATCGCAGTGTTTATGCAACTCGATAATCCGATTGATTACGATGCTTTTGATGGTAAACCAGTGGATTTAATCTTTGCCTTGCTAATTCCAGAAAATCAATGTGAAACCTACATTCCAGTTTTAGCATCATTAATAGAAAAACTGACTGATAAAAATGTGTTG…
MFECGEJE_00791	proS	Proline--tRNA ligase	ATGCGTACAAGTCAATATTTATTTTCCACCCTAAAAGAAACGCCAAATGATGCTCAGGTTGTGAGCCACCAATTAATGTTGCGTGCAGGTATGATTCGCCCAATGGCATCAGGTTTATATAACTGGCTACCGACGGGTATTCGCGTATTGAAAAAAGTGGAAAAAGTTGTTCGCGAAGAGATGAACAAAGGTGGTGCCATTGAGGTATTAATGCCAGTTGTGCAACCTGCGGAATTATGGGAAGAGTCTGGTCGTTGGGATCAATATGGCCCTGAATTGCTTCGTTTTGAAGACCGCGGAAACCGTAACTTTGTACTTGGACCAACTCACGAGGAAGTGATTACAGATTTAGTCCGCCGAGAAGTTTCTTCATACAAACAACTTCCACTTAATTTATAT…
MFECGEJE_00010	fdhE	Protein FdhE	ATGAGTATCAAAATCTTATCTGAATCAGAAATTAAACAAGTAGCAAATTCATATCAAGCCCCAGCGGTTTTATTTGCCAATCCTAAAAATCTTTACCAACGCAGAGCGAAACGTTTAAGAGACTTAGCACAAAATCATCCTCTATCTGATTATTTATTATTTGCTGCAGACATAGTTGAAAGCCAACTTTCCACGTTAGAAAAAAATCCTTTACCGCCACAACAGCTTGAACAGTTAAATACTATCGAGCCACTAAATGCCAAAACCTTTAAGAGAAACAGTATCTGGCGTGAATACTTAACAGAAATTCTTGATGAAATAAAGCCCAAAGCTAACGAGCAAATTGCTGCAACAATTGAATTTCTTGAAAAAGCCTCTTCCGCTGAATTAGAAGAAATG…
MFECGEJE_00737	gltC	HTH-type transcriptional regulator GltC	ATGGAATTTACCGACCTACAAATATTCATCCACCTCAGTGATACAAAAAACTTCACCAAAACTGCCACCCAAAACCACATGTCCCCATCCACCCTTTCCCGTCAAATTCAACGATTGGAAGACGAGTTAGGGAAGACACTTTTTATCCGTGATAATCGCCAAGTCAAACTTACTGAATATGGCGAGAAATTTTTGCAATTTGCTAAAACAGAATGGCAAAACTGGCAACAATTTAAACAACAACTGAAAGATGAATCCGATGAACTTTGCGGTGAAATTAAACTTTTTTGTTCTGTAACCGCATCCTATAGCCATCTTCCTCACGTACTTAAAGAATTTCGCCAGCGTTATCCTAAAGTGGAAATTCAACTGACTACAGGCGATCCAGCGTTAGCACTA…
MFECGEJE_01284	cmk	Cytidylate kinase	ATGGGAATGATTATTACTGTTGATGGCCCTAGTGGTGCTGGGAAAGGAACGCTTTGTTATGCGTTGGCTGAAAAGTTGGGCTATGCATTGTTGGATAGTGGGGCGATTTATCGCGTTACTGCATTGGCAGCGTTGCAACGTAAAACTGATCTAACAAATGAAACAGATTTAGCAGAATTAGCTCGTCATTTAGATATTCAATTTATTCCTCAAAATGGCGAGGTAAGCATTTTGCTTGCAGGAATGGATGTGAGCCGTTTAATTCGCACGCAAGAAGTGGCAGATGCTGCGTCAAAAGTAGCAGTCTTTCAAAAAGTGCGGTCAGCTTTATTACAACTTCAGCAAGATTTTGCAAAAAATGATGGATTAATTGCGGATGGCAGAGATATGGGGACTGTG…
MFECGEJE_00517	rsmG	Ribosomal RNA small subunit methyltransferase G	ATGAAAGCCAAATTAGTCAGTTTACTTGCGCAAGCAAATATAAAAATAAGTGATCAACAAATTCAGCAGTTGATTAATCTGGTCAATTTACTCAATAAATGGAATAAAGCTTATAATTTGACGTCAGTTCGTGATCCGCAAGAAATGTTAGTTAAACATATTTTAGATAGTCTTGTTGTAAGTCCTTATTTACAAGGTGATCGTTTTATTGATGTCGGTACAGGGCCTGGTTTGCCTGGTTTACCTTTGGCAATTATTAATCCTTCCAAACAATTCGTCCTCCTTGATAGCTTAGGTAAGCGTATTAGTTTTATTCGAAATGCTATACGTGAGCTTAGACTAACTAATGTAACCCCCGTTTTAAGTCGAGTAGAAGAATATCAACCTGAAGATAAATTT…
MFECGEJE_00224	pgpB	Phosphatidylglycerophosphatase B	ATGTTCAAAAGGCTGTCATTATATACGTTATTACTTTGTCTTGTACCATTTTTTATTTGGGGTATTTCCTATCAGTGGCATGGTAATAGCCAATTAACTCAAGCTGATTATTGGCTTTATTTGCTCACTGAAACGGGTAGCGTACCTTATGCGTTGATCACCTGTGTGTTGTTTACGCTTTTGTTTGCGTTTTTATTTAAAAATCCAAAACAATGGATATTAGGCGTAATTGTGATGGGGATTTCAGTTATTGCAACTCAAGCCGCAAAAACAGGGGCAAAAGCATTATTTGAAGAACCTCGTCCATTCACCGTTTATCTAGCTGAGCAAACTCATTCAACGCCTGAAAACTTTTATAAAAATGACCGCACTTTGCGTGCTGAAATAGCTAAGAATTTT…
MFECGEJE_01458	valS	Valine--tRNA ligase	ATGACACAAAAATTCGAAATGGCAGACCGTTTTAATCCGTCTGCGGTAGAACAAGCCCTTTATCAACGTTGGGAAGAGAGCGGTTATTTTAAACCGTCTGAAAATGAAAATGCGCCGAGCTATTGCATTGCAATTCCGCCGCCGAACGTAACAGGTTCTCTACACATGGGGCATGCTTTCCAACAAACCTTAATGGATACCTTAATCCGTTTTAACCGTATGGAAGGGCATAACACCTTATGGCAAACGGGGACAGACCACGCGGGTATTGCGACCCAAATGGTGGTGGAACGTAAAATTGCGGCTGAAGAAGGCAAAACTCGCCACGATTATGGTCGCGAAGCGTTCATCAATAAAATTTGGGATTGGAAAGCCTATTCAGGTGGCACAATCAGCCAA…
MFECGEJE_00829	ribB	3,4-dihydroxy-2-butanone 4-phosphate synthase	ATGAATCAGTCAATTTTATCTCCATTCGGCAACACCGCTGAAGAACGCGTACTTAATGCAATTAATGCCTTTAAAAATGGAACTGGCGTATTAGTTTTAGATGATGAAGATCGTGAAAATGAAGGCGATTTAATTTTCCCAGCAGAAACAATCACGCCAGAACAAATGGCAAAATTAATTCGTTATGGCAGTGGCATTGTTTGTTTATGCATTACTGATGAACGTTGCCAACAACTCGATTTACCGCCAATGGTAGAACACAATAATAGCGTAAACAAAACGGCTTTTACTGTAACGATTGAAGCCGCAAAAGGTGTTTCTACAGGCGTATCTGCCGCAGACCGAGTAACAACCATTCAAACGGCGATTGCGGATAATGCTGTTCTGACAGATTTACAT…
MFECGEJE_01525	group_2574	putative protein	ATGAAAAAACTACTATCAATATTTCTAATGGCATTCAGCCTAAACGCTTTTGCACAAACTAATTTGGCGGATGTGCAACTCAAAGATTTAAACAATCAGCCAGTTACTTTAAGCCAATATAAAGGCAAACCCGTGTATGTAAAAATGTGGGCATCTTGGTGTCCAATTTGTTTGGCAGGATTAGCTGAAATTGATGATTTAAGTGCGGAAAAAGATCGCAATTTTGAAGTGATTACCATTGTTTCGCCCGATCACAAAGGCGAAAAAGACACCGCTGATTTTATTGAGTGGTACAAGGGATTAGAATATAAAAATATCACGGTGCTTTTAGATGAAAAAGGCGAAATCATTGATAAAGCAAGAGTGCGTGGCTATCCGTTTAATCTCTTTTTAGATAGT…
MFECGEJE_01418	group_2591	hypothetical protein	ATGCAACTTGAACCCAATTTCTGGCAAACCAAATCCCTGCTAGAAATGACTGAATCTGAATGGGAAGCCTTATGTGATGGCTGCGGCAAATGCTGTTATCGCAAATATATTCAAGGGCGAGGTAAACGCCAAAAACTCTATTACACCCGAATTGCTTGTAATCTTTTAGATCTGGAAACAGGAAAGTGCGGTAATTATTCAGAGCGTTTTAACATTGAAACCGATTGCACCAAACTCACCAAAAAGAATTTACCTGATTTTCATTGGCTGCCTGATACTTGTGCCTATCGTTTGCTTTATGAAGGAAAAACGCTACCCGAATGGCATCCGCTTATTTCTGGCTCTCCCCATTCTGTAAAAAATGCGGATATTTTGATTAAAAATGGTATCCACGAACGA…
MFECGEJE_00390	pbpG	hypothetical protein	ATGTTTAAAAAAGCTTTATTTATTTTATCTTTGTGTCCTTCTTTTGCGTTGGCACAGTCTTATGTTGTGTATGATTTTACCCATAATCGAGTGTTGGAAAGCCACGCGTCTGATAGTATTCAGCCTATTGCCTCTGTAACAAAATTAATGACGGCTAATGTATTTTTAGAGAATAATAAAAATCCTAATTGTCGAATCGCAATCACAAAAGAGGATACGGATCGAATTAAAGGCACTGGAACAAAATTACCTAAAAATATTCCTATTTCTTGTAACGAATTATTGAAAGCAATGCTTGTCCATTCTGATAACTATGCCGCCCACGCGCTTTCTCGTGCAGCGGGAATAAGTCGTCGCCAATTTATTAAGAAAATGAACGAAAAAGCCCATCAACTTGGT…
MFECGEJE_00664	gmhB	D-glycero-beta-D-manno-heptose-1,7-bisphosphate 7-phosphatase	ATGAATAAGGCTATTTTTTTAGATCGCGATGGCACGTTAAATATTGATTATGGTTATGTACACGAAATTGATAACTTTAAATTTATTGATGGTGTGATTGATGCATTGCGAGAATTAAAGAAAATGGGATATATGTTGGTATTAGTGACCAACCAGTCGGGCATTGCACGTGGTTATTTTTCTGAGGATCAGTTTTTACAATTAACAGAATGGATGGATTGGTCGTTAGCTGAACAAGATGTGGATTTGGATGGTATTTACTATTGTCCACATCATTCTGAGGGAAAGGGCGAATATAAAGAAGATTGTGATTGTCGGAAGCCTAAATCGGGAATGTTATTGCAAGCGATCAAAGAATTAAAGATCGATCCTACGCAATCTATTATGGTTGGAGATAAA…
MFECGEJE_00473	topB	DNA topoisomerase 3	ATGCGTTTATTTATCGCCGAAAAACCAAGCTTAGCTCGCGCTATTGCTGATGTGCTCCCGAAACCCCATCAACGTGGGGATGGTTTTATTAAATGCGGCGATAATGATGTGGTAACTTGGTGTGTAGGGCATTTGCTCGAGCAAGCAGAACCCGATGCCTATGATCCTAAATTCAAACAATGGCGTTTAGAACATCTCCCTATCATTCCTGAAAAATGGCAACTTTTACCGCGAAAAGAAGTAAAAAAACAACTTTCTGTGGTAGAAAAACTGATCCATCAAGCGGATACACTTGTTAATGCAGGAGACCCTGATAGAGAAGGACAATTACTTGTAGATGAAGTGTTCAGTTATGCCAATTTATCTGCCGAAAAACGCGATAAAATTTTACGCTGTTTG…
MFECGEJE_01004	group_2629	hypothetical protein	ATGCAGAAAGGTATGACATTAGTGGAATTATTGATTGGGTTAGCCATTATCAGTATTGCGCTGAATTTTGCAGTACCATTATGGAAAACCGATTCACCTAAAACGATTTTAGCCAAAGAGCAACATCGCCTGTATTTATTTCTACGCCAAATTCAGGCTCGGGCAGAAAATTCATCGGAAGTGTGGTTTTTACTTATCAATCGTAATCTTGCGACACAGCAATGGTGCTTAACGGCACAAGTAAAAAATAACCAAACTTGTGATTGTTTAAATCCGATAAATTGCCCGAAAGAGGTTTATGCTCATTTTTACTACCCTTATTTTCCTAACAAAACGATGATTCAAAGTCATCATATTTATCCAAAAGAAATCACGAGATTTGATGGCATTCGTAATACT…
MFECGEJE_01216	lptC	Lipopolysaccharide export system protein LptC	ATGAATATTCGTTGGAATGTAATTTTGGGCGTTATCGCACTTTGTGCTTTGGCGTGGTTTTATTCCTTAAATCAGGAAACCGCAGATTTATCTGAACTTGTGAAAAAGCCAGATAGTCCTGATTATGTGGGTTATAAAATGGAAACTACGGTTTTTTCCCCTGATGGTAAAAAACAATATTTGGCTTTATCCGATAAAATTGAGCATTATACAGTCAATGAACAAACCCTTTTTACCGCGCCTTTAGTTTATTTATATCCCACAACATCAAATGAAAAGGAAAAGGAAAAAAATGCCAATCAAAATGTAGATTTTTTTAGCACACAAAGCTGGAAATTAAGCGCAAATCAAGCAAGATTGACAAAAGATCAAATATTGTATTTAGAGGGTAATGTCGTC…
MFECGEJE_01005	group_2635	hypothetical protein	ATGATGAAAGTATTATTAAAAGGGCAAACCCTATTAGCACTGATGATTTCACTGTCTTTGTCGTCTTTATTATTGCTAAGCATTTCGCATTTTTATGTGCAAATACAAACGCAAAATCAACACATGTTATTACATTTAAAATTACAAGCTGAATTACAACGAACATTACAGTTAATAGGTAAAGATCTTCGCCGATTAGGATTTCGAGCATTAAATGCAAAACTGACGGAAAGCAATTTATCTTTATTTGAATTAGATGAACAAGGCACAGCTATTTTTATTAGCCAAGAAGATAATGCGCCACCTAATAGCTGCGTGTTGTTCTTTTATGATTTAAATAAAAATGGGTGTATTGGCAAAGGTTCGCCGAAAACCTGTATGAAAAAAGGTAAAAATACA…
MFECGEJE_00877	hslO	33 kDa chaperonin	ATGACCAATCAACAAGACTATACTCAAGACAATGACAAACTTTACCGTTATCTTTTCCAACATCGTGCAGTTCGTGGAGAATGGGTTCGCTTAAATAAAACATTTACTGATACATTAAATACCCATCAGTATCCTAAAGCAGTACAGGATTTATTGGGAGAAATGATGGTAGCGACTAATTTACTCACTGCCACACTAAAATTTGCCGGCAATATTACCGTACAAATTCAAGGCGATGGCCCATTACGCTTAGCATTAGTAAATGGTAATGATCAACAACAAATCCGCGCCCTTGCTCGAGTGGATGGCAACATCACTGAAAATATGAGTCTGCATAATATGATTGGTAAAGGCGTATTGGTCATTACTATTGCACCAAAAGAAGGCGAACGCTATCAA…
MFECGEJE_00290	folB	Dihydroneopterin aldolase	ATGGATCGTGTTTTTATTGAAGAATTGACTGTTTTTGCACAAATCGGTGTATATGATTGGGAACAGCAAATAAAGCAAAAACTTGTGTTTGATTTGGAAATGGCTTGGGATTGCAAACAAGCGGCAGAAACGGATGATGTTGTATATTGTTTAAATTATGCTGAAGTGAGTCAAGCGATTATTGATTATGTGGAAAGCAAACCTTTCTTGCTGATTGAGCGAGTGGCTTATGAAGTGGCGGATTTGCTTGAGTCACGTTATCAACTTCAAGGATTAAAAATTAAACTGAGTAAACCAAAAGCCGTCGCTCAAGCTCGAAATGTTGGCGTATTGATTGTTCGTGGTTGTTTAAAATAA
MFECGEJE_00270	group_2682	putative protein	ATGAATTTAACTAAACTTTTACCAGCATTTGCTGCTGCAGTCGTATTATCTGCTTGTGCAAAGGATGCACCTGAAATGACAAAATCATCTGCGCAAATAGCTGAAATGCAAACACTTCCAACAATCACTGATAAAACAGTTGTATATTCCTGCAATAAACAAACGGTGACTGCTGTGTATCAATTTGAAAACCAAGAACCAGTTGCTGCAATGGTAAGTGTGGGCGATGGCATTATTGCGAAAGATTTTACTCGTGATAAATCACAAAATGACTTTACAAGTTTCGTTTCTGGGGATTATGTTTGGAATGTAGATAGTGGCTTAACGTTAGATAAATTTGATTCTGTTGTGCCTGTAAATTTAATTCAAAAAGGTAAATCTAGCGATAACATCATCGTT…
MFECGEJE_00984	cdsA	Phosphatidate cytidylyltransferase	ATGCTTAAACAACGAGTTTTATCTGCTATTGTGTTAATTGCTGCAGTTTTATGTGCGCTATTTTTATTCACACCTTTTTATTTTGCCCTCGCTTTAGGGGCAGTAGCGATTTTAGGCATTTGGGAATGGACTCAATTTGCTCGCCTAAAACAACCTTTGATACGTTTTTTTGTGACTACCTTTTTAGGCGTATTTATCTTCTTATGGCTCTATACTGAGGGCAACTATTTAGATGCAGGGCGTGTGTTTGAACAACATCTTCAGCTTTTATTGATAAATGCTGTTAGCTGGTGGGGTTTAGCTTTGTTACTTGTGATCAGTTACCCTAAATCAGCTAAATTTTGGTCTAAAAATCCACTTTTACAACTTTTATTTGCCTTTTCTACGTTGATTCCATTT…
MFECGEJE_00577	rsmA	Ribosomal RNA small subunit methyltransferase A	ATGAACTCAAAAAAACACTTAGGCCATACGGCGCGTAAACGCTTTGGTCAAAACTTTTTACATGATACTTCTGTCATTCAAGGTATCGTGGCGGCGATTTACCCACAACCTAATCAATTCTTAGTGGAAATTGGCCCAGGGCTTGGTGCATTAACAGAGCCTGTTGGTGAACTTGTCGATCATCTGACTGTGGTAGAGCTTGACCGAGACCTTGCAGAACGTTTACGTCACCATCCATTTTTACATCAAAAGCTCACCGTTATTGAAACGGATGCGATGCAATTTGATTTTGGTGCGCTTTACACAAAAGAAAATTTAGCAGAAAAAGGGCAAAAATTACGTGTGTTTGGTAACTTACCTTACAACATTTCTACGCCATTGATGTTCCACTTGTTTAAA…
MFECGEJE_01127	lpxB	Lipid-A-disaccharide synthase	ATGAACAAAACAAATCCAACCATTGCTCTTGTTGCAGGAGAAGTGTCTGGCGATATTCTCGGGGCGGGATTAATACGCCAGCTCAAAGCACATTATCCTAATGCGCGCTTTATTGGCATTGCAGGCCCAAGAATGTTGGCTGAAGGTTGTGAGACGCTTGTTGATATGGAAGAGCTTTCAGTCATGGGCTTGGCTGAAATATTAAAACATCTTCCTCGTCTGTTGAAAATTCGCAAAAATGTCATTCAAACTATGTTGCAAGAAAAACCTGATGTTTACATCGGCATTGATGCGCCTGATTTTAATTTGGATGTAGAACTTAAACTAAAAGCGAACGGAATTAAAACTATTCATTACGTGAGCCCCTCTGTATGGGCTTGGCGTCAAAACCGCATCCAT…
MFECGEJE_00428	cpdA	3',5'-cyclic adenosine monophosphate phosphodiesterase CpdA	ATGAAAAATACGTTTGTTTATCAGGCGGAAAAGCCTGTTATAAAGTTATTACAAATTACCGATCCCCATTTATTTAAAGATGAAAGTGCGGAATTATTGGGGGTAAATACACAAGCAAGTTTTGCTCAAGTATTAAAGGAAATTCAGCAAGAAAATAACGAATTTGATGTAATTCTTGCTACAGGCGACCTTGTGCAGGATAGTAGCGATGAAGGTTACATTCGTTTTGTAGAAATGATGAAACCTTTCAATAAACCTGTGTTTTGGATTCCAGGAAATCACGACTTTCAGCCTAAAATGGCAGAATTTTTAAATCAGCCACCCATGAACGCAGCAAAACATCTTCTATTGGGCGAGCATTGGCAAGCCTTATTGTTGGATAGCCAAGTTTACGGTGTA…
MFECGEJE_01510	xseB	Exodeoxyribonuclease 7 small subunit	ATGGCGCGTAAACCCGCATCTTCACAAGATTTTGAAACAACGTTAGTGCAGTTAGAAAATATTGTTACACATTTAGAAAATGGCGATCTACCGTTAGAAGAAGCGTTAAAAGAATTTGAACAAGGTGTGCAATTAGCTAAGTTAGGGCAAGAACGTTTACAACAAGCAGAACAACGTATTCAGATCTTATTGCAAAAAACAGAAGACGCGCCACTGAATGATTATAAAGGGAATGATTATGAAGGGAATGCTTAA
MFECGEJE_01150	group_2723	hypothetical protein	ATGCTAAATTGGGATTTGCAAAAAAATAATGATAAAATAACGCTCTTTTTGTTTGGGGAACTATCTCGCAGCACGTTGTTACCAATGTGGCAGCAACGTGGCGTTTTTTTGTCAGCAAGTACACTTGATAAAACTATTGTTGAATGGAATTTGTCTGATCTTCAGCATATTGATTCTGCTGGTTTTGCAGCTCTTTGTGATTTTTTACGAGAGTGTCAAAAGCTTAATAAAACAGTGCGATTAGTTTATCCACCAAAACAATTATTAACCCTAGCAGATCTCTTTGGTTTATCTGATTGGATCGCAAATTTTATATAG
MFECGEJE_00758	group_2725	hypothetical protein	ATGAAAATTTTCGGCACGATGTACGATAAAACGATGGAATGGTCAAAACATCGTTTTGCTGTTTTTTGGCTCTCTTTTGTAAGTTTTATCGAGGCGATATTTTTTCCTATTCCGCCCGATGTGATGCTGATCCCAATGTCTATGTCAAAGCCAAAAAGTGCGGTGAAATTTGCATTTTATACGGCAATTGCGTCTGTAATCGGCGGAATTATCGGTTATGCTATTGGTTTTTATGCAACGGACTGGGTGGAAAACATTGTGCAACAATGGGGATATGCTGCGCATTGGGCAAAAGCCGTCAGTTGGTTTGAGCAATGGGGCGTATTAGTTGTGTTTGTGGCGGGTTTTAGCCCAATTCCTTACAAGGTGTTTACGCTCTGCGCTGGAGTAATGCAAATG…
MFECGEJE_01414	cmoB	tRNA U34 carboxymethyltransferase	ATGATCGACTTTCGCCCTTTTTATCAACAAATTGCTACTACAAATTTATCAGACTGGTTAGAGACCTTACCGTGCCAATTGAAAGAATGGGAAACTCAAACTCATGGCGATTATGCGAAATGGAGCAAAATTGTTGATTTTCTACCTAATTTGCATGCTGATGAAATCGATCTCAAAAGTGCGGTGAAATCTGACCGCACTTCTCCCCTTTCAGAAGGTGAAAAACAACGAATTATCCATCATTTAAAACAATTAATGCCGTGGCGAAAAGGGCCTTATCATCTTTTCGGCATTCATGTAGATTGTGAATGGCGTTCAGATTTTAAATGGGATCGTGTTCTTCCTCACTTGTCGCCCTTGCAAGGTCGCACTATTTTAGATGTGGGCTGTGGCAGCGGT…
MFECGEJE_00593	gph	Phosphoglycolate phosphatase	ATGAACACACAATTTAAACTTATTGGCTTTGATTTAGATGGCACCTTGGTAAATAGCCTGCCTGATTTAGCGTTATCCGTAAATTCTGCCTTGGCTGAATTTAATTTACCGCAAGCGCCAGAAGAATTAGTTTTAACTTGGATCGGCAATGGTGCACCTGTATTAATTGCTCGAGCGTTAGATTGGGCGAAAAAACAAACAGGAAAAGTGCTAACTGAAACAGAGGTTAAGCAAGTAACAGAACGTTTTAATTTTTATTATGGCGAGAATTTATGTAATGTCAGCCGCTTGTATCCAAATGTAAAAGAAACTTTAGAAATCCTGAAAGAAAAAGGCTATGTCCTAGCAGTTGTTACCAATAAACCCACAAGACATGTTCAGCCAGTATTGGCCGCATTT…
MFECGEJE_01047	prmA	Ribosomal protein L11 methyltransferase	ATGGCTTGGATTCAAATTCGCCTGAACAGCACCAATGAAAAAGCAGAACAAATGAGCGATTTTTTAGAAGAAATCGGCTCCGTCTCTGTAACTTTTATGGATAGTCAAGATACACCGATTTTTGAGCCTTTGCCAGGCGAAACGCGTTTATGGGGTAATACCGATGTTATTGCGCTATTTGATGCAGAAACAGATATGGCAGAAATTGTCCGCTTATTAAAAGAAGCGAAACACTTAGATAGCAATACGGCATACAAAATTGGAACAAATAGAAGATTAAAGAACTGGGAGCGTGAGTGGATGGATAACTTCCACCCAATGCAATTTGGTAAGCGTTTATGGATTTGTCCAAGTTGGCGTGATGTGCCTGATGAAAATGCCGTCAATGTTATGCTTGAC…
MFECGEJE_01053	yaaA	Peroxide stress resistance protein YaaA	ATGTTAGCGATTATCTCCCCTGCCAAAACCCTTGATTTTGAAAGTGCGGTAAAAAATTTTCCTGTTTCTCAACCGCACTTTACCGATTACAGCGAACAACTTATTGAGGTTTGTCGTAAACTTTCTCCACAAGATCTTTCATCATTAATGTCTATCAGCGATAAGTTGGCTGGTTTAAATGCTGCACGCTTTGCAGAATGGACAAAAATTCACAATGAAAACAATTCCCGCCCTGCACTCTTTGCATTTAAAGGCGATGTTTATACTGGTTTAGATGCTGATTCCCTTTCGGAAGATGATGTCATTTTTGCGCAATCCCATTTACGTATGCTTTCTGGTCTTTATGGGCTTTTAAAACCACTTGATTTAATGCAACCTTACCGATTAGAAATGGGCACA…
MFECGEJE_00807	yibN	putative protein YibN	ATGCAAGAATTTATCTCAATGGCAACAGAGTTTGCTCAAAAACATACGCTTTTAGCAGTTTCTTGGTTTGCGATTTTCGTAATGGTAATTTATACATTCTACAAAGGCGCAACGAGTAAATTTAAAGTAATTACGCACAATGAAGTTATTCGGTTAATAAATTCCGATGAAGCCATTGTGGTAGATTTACGTAGTCTTGAAGAATTTCAACGTGGACATATCATTAATAGTATTAATGTGCTTCCAAGCGAAATTAAAAATCAAAATATCGGAAAATTAGAGTCGCATAAAGAGAACGCTCTTATATTAGTCGATACAAATGGTACTTCAGCCTCTGCTTCTGCAGTATTTTTAACCAAACAAGGTTTTAATTCTGTATTTGTGTTGAAAGAAGGCCTT…
MFECGEJE_00004	ybeY	Endoribonuclease YbeY	ATGGGAAGTGTATTGGTTGATTTGCAAATTGCCACAGAAAATATAGAGGGTTTGCCAACAGAAGAGCAGATTGTGCAGTGGGCAACAGGTGCTGTTCAGCCTGAGGGCAATGAAGTCGAAATGACGGTGCGTATTGTGGATGAAGCCGAAAGCCATGAATTAAATTTAACTTATCGTGGAAAAGATCGCCCGACTAACGTGCTTTCATTTCCATTTGAATGCCCCGATGAGGTGGAGTTGCCATTGTTAGGGGATCTCGTTATTTGTCGTCAAGTCGTGGAGCGAGAAGCCTCAGAACAAGAGAAACCATTAATGGCACATTGGGCGCATATGGTCGTGCATGGTAGCTTACATTTACTCGGTTATGATCATATTGAAGACGATGAAGCGGAAGAAATG…
MFECGEJE_01206	ddlB	D-alanine--D-alanine ligase B	ATGAACTTAAAACAAGAAAAAATCGCGGTGTTATTAGGCGGCACATCTGCTGAACGTGAAGTTTCTCTCAATTCAGGCAAAGCGGTATTAGAAGCATTATTAAAGCAAGGTTATAATGCACATCCTATTGATCCTAAAGAATATAATGTTGCAAATCTTAAAAAGGATGGCTTTAATCGAGCATTTAATATTTTGCACGGTCGTGGTGGAGAAGATGGCACAATGCAAGGTTTATTAGAGCAAATTGGTTTGCCTTATACGGGTTGTGGCGTGATGGCTTCTGCATTAACGATGGACAAAATGCGTACAAAAATGTTGTGGAAAGCTTTTGGTTTACCTGTTGCAGATATGAAAGTGGTTACCCGAGAAACTTTTTCTGAATTGGATCCTCAGGCTGTT…
MFECGEJE_00191	pe	Surface-adhesin protein E	ATGAAAAAAATTATTTTAACATTATCACTTGGGTTACTTACCGCTTGTTCTGCTCAAATCCAAAAGGCTGAACAAAATGATGTGAAGCTGGCACCGCCGACTGATGTACGAAGCGGATATATACGTTTGGTAAAGAATGTGAATTATTACATCGATAGTGAATCGATCTGGGTGGATAACCAAGAGCCACAAATTGTACATTTTGATGCTGTGGTGAATTTAGATAGGGGATTGTATGTTTATCCTGAGCCTAAACGTTATGCACGTTCTGTTCGTCAGTATAAGATTTTGAATTGTGCAAATTATCATTTAACTCAAATACGAACTGATTTCTATGATGAATTTTGGGGACAGGGTTTGCGGGCAGCACCTAAAAAGCAAAAGAAACATACGTTAAGT…
MFECGEJE_00278	bcp	Peroxiredoxin Bcp	ATGAATCCATTATCTGTTGGTAATCAAGCACCTGCTTTTACCTTATTAAATCAACAAGAAAAATTTGTTTCTTTAAGTGATTTTCGTGGTAAAAAAGTTTTAATTTATTTTTATCCAAAGGCTCTCACTCCAGGCTGTACCACACAAGCCTGCGGATTGCGCGACAGTAAATCCGAATTAGATGTACTAGGTTTAGTTGTACTTGGTATTAGTCCTGATGCCCCGAAAAAATTAGCTCAATTTATTGAGAAAAAAGAACTTAATTTCACATTGCTTTCTGATCCTGATCATCAAGTTGCGGAGCAATTTGGCGTATGGGGCGAAAAAAAATTTATGGGGAGAACTTACGACGGTATTCATCGAATTAGTTTTTTAATCAATGAAAGCGGAACTATTATG…
MFECGEJE_00280	bamC	Outer membrane protein assembly factor BamC	ATGAAAAAAATAATATTGAATTTAGTAACGGCTATTATTCTAGCTGGTTGTTCGTCTAATCCTGAAACCTTAAAAGCAACCAACGACTCATTTCAAAAATCTGAGACGAGCATTCCCCATTTTTCCCCTTTGGCTACTGGAGGGGTACAGTTACCAAAAGCTGATGATTCCTATTCATTACCTAATATTGAAGTGAAAAAAGGGGAAGATATTGATATTCGCCCACCATTAATCCCTCTCGCTATTATTCAAAATTCAATAACAAAATTTGATGGCGAACGCTCGTTGATTGTCTATCCAAAACAACAGGCAAAACTATATAATCTTCAGCAAGTTGAGCGTTTATTGAAAGAAGAGGGTATTTCATCAACAACAGATGGTTCGATTTTAACGACTGAT…
MFECGEJE_01769	wbbD	UDP-Gal:alpha-D-GlcNAc-diphosphoundecaprenol beta-1,3-galactosyltransferase	ATGAAATTTTCAGTCCTTATGTCCTTATATATTAAGGAAAATCCTCAATTCTTGCGGGAGTGTTTTGAAAGTCTTGTTGCACAAACTCGTCAAGCAGATGAAATTGTCTTGGTTTTTGATGGCGTAGTAACGCCAGATTTAGAATTTGTTGTGACAGAATTTGAAACAAAATTGCCATTAAAATTAGTTAAATTGCCACAAAATCGAGGATTAGGCAAAGCCTTAAACGAGGGTTTATTGCATTGTGATTATGACTGGGTTTTCCGTATGGATACGGATGATATTTGCGTGCCTGATCGTTTTGAAAAGCAAGTAGCGTTTATTGAACAGCACCCTGAAAGCATCATTTTTGGCGGACAAATTGCTGAATTTGGTAAAAATGTAAATGATATTGTGGCA…
MFECGEJE_01264	rluB	Ribosomal large subunit pseudouridine synthase B	ATGAAACCTAGTCAAAAACAAACTCAAAGACAACCGCACTTTTCCAAAGATTCAGCAAAGAAACGTGATTTTTCAGCTAAAAATGACAGACGTTCAGTATCTCGTACTGCTCGCATAGAAACAGCAAATACGAAAAAAAGTGCGGTTAATTCTGACAACAAATTTTTATCTAAGCCAAAAGCGAAACCTGTTGTAAGAGCCTCGAATCAACCGAAAGCAGAGGGCGAAAAATTACAGAAAGTTTTAGCGCGTGCTGGACAAGGCTCTCGTCGTGAAATTGAAACGATGATTGCCGCAGGCAGAGTGAGCGTAGAGGGTAAAATTGCGACTTTGGGCGATCGTATTGACGTACATTCTGGCGTGAAAGTGCGTATTGATGGTCAAATCATTAATCTTAGC…
MFECGEJE_00427	nudF	ADP-ribose pyrophosphatase	ATGTCAGAAATTCAACATTTTAGCCAACAAGATATAGAAATATTGGGCGAACAAACTTTGTATGAAGGTTTTTTCACGCTTAAACGAATCCAATTTAAACATAAACTTTTTGCTGGGGGACAAAGTGGCGTCGTAACCCGAGAATTACTGATTAAAGGTGCCGCCTCAGCGGTTATCGCTTATGATCCAAAAGAAGATTCGGTGATTTTAGTCGAACAAGTTCGTATTGGCGCGGCTTATCATCCTGAATCTCATCGTTCGCCTTGGTTACTTGAACTCATTGCAGGTATGGTGGAAAAAGGCGAAAAGCCAGAAGACGTTGCTTTGCGTGAGAGTGAAGAAGAAGCAGGGATTCAAGTCAAAAATTTAACACATTGTTTAAGTGTGTGGGATAGCCCA…
MFECGEJE_00396	group_2932	hypothetical protein	ATGGCTTATTCCATTGAAGAAGAACAAGAGATTAACCAGTTAAAAGACTGGTGGAAAGAGAATGGCAAAACAATTATTGTCGCTTTTATCTTAGGTGTGGGTGGTATGTTTGGATGGCGTTATTGGCAAACTCACCAAGCAGAACAAATCGCTCAAGCTTCTGCACAATACGATACTTTAATTAATTCTGTGCAACAAGACGAACAGGCTAAAAAAGCAAATATAGAACAATTTGTGCAAGCGAATAGCAAAACTGCATACGCTGTATTTGCTTTGTTAGATGAAGCGAAAAAAGCCACTGAAAAACAAGATTTTTCAGCAGCAGAAGCAAATTTAAACCAAGCATTAACCCAATCTCAAGATGAAGTATTAACATCTATTGTTGCATTACGTCTAAGT…
MFECGEJE_01372	dapB	4-hydroxy-tetrahydrodipicolinate reductase	ATGACATTAAAAATTGCAATCGCTGGTGCTGGCGGAAGAATGGGGTGTCAATTAATTCAAGCGGTTCATTCTGCGGAAGGCGTAGAACTAGGTGCAGCTTTTGAACGCAAAGGATCATCTTTAGTTGGGACGGATGCGGGAGAATTGGCGGGAATTGGTCATCTTGGCGTTGCAGTTTCAGACGATCTTGAAAGTCAAAAAGATAAATTCGATTTATTAATCGATTTTACCCGACCAGAAGGCACCCTTGAACATATTGCATTTTGCGTAGCGAATAATAAAAAAATGGTGATCGGTACAACAGGTTTTGATGAAAATGGTAAAGTGGCGATTAAAGCAGCTTCAGATAAAATTGCTATTGTGTTTGCATCAAATTTCAGTGTTGGCGTGAATTTAGTC…
MFECGEJE_00177	group_2937	hypothetical protein	ATGGCATTAGTAAACAAAATTAAAACATTATCATCAGTAGGTATTCTAGCGGCTACATTATTTCTTGCAGGCTGCCAAGCACAATCAAATATATTAGCATTTACACCGCCTGCACCAAGTGCTTCAATGAATGTTAATCGAACTGCCGTTGTATCTGTGACAACAAAAGATAGCCGTGCAATACAAGAGATTGCGAGTTATACGAAACACGGGGAACTGATTAAATTAAATGCATCCCCAAGTGTTACACAATTATTTCAGCAAGTGATGCAGCAAAATTTAATTAGTAAAGGTTTTAGAGTTGGGCAATTAAATGGTTCAAATGCGTGGGTAACTGTGGATGTGCGTGAATTTGGTACGCAAGTAGAACAAGGTAATCTTCGTTATAAACTTAATACC…
MFECGEJE_00735	glpE	Thiosulfate sulfurtransferase GlpE	ATGCCATTTAAAGAAATAACTCCACAGCAAGCTTGGGAAATGATGCAACAAGGCGCAATATTAGTCGATATTCGAGATAATATGCGCTTTGCTTATTCACATCCTAAAGGTGCTTTTCATTTAACAAACCAAAGTTTTTTGCAATTTGAAGAACTAGCAGATTTTGATTCGCCTATTATTGTGAGTTGTTATCACGGCGTGAGCAGTCGAAATGTAGCGACTTTTCTCGTGGAACAAGGCTATAAAAATGTATTTAGTATGATTGGCGGATTTGATGGATGGTGCAGAGCAGAATTGCCGATTGATACCACTTACTAA
MFECGEJE_00337	hcaT	putative 3-phenylpropionic acid transporter	ATGCAAGTCCGTCCTTTTTATTGGCTCGCACTGAGCTTTCTAGGTTACTACTGCGCTTATGGCGTGTTTTTGCCGTTCTTCCCCGCATGGTTGAAATCGCAACAATATGGCGAAGAAATGATTGGTTTGGTGATCGGTAGTGCTTATATTTTCCGATTTGCGGGCGGATTATTTTTTTCATCGCTGATTAAAAAAGCCAATCATATTATTATTGCCTTACGCCTATTGGCGTTAGCATCGGCAATTATTATGGCGGCTATGAGTTTAGTTGCGCATAATTTTTGGCTGTTATTTATTGCTATCGGTTTGTATGCTTCTGTGAATTCAGCAGGAATGCCGATTGGGGATTCGTTGGCATCCACTTGGCAACGCCAAATCGGCTTGGATTACGGCAAAGTA…
MFECGEJE_00674	sdhE	FAD assembly factor SdhE	ATGAAAAAATATAATAAACTTCGCATTGAATGGGATTGTCGCCGAGGAATGTTAGAGTTAGATAAAATCATAATGCCTTTTTATTTGACGCATTTTCATGAATTAACGGATGACAAAAAAGATATCTTTATTCGTTTATTAGCAAGTACGGATTTGCAGTTATTTTCGTGGTTTTTTAATCTTGCGAAATCACAAGATGTAGAGCTTCAAATGATGGTTGAATATATTCAAAAAGTGCAGAAAATCATCATAAATTAA
MFECGEJE_00152	rnhA	Ribonuclease HI	ATGCCNAAACAGATTGAAATTTTTACTGATGGATCTTGCTTAGGTAATCCAGGGGCGGGCGGAATTGGTGCCGTATTGCGTTATAAACAACATGAAAAAACACTCTCCAAAGGCTATTTCCAAACCACCAATAATCGAATGGAATTACGCGCTGTCATTGAAGCATTAAATACATTAAAAGAACCTTGCTTGATCACGCTTTATAGTGATAGCCAATATATGAAAAATGGCATAACCAAATGGATCTTTAACTGGAAAAAAAATAATTGGAAAGCAAGTTCTGGAAAGCCTGTAAAAAACCAAGATTTATGGATAGCCTTAGATGAATCCATCCAACGTCATAAAATTAATTGGCAATGGGTAAAAGGCCATGCTGGACACAGAGAAAATGAAATTTGC…
MFECGEJE_01037	aroQ	3-dehydroquinate dehydratase	ATGTCGCAAACACACAGAATTTTGCTGTTAAATGGCCCGAACTTAAATATGTTAGGGGCTCGCGAGCCAAAACATTATGGCAGTATTTCTCTTGAATCCATTGAAGAGAAAATACAAACTTTAGCCACTCAACACAATGTAAAAGTGGAATGTTTTCAAGCCAATAGTGAAGGAAAATTAATTAATAAGATCCACGAAAGTTTTCAACAAGTCGATTTTATTTTAATTAATCCTGCGGCTTACACCCATACCAGTGTAGCATTGCGCGATGCACTTTTAGCTGTCTCAATTCCTTTTGTAGAGATTCATTTATCTAACGTGCATAAACGTGAACCATTTCGTCATCATTCTTATTTTAGCGATGTGGCTGAAGGCGTTATTTGCGGTTTGGGCGCGAAA…
MFECGEJE_01038	accB	Biotin carboxyl carrier protein of acetyl-CoA carboxylase	ATGGACATTCGTAAAATTAAAAAATTAATCGAATTAGTAGAAGAATCGGGCATTACTGAATTAGAAGTGCAAGAAGAAGAGGGTACAGTACGTATTAGCCGTGCTGCACCAGTAATTGCTCCAGCAGCCGTTCAATATGCTGCAGCACCAGTAGTAGCACCGACTCCTGCCGCTGCACCAGCTCAAGTTCCAGCAGCTGCGACAACCGCACCAGCCGCATCGGATGAGTTATCAGGCCATCTTGTACGTTCTCCAATGGTGGGAACGTTCTATCGCAGCCCAAGCCCAGAAGCAAAAGCATTCGTTGAAGTGGGGCAGTCTGTGAAAGTTGGCGATGCGCTTTGTATCGTTGAAGCAATGAAAATGATGAACCGCATTGAAGCGGACAAAGCTGGCGTA…
MFECGEJE_00251	group_3180	putative protein	ATGATTATTAGCAGTTTAACCAACCCAAATTTTAAAGTTGGTTTACCAAAAGTGATTGCTGAAGTATGTGATTATTTAAATACGTTAGATTTGAATGCGTTAGAGAATGGTCGCCATGATATTAACGATCAAATTTATATGAACGTAATGGAACCAGAAACTGCAGAACCAAGCAGTAAAAAAGCAGAATTACATCATGAATACTTAGATGTACAAGTGCTTATTCGTGGCACGGAAAATATCGAAGTGGGTGCAACCTATCCGAATTTATCTAAGTATGAAGATTACAACGAAGCGGATGATTATCAACTTTGTGCAGATATTGATGATAAATTCACCGTCACAATGAAACCAAAAATGTTCGCTGTATTCTATCCTTATGAACCGCACAAGCCTTGC…
MFECGEJE_01453	trpG_1	Anthranilate synthase component 2	ATGGCTAATATTTTATTTTTAGATAACTTCGATTCCTTCACTTACAATCTTGTGGATCAATTTCGTGTGTTGGGTCACAACGTCACAATTTACCGCAATGACTGCGACTTAGAAAAACTGGTAGAAACCGCACTCAATACACCTGATACCATTCTTGCACTTTCTCCAGGGCCAGGAACGCCATCAGAAGCTGGGATTTTGCTACCATTAATCGAACGCTTAAAAAATCAAGTGCCGATTATTGGAGTTTGTTTAGGTCATCAAGCGTTGATTCAAGCCTTTGGTGGTAAGGTTGTTCACGCTGGCGAAGTGTTGCATGGTAAAGTTTCTCGTATATCCCATGATAACGAAGCTATGTTTAAAGATCTTGCAAATCCAATGCCTGTGGCGCGTTATCAT…
MFECGEJE_01371	rhtC	Threonine efflux protein	ATGCTAAATTTAATCATTGTGCATTTATTTGGATTAATGACGCCAGGGCCTGATTTCTTTTATGTAAGTCGAATGGCGGCAAGTAACTCTCGTCGTAATACAGTTTGTGGCATTTTAGGCATAACGCTTGGCATCGCCTTTTGGGGAATGCTTTCTATGTTGGGATTGGCGGTGTTGTTCGTTACCATTCCAGCATTACATGGCGTTATTATGTTGCTAGGTGGTAGTTACCTAGCATATCTCGGTTTTTTAATGGCTCGCAGTAAAAAATACGCTAAATTTGAATCGCACTCTGATACTGAATTTAATCAACAAACCACAATCAAAAAAGAAATTTTGAAAGGGCTTTTAGTGAATTTATCCAATGCAAAAGTCGTGGTGTATTTTAGTAGCGTGATG…
MFECGEJE_01012	mutM	Formamidopyrimidine-DNA glycosylase	ATGCCAGAACTTCCTGAAGTCGAAACTGCACTACGTGGTATTAGCCCTTATCTTAAGAATTTTACGATTGAGAAAGTTGTCGTGCGCCAGCCTAAATTGCGCTGGGCTGTATCAGAGGAATTGATAACGCTAAAAAATGTAAAAATTGTCGATCTCACTCGTCGAGCAAAATATTTGATTATTCACACGGAAAAAGGCTATATCATCGGGCATTTGGGCATGTCAGGTTCGGTGCGAATTGTGCCACAGGATAGTGCAATAGATAAACATGATCATATTGATATTGTAGTGAATAATGGCAAGTTATTACGCTATAACGATCCTCGCCGTTTCGGTGCATGGTTGTGGACGGAGAATCTAGATGACTTTCATCTTTTCTTAAAGTTAGGCCCTGAACCA…
MFECGEJE_00759	group_3210	hypothetical protein	ATGAACAAATTAAGTCTTGTTTTAGTAGCTGGATTTCTTTTGGTTGGATGTGCATCTGAATCAGTTAAAGATCCAGACGCATTACCAAATGGCATTATGCAACCAGTAGAAGGCACTGGTGCCGTTGCTGGCGGTAGTTTTATGCCAGAAATTCAAAAAAATACGATACCAACACAAATGAAATAA
MFECGEJE_01034	group_3253	hypothetical protein	GTGAAATTAATTGCAACCTTAGGTATGGCAGCATTGCTGTCTGGCTGTTCAATGTTTGATAGCCAACAATCCGCAATTCCAGCGGAATTTGCTGGAGCTGATTATCAACTGTCTGATCAACATGCAAAACAATGGGCGATTGCAAGTAAGCAAGTAGAACAATGCGTTTACCCAAATTTAACTCGAATTTTGCAACAGCATTTTTCAAAAGAAGATAGCTATATTCACTCACAATATGTCTTTTTCTATCCGTTGGAAAAAATTATTGGCGAACAATATGTGAAGATTATCCAAGCCGATGAAAAATCAATGAATTATGCAAGCTATCAGTTTAAAAAATTCCGTACCAGAGTGAGCAATGTTGAACCCTTAACTAAACAGTCTTGTTTGAAATTGCGT…
MFECGEJE_00437	znuC	Zinc import ATP-binding protein ZnuC	ATGAATATCACAGCCATTCGCAACGAGCAAAACCAACAACCGCTCATTCAATTAAAAAATATCAATGTGGTTTTCGCACAAAAAACCGCTCTGCAAGATATTAATTTAAATATCTATCCCAATTCTATTATCACTATTGTTGGGCCAAATGGTGGTGGCAAATCTACGTTATTAAAAACCTTATTAAAACTACAAACGCCCACTTCTGGCGAGGTCATTTACAGTAAAAATGTTCGCATTGGCTATGTGCCACAAAAAATCCATTTGGATCATAGTTTGCCTATTACGGTTGAGCGATTTCTTTCGCTAAAAAAAGGCATTAAAACACAAGAAATTTCCACCGCACTTGAGCAACTTTCAATTTCACATTTACGCAAAAATAATATGCAAAAACTATCT…
MFECGEJE_01241	group_3275	putative protein	TTGGGTGCATTTGCCTTTGCTTCTGTTACAAATGCGAATATTTATGCTGAGGGCGATATCGGTTTATCTCAAACTAAAGCAAACGGTAGTAACAATACAAGAGTTGGACCTCGCGTATCCGTGGGTTATAAAGTAGGAAATACACGTGTTGCGGGTGATTATACTCATCATGGAAAAGTTGATGGCACAAAAATTCAAGGTTTAGGTGCATCAGTATTATATGATTTTGACACGAATTCTAAAGTGCAACCTTATGTTGGTGCTCGTGTAGCGACTAATCAATTTAAATACACCAATCGCGCAGAACAAAAGTTTAAAAGTTCTTCTGATATTAAGCTCGGATATGGGGTTGTAGCAGGTGCAAAATATAAGTTAGATGGCAACTGGTACGCAAATGGT…
MFECGEJE_00903	epmA	Elongation factor P--(R)-beta-lysine ligase	ATGACCGCACTTAATCATTGGCAACCTTCTGCTGATATAAAAAATCATCTTAAACGGGCAAAAATTATTGCTAAAATTCGTCAATTTTTTACAGAACGCGGTTTGCTTGAAGTAGAGACCCCTGTTCTAAGTGAATTTGGCGTCACTGATTTACATCTTTCCACCTTTAGCACGGAATTTCTCGCGCCTTTCGGTGAACAATCCAAAACACTTTGGCTTTCTACAAGCCCTGAATATCATATGAAACGCTTGCTTGCTGCAGGCAGTGGGCCGATATTCCAAATCAGTAAAGTGTTTCGCAACGAAGAGGCTGGAAATCGCCATAATCCAGAATTCACTATGTTGGAATGGTATCGACCGCACTTTCATATGCATCGTTTAATTAATGAAGTAGATGAT…
MFECGEJE_00957	yacG	DNA gyrase inhibitor YacG	ATGCCTGACGAAATGATTGAAGTACCTTGTCCGATTTGCCAAAAATCGGTGCCTTGGATAAATGAAAGTACTTTTCGACCTTTTTGTAGCAAACGTTGCCAGTTAATTGATCTTGGCGAATGGGCGGCTGAAGAAAAAGCGATTCCAAGTGATACTGCTGATTTTGCAATGGATCCAAATGTGAGTGACGAATGGAGCATTAAATAG
MFECGEJE_01754	yccS	Inner membrane protein YccS	ATGAATATTCGGTTAAATGCTAAAGTAATTTCTACAATTCCTGTTTTTATTGCCGTAAATATTGCGGCAGTGGGAATATGGTTTTTTGATATTTCTTCGCAATCAATGCCTTTGATTCTAGGGATTATTGCAGGTGGTTTGGTGGATTTGGATAACCGTTTAACTGGACGATTGAAAAACGTATTTTTTACCCTTATTGCCTTTTCTATTTCTTCCTTTATTGTGCAGTTACATATTGGCAAGCCTATCCAATATATTGTGTTAATGACGGTGCTGACATTTATTTTCACTATGATTGGTGCCGTGGGGCAGCGTTATAGCACCATTGCTTTCGGTTCATTAGTGGTTGCGCTTTACACCACATTAACTTATATCCCAGAGGTAAATGTATGGTTTATT…
MFECGEJE_01731	group_3334	hypothetical protein	ATGTTTTCTTTAAAACGTCAGCAAGGGGCGAGCTTTGAGCATCAAGCTCGTCTTTTTTTAGAATCAAAAGGCTTAATATTTATTGCGGCTAATCAAAATTTCAAATGTGGTGAACTTGATCTAATAATGAATGACAAAGAAACTATCGTCTTTGTTGAAGTTCGCCAACGAAGTCATTCCGCCTATGGTTCTGCTATAGAAAGCGTAGATTGGCGAAAACAACAAAAATGGTTAGATGCCGCAAATTTATGGCTTGCAAAACAAAATATGAGCTTAGAAGATGCTAATTGCCGCTTTGATTTAATCGCTTTTGGCAAAACACCTCAAGATATTCAATGGATTCCTAATTTTCTCGATTAA
MFECGEJE_00062	msbA_2	Lipid A export ATP-binding/permease protein MsbA	ATGCAAGAGCAAAAATTACAAGAAAATGATTTTTCAACCTTACAAACGTTTAAGCGTTTGTGGCCAATGATTAAACCTTTTAAAGCGGGGCTTATTGTTTCTGGCGTCGCGTTAGTTTTTAATGCATTAGCTGACTCAGGCTTGATTTATTTGTTAAAACCGTTGTTGGACGATGGTTTTGGTAAGGCAAACCATTCATTTTTGAAAATGATGGCTTTTGTCGTCGTTGGGATGATTATTTTACGCGGCATTACCAACTTTATTTCTAATTATTGCTTGGCGTGGGTATCAGGCAAAGTTGTCATGACAATGCGTCGCCGCTTGTTTAAACATTTAATGTTTATGCCAGTGAGTTTCTTTGATCAAAATTCAACAGGGCGTTTACTTTCTCGGATTACT…
MFECGEJE_00029	group_3352	hypothetical protein	ATGACAATAGAAAACGATTATGCAAAACTCAAGGAATTAATGGAATTTCCAGCAAAAATGACTTTTAAAGTTGCGGGAATTAATCGAGAAGGGTTAGCACAAGATCTTATACAAGTGGTGCAAAAATATATTAAAGGCGATTATATTCCAAAAGAAAAGCGCAGTAGTAAAGGCACTTATAATTCAGTTTCAATTGATATTATTGCTGAAAACTTTGATCAGGTAGAAACACTCTATAAAGAACTGGCTAAAGTTGAAGGCGTGAAAATGGTTATTTAG
MFECGEJE_00216	trmD	tRNA (guanine-N(1)-)-methyltransferase	ATGTGGATAGGGGTAATTTCATTATTCCCCGAAATGTTTAAAGCAATTACGGAATTTGGGGTTACAGGTAGAGCCGTAAAACATAATCTTCTGAAAGTTGAATGTTGGAATCCAAGAGATTTTACATTCGACAAGCATAAAACCGTGGACGATCGCCCTTATGGTGGTGGCCCAGGAATGCTAATGATGGTGCAACCTTTACGGGATGCGATTCATACTGCAAAAGCTGCGGCAGGAGAAGGCGCAAAGGTGATTTACCTTTCGCCACAAGGACGTAAACTCGATCAAGGCGGCGTAACCGAGCTTGCTCAAAATCAGAAATTGATTTTAGTATGTGGACGTTACGAAGGGATTGATGAACGGTTGATTCAAACTGAAATTGATGAAGAATGGTCAATC…
MFECGEJE_00997	group_3421	hypothetical protein	ATGTTACATTTAACTTTAGAGGACGAGCTCTTTTTAGGAACGCCAAAGCAAGTGGGAACACATTCGACAGTATTTGAGCATTTTGCCGTAATGTTTGAAGATGACGGGGAAACTGGCTATTTTTATGCGCTTGATATGCGTCAAAATGCTCAACCGATAGTGGATATGTTGCACGTGTATAATGTTGATTCAACCTCTAATCATCATGAAGCACGCAAACTTGAAATTTGTTGGGATGAGAGTGGTTATGTAGCCTTATTGCTTATTAATGGCTATCCTCATGCTGTATTTGATTTTGCCCGTTTAGTCGGCTATAACAGCAATAAATATCCACAACCAGATTTAATGAGCATGTGGACTCGTGAAGAAATTACTAATAAACAGGCCGAGCAATGGCTA…
MFECGEJE_00537	menA	1,4-dihydroxy-2-naphthoate octaprenyltransferase	ATGATAAATGAAAAATTGAAAATGTGGTGGGAAACGGCTCGACCAAAAACTTTGCCATTAGCGTTGGCATCGATTTTCACGGGTTCGGCATTAGGTTATTGGGCGAATCCACAAGGTTTTAATGGGCTTGTAATGGTGCTTTGTTTACTCACGACAATTTTATTGCAGGTGCTTTCTAATTTTGCCAATGATTATGGGGATCATCAAAAAGGTTCAGATACTGAAGAACGTATTGGGCCATTACGTGGCATTCAAAAAGGCGCAATTTCAGCAAAAGAACTGAAATGGGGATTAATCCTAATGGTGATGGCAAGTTTTCTTTCAGGAAGTTTCTTGATTGGAATCGCTTATGAAAATCTCTCAGATTTATTCGCTTTCGCTGGGCTTGGAATTTTAGCT…
MFECGEJE_01782	qseB	Transcriptional regulatory protein QseB	ATGAGAATTTTATTGATAGAAGACGATAATCTAATCGGCAATGGGTTGCAGATTGGTTTAACCAAACTTGGTTTTGCGGTGGATTGGTTTACTGATGGAAAAACAGGAATGGCTGCTTTAACCTCTGCGCCTTATGATGCGGTGGTATTGGATTTAACCTTGCCTAAACTTGATGGATTAGAGGTATTGCAACAATGGCGATCTAATCATCAAGATGTTCCCGTATTAATTTTGACTGCTCGCGATACTTTAGATGAACGAGTTAAAGGTTTACAAAGTGGTGCAGATGATTATCTTTGCAAGCCTTTTGCTTTGGCTGAAGTCGCCGCACGTTTACAAGCCCTTATTCGTCGTCGTTATGGATATCATCATTCTGTGATAGAACAGGCTGGTGTTAAG…
MFECGEJE_01749	moaC	Cyclic pyranopterin monophosphate synthase	ATGACTACATTTACACATATCAATTCTCAAGGCGAAGCCAATATGGTGGATGTTTCTGCTAAAGCGGAAACTGTTCGTGAAGCTCGTGCTGAAGCCATTGTAACTATGTCAAAAGAAACCCTTTCCATGATCGTGGAAGGTAAACATCACAAAGGCGATGTATTTGCTACTGCTCGTATTGCGGGTATTCAAGCCGCAAAACGCACTTGGGAGCTTATCCCACTTTGCCATCCATTGTTACTTTCTAAAGTAGAAGTGAATTTAGAACCGTTACTCGAAACCAACCAAGTTCGCATTCAATCTCTTTGCAAATTAACTGGAAAAACTGGCGTAGAAATGGAAGCACTAACTGCGGCAAGCGTAGCAGCCTTAACCATTTACGATATGTGTAAAGCCGTA…
MFECGEJE_00210	aroC	Chorismate synthase	ATGGCTGGTAATACAATTGGACAACTTTTCCGTGTGACAACCTTTGGAGAGTCACATGGTATTGCATTAGGCTGTATCGTTGATGGCGTGCCACCAAATCTCGAATTATCCGAGAAAGATATTCAGCCAGATTTAGATCGTCGTAAACCAGGAACATCTCGATATACGACGCCTCGTCGTGAAGATGACGAAGTTCAAATTTTATCTGGTGTGTTTGAAGGAAAAACCACAGGCACAAGTATTGGGATGATCATTAAAAATGGAGATCAGCGTTCGCAAGATTATGGTGACATTAAAGATCGTTTCCGCCCAGGTCATGCGGATTTTACCTATCAGCAAAAGTATGGAATCCGTGATTATCGTGGCGGTGGGCGTTCGTCAGCACGTGAAACAGCGATG…
MFECGEJE_00602	group_3482	putative FKBP-type peptidyl-prolyl cis-trans isomerase	ATGTTAAAAATTCAAAAATTATCTATTGCAGCATTAATGGTAAGTGCGGTGATTTCTGGCCAAGTTTTTGCAGAAGATAACACATTCGATGAAAAAGCGGCATCTTATGCAGTAGGTACGCTCATGGGCAGTCAAATGAAAGATCTTGTTGATTCCCACAAAGAAGTCATTAAATATGATAATGCGCGTATTTTAGATGGCTTAAAAGATGCTTTAGAAGGCAAAGTGGATGTTCGTAAAGATGAAAAAATCCAAAAAACCTTAGAATCTATTGAAGCAAAATTAGTGGCTGCATCAAAAGCAAAAGCAGAATCGATTGCTAAACAAGCAAAAGAAGAAGGCGATAAATTCCGTGCTGAATTTGCTAAAGGGAAAGATGTAAAAACGACGCAATCTGGT…
MFECGEJE_01145	tcyC	L-cystine import ATP-binding protein TcyC	ATGTTAAAAGTAAGTAATATTCAGAAAAACTTTAATGGCAATCATGTGTTAAAAGGCATTGATTTTGAAATTAATAAAGGCGAAGTGGTCGCAATTTTAGGCCCTTCTGGTTCTGGAAAAACCACCTTTTTACGTTGTTTAAACTTGCTTGAACGACCAGAGCAAGGCATTTTGGAATTTACTGATGGCAGTCTAAAAATTGATTTTAGCCAGAAAATTAGTAAAGCAGATGAATTGAAGTTACGCCGACGTTCGTCAATGGTCTTTCAGCAATACAATTTATTCCCTCATCGTTCTGCCCTTGAAAATGTTATGGAGGGAATGGTTGTTGTGCAAAAACAAGATAAAGCTCAAGCTCGTGAAAAAGCACTTAGTTTGCTAGAAAAAGTAGGGCTTAAA…
MFECGEJE_01707	lysC	Lysine-sensitive aspartokinase 3	ATGCCCTATCTCTCAGTCGCCAAATTTGGCGGAACATCTGTTGCTAACCACGATGCGATGACAGCTTGTGCAAAAATTGTCATTGCCGATCCCAATACACGCGTAGTTGTGCTTTCTGCATCAGCTGGTGTAACAAATTTATTAGTGGCTTTAGCAAATGGTGTAAAAGCGACAGAACGTGAAAAATTAATTGGCAATGATCTGCATATCACTTCAGGTGTGGCAAAACGTATTTTTGATACTGTTCAATCTTATAATGTGCGAATGATTAGTTATGGGGCAAGTACCAACAATGTTTGTATGTTAGTACAAAGTGAACATTCTGATGAAATTGTACGCTCGTTACACAAATCCTTATTTGAATAA
MFECGEJE_01788	rsgA	Small ribosomal subunit biogenesis GTPase RsgA	ATGGCTAAACGTAAATTAACTCAAAACCAAACTCGAAGAATTCAATCAAATAATGCGAAAACATTACATCGCCATAAGAAAAAAGAGATTGAATGGTCAGATGAAATGCTGGGTGAATCGCAAGAAGGCGTTGTTGTCACGCGTTATTCGATTCATGCAGATGTCGAAAATGAACAAGGCGAAATTTATCGTTGTAATTTGCGTCGTACCTTGTCGAGTTTGGTGGTGGGAGATAAAGTTGTTTGGCGTAAAGGCAATGAACAATTACAAGGTGTGAGCGGCGTAATTGAGGCGATCCATCCCCGAGAAAATGAAATTTCCCGCCCTGATTATTATGATGGTTTGAAACCTATTGCGGCGAATATTGATCGTATTATTATTGTATCAGCAGTATTGCCA…
MFECGEJE_00706	coaD	Phosphopantetheine adenylyltransferase	ATGACGAGCGTGATTTATCCTGGTACTTTTGATCCGATTACGAACGGTCATTTAGACATTATTGAAAGAAGTGCGGTAATTTTTCCTCGTGTTTTAGTGGCGGTGGCGAATAGCCCAAGTAAAAAGCCACTATTTTCTTTGGAGGAACGCGTAGAACTTGTTCGTCAATCTGTTGTGCATTTATCCAATGTGGAAGTGTTTGGCTTTTCTGATTTGTTGGCAAATGTGATTAAACAGCACAATATTTCCGCTATTATTCGTGGCGTACGCACAACAACAGATTTTGAATATGAACTGCAATTGGCTGCCCTTAATCGTTTACTCACAAAAGGCGTAGACAGTCTGTTTTTCCCACCAGCAGAAAAATGGGCGTTTGTTTCTTCCACCATTGTGCGTGAA…
MFECGEJE_00911	yihD	Protein YihD	ATGAAATGTAAGCGTTTAAATGAAGTTTTGGAACTTTTACAGTCTTATTGGTCTAAAGACTCGGATTTGAGTTTAATGGAAATTTTGCAAAAAATTGCCAATGAATCAGGTTTCCAAAAACCATTAAATGAATTAACTGATGAAGTGATTATTTATCAGTTAAAAATGGATGGTACAGATAAATATGAGCCAATTCCTGGTCTCAAAAAAGATTACGAAGAAGATTTTAAAACCGCATTGCTCCGTGCTCGCGGTATCATTAAATAA
MFECGEJE_00980	lpxD	UDP-3-O-(3-hydroxymyristoyl)glucosamine N-acyltransferase	ATGCAAAAATCCTATTCTTTACAAGAATTGGCAACTCAAATCGGCGCTACCGTTCGCGGTAACACCGATGTTGTTGTTGAGAATATCGCGCCTCTCGATAAAGCCCAATCAAATCAACTCACTTTTATTTCTAACGTAAAATTTCGTGTATTATTGAAAGATTCTAAAGCAGGGATTTTGATTGTTTCTGAAGAGGATGTTGAACACTGTTCTCCAGAAAGCAATTTACTTATTGTTAAAGATCCTTATGTGGCTTACGCAATTTTAGCGCAATATATGGATAGCACGCCAAAAGCGGCACAAGGAATCGCAAAAAGTGCGGTCATTTTTGATGGTGTTTTATTGGGCGAAAATGTATCTATTGGTGCGAACGCAGTGATTGAAGAAGGTGTTGTACTA…
MFECGEJE_01692	cbiM	Cobalt transport protein CbiM	ATGCATTTATCTGAAGGCGTGTTACATACGCCTATTTTATTAGCTGGTGCAGTGCTTGCTGTTGCGGGCATTGCTGTGGGGTTACGTCGTTTAGAATCAGAACGTTTACCGCTCACCGCACTTTTTGCCGCTGCATTTTTTGTGGCAGGAACCATTCATGTGCCTGTAGGAATTGGTAGCGTGCATTTAATTTTAAATGGCATGGCTGGTTTATTTCTTGGGTGGGCTGTTTTTCCAGCATTCCTCATCGCACTTTTATTGCAAGTCATTTTCTTTTCTTTTGGTGGATTTGCCGTGTTAGGCGTCAATCTTTGTGTGATGGCAACGCCAGCGGTGATCGCTCATTATCTTTTCCGTTCTCGTTTACAGCCACAAATGGCATTAAAAGATCGCTTATTA…
MFECGEJE_01690	cbiO	Cobalt import ATP-binding protein CbiO	ATGTTAGCTGTAAATAATCTTTGTATAGAACGCAATGGTAGAGCGATTATTCAAGATTTGAGTTTTACCTTGGAAGGTCAAAAACGCCTTTTCGTACAAGGGGAAATTGGTTCAGGAAAAACCACTTTACTGCTTGCTTTGTTGGGATTTGTTCCTGTAACCAAAGGGGAAATTAAACTATTTGGCAAAGTTTGTCGTAAAGAAAAAGATTTTGCGCCATTTCGTGGCACGATTGGCATTTGTTTTCAAAATGCGGATGATCAACTTTTTGGCCCAACAGTATTGGATGATATTGCCTTCGGGCCATTAAACCAAAATGTGCCTAGAGAGCAGGCGTATCATATCGCAGAGCAGCAATTAGAACGTCTTGGTATCACACGTTTAAAAGATCGTATGGTA…
MFECGEJE_01267	mutS2	Endonuclease MutS2	ATGCAAGACGAATTTGATTTATTCCGCACGGAAACCAAAGGCATTAAGCCAATTAAACAAGATACTTTTGTGGCCCCCCGCCAAAAACGTGATCAGAAAAAAATAGAATTGAAAGAATTACGAGCGAAAGAAGATACATTGTTCTATTTTTCTGATGAATATGAGCCATTACTGAATGACAATGATGGTGTTGTGAAATATTTACGTGATGGGGAAGATTCCCATTTATTAAAACAACTTCGTCGTGGAGATTTTTCGCCAGAATTGTTTTTAGATTTACACGGTTTAACCCGTGAACAAGCTAAGCAAGAATTAGCTGCACTTTTACTGGCTTGTGAAAATGAGCATGTTGATTGTGCCAGCATTATGACGGGCTATGGCACCTTTACATTGAAAAAA…
MFECGEJE_01717	sapF	Peptide transport system ATP-binding protein SapF	ATGCCCTTATTACAAGTGGAAGATTTAACTAAAACTTTTAAAGGTCACGCCAGTTTATTTGGTCGAAATCAATTCAATGCAGTGGATAAAGTGAGTTTTACCCTTGAACGTAAACAAACACTTGCAATCATTGGCAATAATGGCTCTGGTAAATCAACCCTAGTGAAAATGATAGCGGGCATTATTCCGCCAACTTCTGGTCGAATTTTATTTAATGATCGAGAATTACAATATCAGGATGCCCAATCTAGAGCTAAACATATTCGTATGGTTTTCCAAGATGCCAACTCTGCATTTAATCCACGTTTAAATATTGGACAAATATTAGACGAACCATTAAGCCTAGCGACAGATTGGACAGAAACACAACGTAATGAAAAAATCTTTGAGACGCTCTCT…
MFECGEJE_00710	aroE	Shikimate dehydrogenase (NADP(+))	ATGGATCTTTATGCTGTGTGGGGCAATCCGATTGCGCAAAGTAAATCGCCGTTAATTCAAAATAAGTTAGCCGCACAAACCCATCAAACTATGGAATACATTGCAAAATTAGGCGATCTTGATGCTTTTGAACAACAGCTTTTGGCATTTTTTGAGGAGGGTGCGAAAGGTTGCAATATTACTTCGCCTTTTAAAGAACGCGCTTATCAGCTGGCAGACGAATATAGCCAACGAGCAAAACTGGCGGAAGCCTGTAATACGCTAAAAAAACTCGATGATGGAAAACTTTATGCGGATAACACTGATGGGATTGGCTTAGTGACGGATTTACAACGTTTAAATTGGCTTCGTCCAAATCAGCACGTATTAATCTTGGGGGCGGGCGGAGCAACAAAAGGC…
MFECGEJE_01360	group_3625	hypothetical protein	ATGATTAAAAAATTATTTTTATTAGTTCGTTCGTTGGTCATTTTATCTATTATGTTATATCTCGGAAATCTTATTGCTTATTACATTCCATCAGGTGTTCCAGGAAGTATTTGGGGATTGTTATTGCTCTTTTTAGGTTTAACAACACGAGTGATTCATTTAAATTGGATTTATTTAGGCGCAAGTTTGCTAATTCGTTTTATGGCGGTACTTTTTGTACCAGTGAGCGTGGGAATTATCAAATATTCTGATTTATTGATAGAGCAAATTAATATTTTGCTTGTTCCTAATATTGTGAGTACTTGTGTCACTTTACTTGTTATAGGATTTTTAGGTCATTATTTGTATCAGATGCAATCTTTTACACATAAACGCAAAAAAGTAATAAAACGTAGAGAA…
MFECGEJE_00798	group_3643	hypothetical protein	ATGACTACTGGCGCAATTATTATGATGATCATAGCCCTTACTTTATTGTGGGGAGGATTAATTTACGCGTTGCTTCGCTTACCGAAAGAAAACTAA
MFECGEJE_00590	hslR	Heat shock protein 15	ATGGCAGAAAAAGAAGTCAGATTAGATAAATGGTTGTGGGCTGCCCGATTTTACAAAACACGGAGCATTGCTAAAGCGATGATTGAAAGTGGTAAAGTGCATTACAACAATCAACGTGCGAAAGTAAGTAAAATTGTGGAAGTGGGCGCAATGTTAAAACTTCGCCAGGGAAACGAAGAAAAAGAAATAAAAATTATCGCCTTAAGCGATCAACGCCGAGGTGCGCCAGAAGCACAATTACTCTATCAAGAAACCGAAAGTAGCGTGAAAAAAAGAGAAGAAATCGCATGGGCAAGAAAAAATAATTCCCTTTCAATGCCCCATCCTGATCGTCGCCCAAATAAAAAAGAGCGGAGAGATTTATTGAAATTTAAACACCAAGATAAATTTGAATAA
MFECGEJE_01787	ptsH	Phosphocarrier protein HPr	ATGTATTCAAAAGATGTGGAAATTATTGCGTCAAACGGTTTACACACGCGCCCTGCTGCACAATTTGTGAAAGAAGCGAAAGCATTTTCTTCTGAAATTACAGTAACCTCTGGGGGGAAAAGTGCAAGTGCAAAGAGCTTATTTAAGTTGCAAACATTAGCTTTAACGCAGGGAACAATACTTACCATTTCTGCTGATGGAGAAGACGAGCAACAGGCAGTTGAACATTTAGTCGCGTTAATTCCAACTTTAGAATAA
MFECGEJE_01245	artI	ABC transporter arginine-binding protein	ATGAAAAAAACATTATTAACTGCCATTTTATTAGGTGCATCCGTAGCAGCAAGTGCACAAGAACTCACTTTTGCAATGCAACCTAGCTATCCACCATTTGAAACCACAAATGCAAAAGGCGAAATTATCGGGTTTGATGTTGATGTGACAAATGCAATTTGTCAAGAAATTCAAGCAACCTGTAAATTCAAGAGCGAAACCTTTGATGCGTTAATTCCAAATTTAAAAGCAAAACGTTTTGATGCAGCAATTTCCGCAATTGATATTACCGATGCTCGTGCAAAACAAGTGTTATTCTCTGATGCGTATTACGATAGCTCTGCAAGCTATGTTGCTCTTAAAGGCAAAGCAACCTTAGAAAGTGCAAAAAATATAGGTGTTCAAAATGGTACAACATTC…
MFECGEJE_00275	group_3701	hypothetical protein	ATGCAGCAAACAAAACGTTCGCTATTGGGTTTGCTTATTTCTTTGATCGCACACGGTATTGTTATAGGATTTATCTTATGGAATTGGAATGAGCCAAGTGATAGCGCAAATAGTGCACAAGGCGATATATCTACAAGTATTTCTATGGAGCTATTACAGGGCATGGTGTTGGAAGAACCTGCTCCAGAGCCAGAAGATGTACAAAAAGAGCCAGAGCCAGAGCCAGAGCCAGGAAATGTACAAAAAGAGCCAGAACCAGAAAAACAAGAAATTGTAGAAGATCCAACAATAAAACCTGAACCGAAAAAAATCAAAGAACCAGAAAAGGAAAAGCCAAAACCCAAAGGAAAACCAAAAGGAAAGCCGAAGAATAAACCTAAAAAAGAGGTTAAACCACAA…
MFECGEJE_00479	group_3711	hypothetical protein	ATGTTTAAAAAAATCTCTGTTTTATTTTTTACGTTAATATTGGCAGGTTGTTCTTCTTGGTCATCGGTTACTAACTATATTCCATTTATGGGGAACGATAAAAAAGTGATTGATTTAGATAAAGATAAAATCGATCAAAAATCTTATGCAGCTGCTTATGAAGCGACTGTGGCGACATATAAAGGTCGCGTGAATGAAAATTTTTTTGTAGATAATTTTGCAAGTGGTGCGAATGACTGGTATTTAGGCCGTATTTTAGTTCCAGTGAAACAAATTCAGGATAAACTTTATACAGGCGGCCATGATTCTGATGTATATGCCTATTATAGCGGCGTGTTACATGCGGAAGCATTGCAAGCGAACCTTAAACGTTTGAGCGCAAATTGTTGGGAAAAAGTG…
MFECGEJE_00265	yajC	Sec translocon accessory complex subunit YajC	ATGGAAGCACAAAGCCCAATGTCCACGCTATTTATTTTCGTGATCTTTGGTTTAATTTTCTACTTTATGATTTATCGCCCGCAAGCTAAACGCAATAAAGAACACAAAAAATTGATGTCTGAGCTTGCAAAAGGTACTGAAGTTTTAACCGCTGGTGGTGTAATCGGCAAAATTACTAAAGTAACCGAAGGTAGCGATAGCATCGTGATTGCGTTAAACGACACGACAGAAATTACGATTAATCGTAACTACATTGTGAGCGTTCTTCCTAAAGGTTCATTAAAATCACTTTAA
MFECGEJE_00928	yhhQ	Queuosine precursor transporter	ATGAAATTAACCTCTCCGATCTTTAATGATCAACAAAAACGTCGTGCAATCATCTGGCTCAGCTTTTTCCACATATTCATCATTGCAGCGAGCAATTACTTTGTACAAATCCCTTTTGAAATCACGCTAAAATTGACCGCACTTGGTGCAGCAAATGATTTTTCTTTCCACAGCACTTGGGGAACGCTCACATTCCCATTTATCTTTTTAGCTACTGATTTAACCGTACGAATTTTCGGTGCGGAAGATGCGAGAAAAATCATCTTCGTAGTGATGTTTCCTGCACTTATTGTAAGTTACGTCATATCTGTTTTATTCTCTGAAAGCAAATTCCAAGGTTTCGAATCATTAACGCATTTTGATCTGTTTGTATTCCGTATTGCTATTGCAAGTTTTGCA…
MFECGEJE_00322	hmrR	HTH-type transcriptional regulator HmrR	ATGAATATTAGTGAAGCCGCAAAATTAGTAGGTTTATCTACAAAACAAATCCGTGATTATGAAAAAATGGGGTTAATTAAACCCGCTGTTCGCAGTTTGTCAGGCTATCGAAATTATGGAGAAAGTGATTTAGAAAGGTTGCATTTTATTCGACACTCACGCAATGTTGGGTTTTCGTTACATCAAATCGCACAATTATTAGCACTACAAGATAATCCTAAGCGTAGCTGCCGAGAAGTGAAAGTGCTAACTGCTCAACATATTGCGACATTAAATCAACAAATAGAACAGTTACAAAAAATGGTACAAAAATTGCAGCACTGGCACGACAGTTGTCAGGGCAATGACAACCCTGAATGTTTAATTTTGAATGGCTTGAACGGATAA
MFECGEJE_00366	tqsA	AI-2 transport protein TqsA	GTGCAAAATAATTTAAATTTACACCGCACTTTGCTTGGCATTGCTGCGGTGATTATTATCTTAGCTGGCGTAAAATTGGCGGCAGAAATCGTGGTGCCATTCTTGCTATCACTCTTTATCGCGATAATTTGTTCGCCGATAATTAAGGCGATGACCCAACGCCGCGTCCCGCATTGGTTAGCCATTACTTTGCTTTTTGTCTTGATTTCTTTGGTATTTTTCTTCTTAGTCGGGTTGATTAACAGCACGGCAAGAGAATTTACCCAATCTATTCCACAATATAAAGTTTTGCTTTCACAACGCGTGAGTGATTTAACTGGATTGTTGCAACGTTTCAATCTGCCTTTCACGCTTTCGCGTGAAACTATCCAAGAAAATTTTGACCCAAGCATCATTATG…
MFECGEJE_00457	dsbB	Disulfide bond formation protein B	ATGCTCGCGCTATTAAAACAATTTTCTGAAAAACGTTTTGTGTGGTTTTTATTGGCTTTTTCAAGTTTAGCCTTAGAATCCACCGCACTTTACTTCCAATATGGAATGGGCTTACAACCTTGTGTGCTCTGTGTTTATGAACGTTTAGCAATGATTGGCTTATTTGTAGCGGGCACTATCGCATTACTTCAACCTCGCGTTTTCATACTTCGATTAATCGCCTTGGCTTTAGGTTTATTCAGCAGTATTAAGGGCTTATTAATTTCATTTCGTCATCTTGATTTGCAAATGAATCCAGCTCCTTGGAAACAATGTGAGTTTATTCCAAATTTTCCCGAGACTTTACCATTTCATCAATGGTTTCCATTTATATTTAACCCAACTGGCTCTTGTAATGAA…
MFECGEJE_00648	folD	Bifunctional protein FolD protein	ATGGCCGCAAAAATCATCTCTGGTACTGAACTTTCAAAACAAATTAAAGCTAATTTAGCAGATAAAATAACCCATTATATTGAACAAGGAAAACGCGCTCCAGGACTTGCTGTAATCCTCGTTGGTGCTGATCCTGCTTCGCAAATTTATGTGGGCAATAAACGTAAAAGTTGCGAGGAAGTCGGTATTCTCTCTAAATCTTATGACCTCCCTGAAACAACCACGCAAAATGAATTATTAGCGATTATTGACCAACTTAACGCAGATAAAAATATTGACGGTATTTTGGTGCAACTCCCCTTGCCAAAACAAATTAATGCGGAAGCTATTATTGAACGTATCGATCCTAAAAAAGATGTAGATGGCTTTCATCCTTATAATGTTGGGCGGTTATGCCAA…
MFECGEJE_01743	proQ	RNA chaperone ProQ	ATGACTGACACACAATTATCATCTCAAGTTACAGATGTGCAAACGGAAGTGCAAAAATTAACCAACGCAAAAGCTATCATTACTTATTTAGCAGAAAAATTTCCTCTTTGCTTTGTTTTAGAGGGCGAAGCAAAACCATTAAAAATAGGTTTATTTCAAGATTTAGCTGAAGCATTACAAGATGATGAACGCGTAAGTAAAACCCAATTGCGTCAGGCTCTTCGCCAATACACATCAAATTGGCGTTATTTATATGGCTGTCGTGAAGGTGCAGTGCGTGTTGATTTACAGGGTAATCCTGCGGGTGTATTAGATGCAGAACACGTTGCTCACGCTGCACAGCAACTTGCTGAAGCGAAAGCGCGTTTTGCGGAAAAACGTAAGCAGAAGCTGCAGCTA…
MFECGEJE_01502	ybaK	Cys-tRNA(Pro)/Cys-tRNA(Cys) deacylase YbaK	ATGACACCCGCAATTGATTTACTTAAAAAACAAAAAATTCCTTTTATCTTGCACACTTATGATCATGATCCGAATAATCAACATTTTGGTGATGAGGCAGCCGAAAAATTAGGCATTGATCCTAACCGCTCTTTTAAAACCTTACTTGTGGCGGAAAATGGCGATCAGAAAAAACTTGCTTGTTTTGTGCTTGCAACGGCCAATATGCTGAATTTAAAGAAAGCAGCAAAATCTATCGGTGTGAAAAAAGTGGAAATGGCGGATAAAGATGCAGCACAAAAAAGTACAGGCTATCTTGTAGGTGGAATTAGCCCGCTAGGTCAAAAGAAACGCGTGAAAACCGTGATAAAATCAACCGCACTTGAGTTTGAAACGATTTATGTTTCAGGCGGAAAACGT…
MFECGEJE_01396	group_3779	RNA-binding protein	ATGACAACCTTATCAACCAAACAAAAACAATTTTTAAAAGGTCTTGCGCACCATCTTAACCCAGTCGTTATGCTTGGTGGAAATGGCTTAACCGAAGGTGTACTTGCTGAAATTGAAAATGCACTTAATCATCACGAACTCATTAAAGTAAAAGTTGCTGGTGCAGATCGTGAAACAAAACAACTTATTATCAATGCGATTGTGCGTGAAACTAAAGCAGCACAAGTACAAACTATCGGGCATATTTTGGTACTTTATCGCCCAAGCGAAGAAGCAAAAATTCAGCTTCCACGCAAATAA
MFECGEJE_01513	sspB	Stringent starvation protein B	ATGGAATATAAATCTTCTCCTAAACGCCCTTATTTATTACGCGCCTATTATGATTGGCTAGTAGATAATAGTTTTACGCCTTATTTAGTTGTTGATGCGACTTACTTAGGTGTGAATGTTCCTGTCGAATATGTAAAAGATGGACAGATTGTATTAAACTTGTCTGCCAGTGCTACGGGCAATTTACAACTTACAAATGATTTCATCCAGTTTAATGCGCGTTTTAAAGGCGTCTCTCGTGAACTGTATATTCCAATGGGCGCAGCCCTTGCGATCTATGCTCGTGAGAATGGCGATGGCGTGATGTTTGAACCTGAGGAAATTTATGATGAACTTAACATTGAGCCAGATACTGAACAACCAACAGGTTTTTATGAAGCAGTAGATAAGCCTAAAAAA…
MFECGEJE_01060	recF	DNA replication and repair protein RecF	ATGGCGATTTCTCGTTTACTGGTCGAAAAATTTCGTAATTTAACAGCAGTGGATCTTGATTTTGATCCCTGCTTTAACTTTTTAATCGGCAACAACGGCAGCGGAAAAACCAGCTTATTAGAAGCCATTTTTTATCTTGGTCACGGACGTTCATTTAAAAGTGCGGTCACAAATCGCATCATTTCTTACGACGAACCGCACTTTACCCTATTTGGACAAATCCAAGAAAGCCAACATCAATGGTCTATCGGCTTACAAAAACTGCGTCAAGGCAACACCTTAGTAAAAATTAACGGCGAAGATGGCAATAAAATTTCCGATCTCGCCCATCTTTTACCAATGCAATTAATCACGCCAGAGGGCTTAACTTTACTCAACGGCGGGCCAAGTTATCGCCGC…
MFECGEJE_01679	lolB	Outer-membrane lipoprotein LolB	ATGAATAATATGAAAACCTTTAAATTTTTCACCGCACTTTTTGCCACTGCGATTCTAACCGCTTGCACATTAGATATGGAACGTCCTACTAATGTACAATACATTGATAAAACGGATGCGATATGGCAACAACATTTACAAAAGATTCAAAAAATTCAATCCTATCAAGCCAAAGGACAAATTGGTTATATCAGTCCAACAGAACGTTTTTCTAGCCGCTTTGAATGGCAATATCAAAATCCTAAATCTTATACGCTTAAACTCTATTCTTTAATCAGTAAATCGACTCTTTGGATTCAAATGCATCAAAGTGGGATGACAATTTCCGATAACAACGGCAATCAACAATCTGCAGCCAACTCCAAACTATTATTACAAGAGATTATTGGCATGGATGTG…
MFECGEJE_01684	norM	Multidrug resistance protein NorM	ATGAATTTTCGTCTTTTATCTCAATACCACGCTGATATTAAAAAGTTGATTAAAATTTCCTTGCCTATTTTATTAGCACAAATCGCACAAAACTCAATGGGATTAGCGGATACCATTATGGCGGGGCGAGTGAGTTCCACTGATATGGCAGCCATTTCTATTGGTGCTTCAATTTGGATGCCATTGATGTTTTTTGGGCAAGGTTTATTGTTGGCATTGCCGCCTACAATTTCTTATTTGAATGGTTCAGGCCAACACCATCGCATTGCACATCAAGTTCGCCAAGGCATTTGGCTTGTGTTAGGCGTGAGTATTCCTTTAGGTTTACTGATTTATTTCTGTGAAATTCCGCTGCAATATATGCAAATGGAAAGCAAAATGTCAGATTTAGCACGCGAT…
MFECGEJE_01249	ddpF	putative D,D-dipeptide transport ATP-binding protein DdpF	ATGACGAATGAAGTAAAAGAAAATACGCCATTATTAAATGCCATTGGCTTAAAAAAATATTACCCTGTAAAAAAAGGCTTGTTTGCAAAACCACAGCAAGTAAAAGCGTTGGATGGTGTCTCTTTTCAGCTTGAACGAGGTAAAACTTTAGCAGTCGTGGGGGAATCTGGTTGTGGAAAATCAACGCTAGGTCGTTTATTGACAATGATTGAAGAACCAACCAAAGGCGAACTTTATTACAAAGGGCATAATTTTTTAGAAAATGATTCTGAAACAAAAGCACTACGTCGTAAAAAAATTCAAATAGTTTTTCAAAATCCTTACGCATCGTTAAATCCACGCAAAAAGATTGGTTCAATTTTGGAAGAACCATTAATCATCAATACAAAACTTTCCGCC…
MFECGEJE_01243	artM	Arginine ABC transporter permease protein ArtM	ATGTTTCAAGAATATTTAAGCGTGATCGTAAAAGGGATTCCAACGAGTTTGTTGCTTACTGTCGTATCCTTACTGATTGCTTTCTTTTTAGCCTTATTTCTTACTTTTTTACTTTCAATGGAAAATAAATGGATAAAAAGTGCGGTCAATTTATACCTTACTTTATTCACAGGCACGCCACTGTTAGTACAGTTCTTTTTAATTTATGCAGGACCCGGTCAATTCCAATGGATTATTGACAGCCCATTATGGTATGTCTTATCCAATGCGTGGTTCTGTGCTGCATTAGCTTTAGCACTAAACAGTGCAGCCTATTCCACCCAATTATTTCACGGTGCAGTGAAAGCCATTCCCAAAGGACAATGGGAAAGTTGTGGCGCATTAGGATTAAACCGCATA…
MFECGEJE_01768	modE	DNA-binding transcriptional dual regulator ModE	ATGAAAAACACCGAAATTTTACTCACCATTAAACTTCAACAAGCACTTTTTATCGATCCAAAACGAGTTCGTTTACTCAAAGAAATTCAACAATGCGGTTCAATTAATCAAGCTGCGAAAAATGCCAAAGTGAGCTATAAAAGTGCGTGGGATCATTTAGAAGCCATGAATAAAATCAGCCCTCGCCCATTGCTGGAACGAAATACAGGTGGAAAAAATGGCGGAGGCACGGCACTTACTACTTATGCCGAGCGTTTGCTCCAACTTTATGATTTATTAGAACGTACGCAAGAACACGCGTTTCATATTCTACAAGATGAATCCGTACCGTTAGATAGTTTACTCACGGCAACCGCACGTTTTTCTTTACAAAGTAGCGCACGCAATCAATTTTTTGGG…
MFECGEJE_00831	trmL	tRNA (cytidine(34)-2'-O)-methyltransferase	ATGTTAGATATCGTTTTATATGAACCAGAAATCCCACAAAATACTGGTAACATTATTCGACTTTGTGCCAACACAGGATTTCGCTTGCACTTAATTGAACCACTAGGTTTCACTTGGGATGATAAACGCTTACGCCGCTCAGGTTTGGATTATCACGAATTTGCGGAAATCAAACGCCACAAAACCTTTGAAGCCTTTTTAGAAAGCGAAAAACCCAAACGCCTTTTTGCACTTACAACAAAAGGCTGTCCAGCACATAGCCAAGTGAAATTTAAACTTGGGGATTATTTAATGTTTGGCCCAGAAACTCGTGGCATTCCGATGTCAATTTTAAATGAAATGCCGATGGAACAAAAAATCCGCATTCCAATGACTGCCAATAGCCGCAGTATGAACTTG…
MFECGEJE_00835	ftsX	Cell division protein FtsX	ATGAGCCGATCAACGGATGCATCTGTTTTTGTTCAAACAGCCTATACTTTGCGTGCAGTATGGGCGGATTTGTGGCAACGTAAATTTGGCACGCTGCTCACGATTTTAGTGATTGCCGTTTCGCTTACGATCCCGACTGTGAGCTATTTAATGTGGAAAAATTTGCATTTAGCCACCACTCAATTTTATCCTGAAAGTGAATTGACTATTTATCTTCATAAAAATTTAAGTGAGGAAAACGCAAATTTAGTGGTAGAGAAAATCCGTCAGCAAAAAGGCGTGGAATCACTGAATTATGTCTCTCGTCAAGAAAGTTTAAAAGAATTCAAAAGTTGGTCTGGCTTTGGTGAAGAATTGGAAATTTTAGATGATAATCCATTGCCTGCGGTCGTTATAGTA…
MFECGEJE_00266	group_3901	hypothetical protein	ATGAAATATCAGCTCAATTTAACCGCACTTCGATGCCCCATTCCTCTTTTAAGTGCTAAAAAAGCCTTAAAAAATTTGGATAAAAATGATGAGCTAATGTTGATCTTAAACCTTGAAAGTGCGGTGGAAAATTTTTCTATTTTTGCCGAAGAAAATTCTGTTGCTTTGGTCGAGCAATATTACGCTTCGGAAAAAGAATTTATCGTTATCTTGAAAAAATAA
MFECGEJE_00947	ispB	Octaprenyl diphosphate synthase	ATGAAGAAACAAGATCTTATGAGCATAGACGAGATCCAGAAACTTGCAGATCCAGATATGCAAAAAGTTAATCAAAATATTCTTGCTCAGCTTAATTCAGATGTACCGCTAATAGGACAGTTAGGTTTTTATATTGTTCAAGGTGGTGGTAAGCGGATCCGTCCGTTGATCGCAGTTCTCGCAGCACGATCTTTAGGGTTTGAAGGATCTAATTCAATTACTTGTGCTACTTTTGTTGAATTTATTCATACCGCTTCTTTGTTACACGATGATGTCGTAGATGAATCTGATATGCGTCGTGGGCGTGCTACGGCGAATGCTGAATTTGGTAATGCAGCGAGTGTGTTGGTAGGCGATTTTATTTATACGCGTGCATTTCAATTAGTTGCACAGTTAGAA…
MFECGEJE_00905	bamE	Outer membrane protein assembly factor BamE	ATGCAAGTTAAAACACTTTTAGGCGCAACCTTTTTAGCATTAAGCCTCGCTTCTTGTTCCACCGTTGAAAAAGTTGTATATCGAATTGATGTACCGCAAGGCAACTATTTAGAGGCGACTACCGTTGCGCAAGTTAAAGAAGGAATGACTGCTCAACAAGTACAATATTTGTTGGGTACGCCAGTATTAGTCGATCCTTATAATAGTCAGACTTGGTACTATGTGTTCTTACAACAACGTGCCTATGAAACGCCAGTTCAACATACTTTCACAGTAAAATTTGATCAACGTGGGATTGTGACAGAAACCCATCTTGATAAACCTTTACCACAGGTTTCACAACAAGGCGAAAATAACACCATTATTGAAACAGGTGAGAAACCAAAATCAAGCTGGTGG…
MFECGEJE_00985	ispU	Ditrans,polycis-undecaprenyl-diphosphate synthase ((2E,6E)-farnesyl-diphosphate specific)	ATGATAGAGTTGGATCAAACAAATATACCAAAACACGTTGCCATTATTATGGATGGTAATGGCCGTTGGGCAAAACAGAAAAATAAAATGCGAATTTTCGGACACACCAATGGCGTTACTGCGGTACGCAAAGCAGTGGCTTATGCACGACAAATCGGTGTGGAAGTACTCACACTTTATGCCTTTAGTAGCGAAAATTGGAGTCGCCCAGAACAAGAAATCAGCGCGTTAATGTCGCTTTTTATGCAAGCCTTGGATCGCGAAGTGAAAAAATTACATAAAAATAATATTTGTCTGAAAATTATAGGCGATGTATCTCGTTTTAGTGAAACTTTACAAGAAAAAATCAAAAAAGCGGAAAATTTAACAGAAAAAAATACCGCACTTACACTCAATATT…
MFECGEJE_00967	rppH	RNA pyrophosphohydrolase	GTGATCGATTTTGATGGCTACCGTCCAAATGTGGGTATTGTGATTTGTAATCGCAAAGGGCAAGTGCTTTGGGCGAAGCGTTGTGGGCAAAATTCGTGGCAGTTTCCGCAAGGTGGCATTAATGATAATGAAAGTGCCGAGCAAGCGATGTATCGCGAACTACACGAGGAAGTTGGTTTACAACCTAAAGATGTGCGTCTGTTATATGTTTCTAAACATTGGTTACGCTATAAATTGCCAAAGCGTTTATTGCGTTATGACAGCAAGCCGATGTGTATTGGGCAGAAACAACGCTGGTTTTTGCTACAGCTTGTTAGCGATGAAAAAAACATCAATATGCAAACAACTAAATCGCCAGAATTTGATGGGTGGCGTTGGGTAAGTTTTTGGTATCCTGTT…
MFECGEJE_01466	group_3922	hypothetical protein	ATGAAAATGAAATCCCTTTTTGTGGCAATGATAACGTTTTTTTCTGCCGCACCTTTTGCTCATTGGCAACCCATCGGAAATGCCGAATACACTTGGGGGCCGTTCCATGTTTATACCATTGGTTTGTTTTCTGAAACTGGCACTTATCAAGAAAATGAACGTCCATTAATGCTCTCTTTCAAATATGAAAAACCCATTGAAGGAAAAAATTTTGCGATTACGCTCATTAAAGAAATCGAAACCTTAAAACTTAATGATGGCGATACTCAAAGCTGGCTTAAAGAAATGCAAGCGACCTTTCCTGATTTCTCACCAAACGATATTTTGAACTATATTGCCTTACCCGATAGAGGCTACTTCGTCTTAAATGATACAGTTTTAGAACACGATTTTGATGCT…
MFECGEJE_01523	group_3923	hypothetical protein	ATGACAACAGAAATTAAAAAACTTGATCCCGATACAGCCATTGATATTGCTTACGATATTTTCTTAGAAATGGCTGGAGAAAATTTAGATCCTGCTGATATTCTTTTATTCAACCTACAATTTGAAGAACGCGGCGGCGTGGAATTTGTTGAAACCGCCGATGATTGGGAAGAAGAAATTGGTGTACTAATTGATCCAGAAGAATACGCTGAAGTATGGGTGGGCTTAGTCAATGAGCAAGATGAAATGGATGATGTCTTTGCTAAATTCTTAATTTCTCACCGAGAAGAAGATCGCGAATTTCACGTTATTTGGAAAAAGTAA
MFECGEJE_01092	tktA	Transketolase 1	ATGGCAACTCGTAGACAATTAGCCAATGCAATTCGTGTCTTAGCAATGGATTCTGTACAAAAAGCGAAATCTGGTCACCCTGGTGCACCAATGGGGATGGCGGATATTGCTGAAGTATTATGGCGCGACTTTTTAAAACACAATCCAACCAATCCTAAATGGGCTGATCGAGATCGTTTTGTACTTTCTAACGGCCATGGTTCTATGTTGATTTATAGTCTTTTACATTTAACTGGCTATGATCTTTCTATCGAAGATTTAAAACAATTCCGTCAATTACATTCTAAAACCCCAGGTCACCCAGAATATGGTTATGCCCCTGGTGTTGAAACCACGACTGGCCCGTTAGGTCAAGGTATCACTAATGCGGTGGGTATGGCAATTGCTGAGAAAACCTTA…
MFECGEJE_01716	sapD	Peptide transport system ATP-binding protein SapD	ATGGCACTTTTAGACATTTGTAACCTCAATATTGAAATTCAAACCTCCAATGGACGTATAAAAATTGTAGATGGCGTCAATCTTTCCCTTAACGAAGGGGAAATCAGTGGATTAGTTGGCGAATCAGGCTCAGGAAAAAGCTTAATCGCTAAAGTCATTTGTAATGCAATCAAAGAAAATTGGATTATTACTGCCGATCGCTTTCGTTTTCACGATGTCGAATTACTTAAACTCAGTCCCAATAAACGCCGAAAGTTAGTGGGTAAAGAAATATCCATGATTTTCCAAAATCCCTTATCTTGCCTTGATCCAAGTCGAAAAATAGGGAAACAACTAATCCAAAATATTCCTAATTGGACATTTAAAAATAAATGGTGGAAATGGTTTGGGTGGAAAAAA…
MFECGEJE_00347	cmoA	Carboxy-S-adenosyl-L-methionine synthase	ATGGTAAAAGATACTCTATTTTCTACCCCCATTGCTAAATTGGGGGATTTCATCTTTGACGAAAACGTTGCTGAAGTCTTTCCAGATATGATTCAACGTTCCGTGCCGGGCTATTCTAACATTATTACTGCAATCGGTATGCTGGCTGAACGTTTCGTCACGGCTGATAGTAACGTTTATGATCTAGGTTGCTCACGAGGAGCTGCCACACTTTCTGCACGTCGAAATATTAATCAACCCAACGTAAAAATTATTGGTATCGATAATTCTCAACCGATGGTTGAACGTTGTCGCCAACATATTGCGGCATATCATAGTGAGATACCAGTAGAAATTCTCTGTAATGATATTCGCCACGTTGAAATTAAAAATGCCTCAATGGTCATTCTCAACTTCACC…
MFECGEJE_00414	ybgC	Acyl-CoA thioesterase YbgC	ATGTTGGATAATGGCTTTTCTTTTCCTGTTCGTGTGTATTATGAAGATACTGATGCAGGTGGCGTAGTGTATCACGCTCGCTATTTGCATTTTTTTGAACGAGCAAGAACAGAATATTTGCGTACATTAAATTTTACGCAACAAACCTTACTAGAGGAACAACAACTCGCATTTGTTGTCAAAACGCTCGCCATTGATTATTGCGTGGCAGCAAAATTGGATGATTTACTTATGGTGGAAACAGAGGTTTCAGAAGTAAAAGGGGCTACAATCCTTTTTGAACAGAGACTGATGCGCAACACCCTGATGTTATCAAAGGCTACTGTTAAGGTAGCCTGTGTTGATCTAGGCAAGATGAAACCAGTGGCGTTTCCCAAAGAAGTTAAAGCGGCGTTTCAT…
MFECGEJE_00174	yceD	Large ribosomal RNA subunit accumulation protein YceD	ATGCAAAAGGTAAAACTACCCCTCACTGTTGATCCCATAAAAGATGCTCAAAGACGGCTTGATTATGTTGGTTATTATGCGGCAAATCAGCTTGAGCGTTTGGCGGAATCAGTGGTAAACGTGCTCAGCGATGCACAGGTAACATTATCGTTTTATGTTGATCCACAAAAATTAGTGGTGATGAAAGGTAAAGTACAGATTGATGTCGATCTTGAATGTCAGCGTTGTAACGAACCTTACAAACAAACATTGGAATGTGAGTTTACTTATAGTCCAGTGGCTAATTGGGATCAGGCTGATGACTTGCCCGAAATTTATGAGCCAATCGAGTTCAATGAGTTTGGCGAAATAGATTTAATTGGCACGGTGGAAGATGAGCTAATTTTAGCTTTGCCGCTT…
MFECGEJE_00227	prlC	Oligopeptidase A	ATGTCTATGTCAAATCCATTACTTAACATTCAAGGCCTACCGCCATTTTCACAAATCAAGCCAGAACACATTCGACCAGCTGTTGAAAAATTAATTCAAGATTGTCGCAATACGATAGAACAAGTGTTAAAACAACCGCACTTTACTTGGGAAAATTTCATTTTGCCTTTAACGGAAACTAATGATCGCTTAAATCGTGCTTGGTCGCCCGTTTCTCATCTCAATTCAGTAAAAAATAGCACTGAATTACGTGAAGCCTATCAAACGTGCTTGCCGTTACTTTCTGAATACAGCACTTGGGTTGGTCAGCATAAGGGGCTTTATAATGCCTATTTAGCGTTAAAAAATAGTGCTGAATTTGCCGATTATTCGATTGCACAAAAGAAAGCCATTGAAAAT…
MFECGEJE_01198	ftsI	Peptidoglycan D,D-transpeptidase FtsI	ATGGTGAAATTTAATTCCTCGCGTAAATCAGGTAAGTCAAAAAAAACAATTAGAAAATTGACCGCACCTGAAACTGTAAAGCAAAACAAGCCTCAAAAGGTGTTTGAAAAATGCTTTATGCGTGGACGTTATATGCTTTCTACGGTTCTTATTTTACTTGGCCTGTGTGCTTTAGTCGCACGAGCAGCTTATGTTCAATCTATTAATGCCGATACGTTATCGAATGAAGCGGATAAGCGTTCTTTGCGTAAAGATGAAGTATTATCGGTGCGTGGTTCTATTTTAGATCGTAATGGTCAGCTTTTATCTGTAAGCGTGCCGATGAGCGCGATTGTGGCAGATCCAAAAACGATGTTGAAGGAAAATTCGCTTGCGGATAAAGAACGAATTGCAGCTTTA…
MFECGEJE_01750	moaA	GTP 3',8-cyclase	ATGCAATCCATTCCTATTAAAAACGTAGGAGAGTCTCGCTTAGTCGATCCTTTCCAACGTCAATATTACTATCTACGGCTGTCGATTACCGATCAGTGTAATTTTCGTTGTACTTATTGTTTACCTGATGGTTATCAACCCGAAGCTAACAAACCAAGTTTCTTAACTTTAAAAGAAATTACCCATCTTGCTCAAGCCTTTGCTGAAATGGGCACAGAGAAAATCCGTTTAACGGGTGGCGAACCGACTTTACGCAAAGATTTTATTTCTATTGCTGAAAGCATTACTAACATTGATGGCATTCGTCAATTAGCCGTCACGACAAACGGCTATCGCATGGCAAAAGATGTGGCTGATTGGAAGAAAGCAGGGATTACGTCTATTAACGTCAGTGTTGAT…
MFECGEJE_01295	apt	Adenine phosphoribosyltransferase	ATGACTACACAACTTGATTTAATTAAATCTTCTATCAAATCAATTCCTAACTATCCAAAAGAAGGCATTATCTTCCGCGACATTACTACCCTTTTAGAAGTTCCAGCAGCTTTTAAAGCAACAATAGATCTTATTGTGGAACAATATCGCGATAAAGGAATTACCAAAGTGCTTGGAACTGAATCTCGTGGTTTTATTTTTGGTGCCCCCGTTGCCTTAGCACTAGGTTTACCTTTCGAATTAGTACGTAAACCTAAAAAATTACCACGTGAGACTATTTCGCAATCTTATCAATTAGAATATGGTCAAGATACTTTGGAAATGCACGTTGATGCAATTTCAGAAGGTGACAATGTTTTAATTATTGATGATTTATTAGCAACTGGTGGCACAGTTGAA…
MFECGEJE_00440	hfq	RNA-binding protein Hfq	ATGGCAAAAGGACAATCTTTACAAGATCCTTATTTAAATGCGCTTCGTCGTGAACGCATTCCTGTATCAATCTACCTTGTAAACGGAATCAAACTTCAAGGTCAAATTGAATCATTCGATCAATTCGTGATTTTATTAAAAAACACCGTGAATCAAATGGTATATAAACACGCAATTTCAACCGTTGTGCCTGCTCGTTCAGTTTCCCATCACAATAACAATCATCATACTGCTCCAACAGAAGCAGTTGAAAACGTGGAAACTCAAGCAGAGTAA
MFECGEJE_00894	group_4134	putative acyl-CoA thioester hydrolase	ATGTCTGCCAATTTTACTGATAAAAATGGTCGCCAATCAAAAGGAGTTCTTTTACTACGAACTTTGGCGATGCCTTCTGACACCAATGCTAACGGAGATATTTTTGGTGGCTGGATTATGTCTCAAATGGATATGGGCGGCGCGATTTTAGCGAAAGAAATCGCACACGGACGCGTGGTTACTGTCGCCGTTGAAAGTATGAATTTTATCAAACCAATCTCTGTGGGCGATGTGGTTTGTTGCTACGGTCAATGTCTCAAAGTTGGGCGTTCTTCCATTAAAATTAAAGTAGAAGTATGGGTAAAAAAAGTGGCGAGTGAGCCAATTGGCGAACGTTATTGTGTCACCGATGCGGTATTTACTTTTGTTGCAGTTGATAATAATGGTCGCTCTCGCACG…
MFECGEJE_01273	group_417	Epimerase family protein	ATGAATATTCTATTAACGGGAGGAACAGGACTTATCGGCAAAGCACTTGTCGAACGACTCTGTTTACGCAATGAACAAGTGACGATCTTAACGCGCTCAAGTTCGCCGCACACTCTCTCAAAGCACAAAAACATCAAATTTATTACCGCACTTTCCCAACTTAATTCACAAGAACAGTTTGATGCCATCATCAATCTTGCTGGCGAGCCAATTTTTCATAAAGTTTGGTCGAAAAACCAGAAATCTATTTTACGAGAAAGTCGTTTAAGCCTCACCACTCAACTGGTTGAATTCATTAATCAATATCAGCAACACCCAATTTTTATATCAGGTTCAGCAACAGGAATTTACGGCGATCAAGACGAACAAAAAATTACCGAAACAAGCAAAACAGCAAAA…
MFECGEJE_00926	rlmB	23S rRNA (guanosine-2'-O-)-methyltransferase RlmB	ATGTCAGAACAAATCTACGGCATTCATGCTGTTAATAGTATTTTAACCCATTCACCAGAACGTTTAATTGAAGTCTTCGTACTTAAAGGCCGTGAAGATAAACGTCTACAGCCACTCTTAAATGAGCTTTATTCCCTGGGAATTGGTGTGCAATTTGTTAATCGACAAACACTTGATAAAAAAGCCGATGGTGAGGTTCATCAAGGTGTCATTGCTCGAGTACAAGCGGCAAAAGAACTTAATGAAAATGATCTTGATGAAATTCTTGCGAATAAACAAAATCCGCTTTTATTAGTTTTGGATGGCGTCACAGATCCACACAATTTGGGAGCATGTTTGCGAACAGCGGATGCAGCGGGCGCAGTGGCAGTGATCGTACCGAAAGATAAATCCGCACAA…
MFECGEJE_00729	ftsB	Cell division protein FtsB	ATGCGACTTCTTATTTTAATCCTTCTTTCTGTATTAGTATTGTTTCAATATAATTTTTGGTTTGGCAGTAACGGTTTTTTAGATTATCGTCAAAATGCTGAGAAAATTAAGGAAAATCAAGCAGAAAATGAAAAGCTATCTCAACGTAATCAGCGTATTAATGCAGAAATTCAAGGATTAACAAAAGGTTTTGAAGCGATCGAAGAACGCGCACGAATGCAACATGGCTTAGTGAAAGAAAATGAAGTGTTCTATCATATTGTAAAAGAGAGTAAATAA
MFECGEJE_01694	group_4331	putative protein	ATGGAATTGAAAAAAATCGCTGTGGGATTAACCGCACTTTTAGGTATGTCTGTTGCTAACGCACACAATGTTTGGCTTGAGCCTGCTTCATCGCAAGATGAATACGTGGTGAAATTTGGACATGAACAAACTGAAACCTATCCAGAATCTAAACTTAAATCTATCCAAGCCTTAAATTCGCAAGGCAAATTAACTGCCGTTGATTACCAATTCAGAAATGGCGAAGCCTATCTTATGCCTAAATCAGATTTAGTATTCGTTCATTTCGATAATGGTGTATGGTCAAAATTACCAAGCGGTAAATACGTTGAAAAAACAAAACGTGAAGAACCAACAGCAGAATTTAGTACCAATCCTGTTAAATTTGGTAAAGCGATTTTGAAATGGGATGCTGAATCT…
MFECGEJE_01767	modA	Molybdate-binding protein ModA	ATGAAAAAATTAACTAAAATTTCAACCGCACTTTTAATCGCAGGATTAGGCTTTTCTTTTGCGGCATCCGCTAAAGTGACTGTATTTGCAGCCGCTTCAATGACAGATGCTTTACAACAAGTTGCAAAAGATTACGCAAAACAAAATCCGAAAAATGAAGTAGTGTTTTCTTTCGCTTCTTCTTCAACTTTAGCAAAACAAGTTGAAGAAGGCGCACCAGCGGATATTTTTGTATCTGCAAGCAATAAATGGATGAAATATCTTTCTGAAAAAGATTTAACCGTAAAAGAAACCGAAAAAGTTTTAGTGGGTAATGATTTAGTCTTAATCGCACCAGCAAAAAGTGCGGTAAATTCTGTGGATATTGCTAAAGGTGAATGGATCAATGCATTAAAAGAT…
MFECGEJE_01287	lapA	Lipopolysaccharide assembly protein A	ATGATTAAATATATTTTAGGTATTGTGATCTTTATTGCTATTGTGTTAGTTGCAATTACCATTGGTGCGAATAACGATCAGATTATTACATTTAATTATATTGTGGCAGAAAGTCAGTTTCAGCTTTCAAGCCTCGTTGCTATTTTATTTGGGTTAGGTTTAATTCTTGGTTGGTTAATTACTGCTTTTTTCTATATTAAGTTAAAATTAAAAAATATGGCACTAGCTCGTCAAGTGAAACGTCAGACTTTACAAATCAATGAATTGACGACTACGCGCGATAAGGTCGTTTAA
MFECGEJE_00159	nanE	Putative N-acetylmannosamine-6-phosphate 2-epimerase	ATGTCTAAATTATCTTATCAAGAAGTGCTTTCTCAAATTCAATATGGTCTTATTTCTTCTTGCCAACCTGTCGATGATGGCCCAATGGATAAACCTGAAATCGTTTCTGCTATGGCTCAGGCTTCAGTTATGGGCGGACGTTCTGGCTTACGTATTGAGGGTGTTGATAACCTTAAAGCAACCCGTCCTTTTGTGAATGTCCCGATTATCGGAATTGTAAAACGTGATTTGCCTGATAGTCCCGTGCGTATTACGCCGTTTTTACAAGATATTGAAGATCTAGCCAATGCTGGCGCGGATATTATTGCAGTAGATGGCACGAGCCGTCCACGTCCTGTGGATATTGAAAGTGCGGTGAAAAAAATCCACGAAATGGGCTGTTTGGCAATGGCAGATTGT…
MFECGEJE_00771	secE	Protein translocase subunit SecE	GTGATCTTTTTTGCTGCTGCGGCAATTGGGAATATTTATTTCCAACAAATCTATTCTTTACCGATTCGTGTTATTGGTATGGCTATTGCATTAGTCATTGCATTTATTTTAGCGGCAATTACTAATCAAGGAACAAAAGCACGTGCGTTCTTTAATGACTCTCGTACAGAAGCGCGTAAAGTCGTATGGCCAACCCGTGCTGAAGCGCGTCAAACAACATTGATCGTTATCGGGGTAACAATGATTGCTTCTCTCTTCTTTTGGGCAGTAGATTCGATTATTGTGACAGTGATTAATTTCTTAACTGATTTGAGATTCTAA
MFECGEJE_00704	rep	ATP-dependent DNA helicase Rep	ATGAAACTCAATCCTCAACAACAACAAGCCGTTGAATATGTGACAGGTCCTTGTCTTGTGCTTGCTGGTGCAGGCTCTGGCAAAACTCGCGTAATCATTAATAAAATCGCCCATTTAATTGAAAAGTGCGGTTATTCTCCGAAACAAATTGCCGCCGTCACTTTTACCAATAAAGCCGCACGCGAGATGAAAGAGCGTGTGGCACATTCCATTGGCAAAGAACAATCTAAAGGCTTGCTTGTTTCCACTTTTCATACGCTCGGTTTTGACATTCTTAAGCGTGAATATAAAGCGTTGGGCTTTAAATCAAATATGACCTTGTTTGATGAGCACGATCAATTTGCGTTGTTAAAAGAGCTAACCGCTGATGTGTTAAAAGAAGATAAGGATTTATTGCGC…
MFECGEJE_00719	group_4372	putative ABC transporter ATP-binding/permease protein	ATGCGTAAAAATGGTTTTGTTGTAATGGGGCATTTGTTGAAATTAGTGACTCCACTTGCGCACATTATGGCGTTTACCATTACTATGGGTACGCTCGGTTTCCTTGCTGCCATCTTTATTATGGTGCTGGGTGCGACGGGGTTAGTGAATCTTTTAAACTTTGATACTCATTTAAGTTTCTCTGGCATTTTGACCGCACTTATTGTATTGGCGGTGGCTCGTGGTGCATTGCGTTATTTAGAGCAAATGTCAGGGCATTATATCGCCTTTAAATTACTGGCATTATTGCGTGACAAAGTGTTTTCTTCTTTACGCCGTTTGGCTTTTGTGAAGTTGCAAGATAAACAAGCTGGGCAATTAGTGTCTTTAGTGACTAATGATATTGAATTACTCGAAGTT…
MFECGEJE_01042	yhdT	putative membrane protein YhdT	ATGACATTAAAACAACGTTATCAACAAGCTGGTAAAGAAGCCAGTTGGGCATTGAGCCTATCTATTTTATATGTGATAGGTTGGTGCTTATGTGCTTATTTGCCTAAAGAAACTCAAGGCCCTATCGGCTTTCCCCTCTGGTTTGAACTCTCTTGTATTTATTTGCCTATTCTGTTTATTGTAATTGGTCATTGGATTATCAAAATTATTTTTCAGGATATTTCTCTTGAAATTAACGATCAGGGGAATCAAAAATGA
MFECGEJE_01377	ihfA	Integration host factor subunit alpha	ATGGCTACGATAACTAAACTTGATATTATTGAATATTTAAGCGATAAATATCACTTATCTAAACAAGATACGAAAAATGTAGTGGAGAACTTTTTGGAAGAGATCCGCTTATCGCTAGAATCTGGTCAAGATGTGAAATTATCAGGATTTGGTAATTTTGAATTACGCGATAAGTCATCTCGCCCAGGGCGTAACCCAAAAACAGGTGATGTTGTGCCAGTTTCTGCTCGCCGAGTAGTGACATTTAAACCTGGGCAAAAGTTACGTGCCCGTGTAGAAAAAACTAAATAG
MFECGEJE_00601	slyX	Protein SlyX	ATGCAAATTCAACAAATGTTAGAAAATCGCATCGAAGAACTTGAAATGAAAATTGCATTTCAGGAACAGTTATTAGATGAATTAAATCACGCTTTAGTTCAACAGCAATTTGATATTGATAAAATGCAAGTCCAATTGCGTTATATGGCAAATAAATTAAAAGACTTTCAATCGTCTAACATTGCAAGTCAATCTGAAGAAACGCCACCGCCCCATTATTGA
MFECGEJE_00521	luxS	S-ribosylhomocysteine lyase	ATGCCATTACTTGATAGTTTTAAAGTGGATCACACAAAAATGAACGCACCTGCAGTACGCATTGCAAAAACGATGCTCACGCCAAAAGGCGATAATATTACTGTTTTTGATTTACGTTTTTGTATTCCAAACAAAGAAATTCTTTCCCCAAAAGGCATTCATACACTTGAACATTTATTTGCTGGATTTATGCGCGATCATTTAAATGGCGATAGCATAGAAATTATTGATATTTCTCCGATGGGATGTCGCACGGGATTTTATATGTCTTTGATTGGCACACCAAATGAACAGAAAGTGTCTGAGGCTTGGTTAGCTTCAATGCAAGATGTTTTAGGTGTACAAGATCAAGCTTCTATTCCTGAATTAAATATCTATCAATGCGGAAGCTATACGGAA…
MFECGEJE_00060	kdsB	3-deoxy-manno-octulosonate cytidylyltransferase	ATGTCATTTACCGTGATTATCCCCGCTCGTTTTGCATCAAGTCGTTTGCCAGGAAAACCTCTTGCTGATATTAAAGGTAAGCCAATGATTCAACATGTATTTGAGAAAGCACTGCAGTCTGGGGCGAGCCGAGTGATTATTGCCACCGATAATGAAAATGTGGCTGATGTTGCCAAAAGTTTTGGTGCTGAAGTCTGTATGACTTCGGTTAATCATAATTCTGGTACAGAACGTTTAGCAGAAGTTGTAGAAAAATTAGCTATTCCTGACAATGAAATCATTGTCAATATTCAAGGCGATGAGCCTTTGATTCCTCCCGTTATCGTGCGACAAGTGGCAGATAATTTAGCAAAATTTAATGTCAATATGGCAAGCCTTGCGGTAAAAATTCACGATGCT…
MFECGEJE_01700	dedA	hypothetical protein	ATGGAATTTTTAATTGGATTTTTTACTGAATATGGTTATTGGGCTGTNCTTTTTGTTTTAATTATTTGTGGATTTGGTGTACCTATTCCAGAAGATATAACATTAGTTTCAGGTGGTGTCATTGCGGGGCTTTATCCAGAAAATGTCAATTCTCATTTGATGTTACTGGTTAGTATGATTGGTGTGCTTGCTGGCGATTCCTGTATGTATTGGCTTGGTCGAATTTATGGCACGAAAATTTTACGTTTCCGACCAATACGTAGAATCGTAACATTACAGCGTTTAAGAATGGTGCGTGAAAAATTCAGTCAATATGGCAATCGAGTACTGTTTGTTGCACGATTTTTACCCGGTTTACGTGCTCCAATTTATATGGTATCAGGTATTACACGCCGTGTA…
MFECGEJE_01215	lptA	Lipopolysaccharide export system protein LptA	ATGAAGTTAGTAAGCAATAAAATTCTTTTTCTTGCAACGATGGTATTAGCATCAAGTTCAGCTTTTGCATTGAAAGATGATGTTAATCAGCCGATAAATATTGTTTCGGATAATCAATCCTTAGATATGGAAAAAAGTGTAGTGACATTCACAGATAATGTGGTAATTACACAGGGGTCTATTGTTATCAAAGCAAATAAAGTTGTCATCACTCGTCCTGCTGAAAAATCAGGGAAAAAAGAAACCGTAGAAGCATTCGGCACGCCAGTCACATTCCATCAACAGTTAGATAATGGTAAGCCAGTGGATGGAAAAGCAAATAAAGTTCATTATGATCTTGGTAACGAATTTTTAACATTAACTAACAATGCCGAATTAAAGCAGCTTGATAGTAAAATT…
MFECGEJE_01812	group_4410	hypothetical protein	ATGACATTAATAGAACAAATCATTACCATCGGAATTTGTATAGTGGCGGTACAATTTACACGTTTATTACCATTTTTTGTATTTCCTGTTAATCGCCCCATTCCACAATATATCCGTTATCTTGGAAAAGTTTTACCCCCTGCAATGTTTGGTATGCTTGTCGTTTATTGCTATAAAAATATTGAGATTTTAACTGGCTATCACGGCATTCCTGATTTGCTTGCAGGGATAGTCGTGCTTGGCTTACATTTCTGGAAGAAAAATATGTTTCTATCTATTGCCGTAGGCACACTTTTCTATATGGCTCTTGTTCAACTTATTTTTATATAA
MFECGEJE_00006	fdnG_2	Formate dehydrogenase, nitrate-inducible, major subunit	ATGCAGGTCTCAAGAAGAAAATTCTTCAAGATCTGTGCAGGAGGTATGGCGGGAACGTCAGCTGCAATGTTGGGCTTTGCTCCAGCAAACGTATTAGCTGCGCCACGCGAATATAAATTATTACGCGCGTTTGAATCCCGTAACACCTGTACATATTGCGCTGTAAGTTGCGGTATGTTGTTATATAGCACAGGCAAACCTTACAATTCATTAAGCAGCCATACTGGCACAAATACTCGTTCAAAACTCTTTCATATTGAGGGTGATCCAGATCATCCAGTCAGTCGTGGTGCGCTTTGCCCGAAAGGTGCTGGCTCACTCGATTATGTCAATAGTGAAAGCCGTTCTTTATATCCTCAATATCGTGCGCCAGGTTCTGATAAATGGGAACGAATTTCT…
MFECGEJE_01762	rnfE	Ion-translocating oxidoreductase complex subunit E	ATGACAGATTTAACTGAAAAAAATACCGCACTTGAAGAAGAAAAAATAGAAAGTGCGGTTGAAAATCAACAAAAATCCATCTGGAAAGAAATTTTTGCTCAAGGAATTTGGAAAAATAATCCTGCGGTTGTCCAACTTCTCGGGCTCTGTCCGCTGTTAGCGGTGTCTAGCACCGCCACCAATGCACTTGGTTTAGGTTTAGCGACAATGCTTGTACTCACTTGCACAAATACGGTCATTTCCCTTTTCCGTCAATATATTCCTAAGGAAATCCGTATTCCAATCTACGTAATGATCATTGCAACCACAGTAACAGCGGTTCAACTTTTAATGAATGCTTACACTTATACGCTTTATCAATCACTGGGGATTTTTATTCCATTAATTGTGACCAACTGT…
MFECGEJE_00736	rarD	Protein RarD	ATGTTTAAAGGTATTCTCGTTTCATTATTAGCCTCGTTTTTATTTGGCTATATGTATTATTTTTCTACGTTACTAAAACCTTTGAGTGGCACGGATATTTTCGGTTATCGGATGATATTTACTTTTCCTTTTGTCCTGTTGTCCGTCACATTATTTAAACAAAAAGCGGCTTTAATTGAACGTTTAAAACGCATTCAAAAACGACCGCACTTAGCATTGTCATATTTACTTTGCGGATTATTAATGGGTTTTCAAATGTGGCTTTTTCTTTGGGCACCGAATAATGGCAGTTCATTAAGTGTATCTTTTGGTTATTTACTTTTACCAATTGTAATGGTGGCGGCAGGTCGCGTGTTTTTTAAAGAACGCATTTCAACATTCAAATTTATTGCAGTTATC…
MFECGEJE_00995	ygiC	Putative acid--amine ligase YgiC	ATGAAACGTGTAACTGGGTTTCCTACTCGACCAGATATGGTGCAACAGCTACTTAATGTTGGATTTGATTATTATAACTTGCCTTCCAGTGATGGATCTCATTATTGGTCTGATAATGTCGCCTATGAATTTACCTTAGCGGAAATTGATCGCATTGAGGATACAACTAATGAATTGCATTCAATGTGTTTAGATTTTGCGGCGGATGAAATTAAAAAAGGCGATTATGAAAATTATCATTTTACGGAGTTGCAAAAACAGCTTATTGAAACCTCTTGGCGTAATCAAGAACCTTATTTATATGGACGCTTTGATTTTGGCTATGATGGCAACAACCTAAAAATGTTTGAATATAACGCCGATACACCAACATCTTTGTTGGAGGCAGCGGTTGTCCAA…
MFECGEJE_01278	dsbC	Thiol:disulfide interchange protein DsbC	ATGAAGAAAATTTTTACCGCACTTTTGTGCGTGGCTGCGGCTAATGCAATGGCAGATGATGCGGCAATTAAACGCAAATTACAGTCTTTTAATATATCAAATATTGTTATTAAATCTTCGCCGATTTCAGGCATTAAAACGGCTGTTACGGATCAAGGTATACTCTATGTGAGCGAAGATGGAAAATATCTTTTTGAAGGTAAACTTTATGAACTCACAAATAATGGCCCTGTTGATGTCGCAGGTAAAATTTTAGTGGATAAACTTAATTCTTATAAAGACGAGATGATTGTTTATCCTGCGAAAAATGAAAAACACGTAGTAACAGTATTTATGGATATTACCTGTCATTATTGCCATTTGTTACATCAGCAATTAAAAGAATATAATGATCTTGGC…
MFECGEJE_01286	ihfB	Integration host factor subunit beta	ATGACTAAGTCAGAACTTATGGAAAAATTGTCAGCAAAACAGCCAACTTTACCTGCAAAAGAAATTGAAAATATGGTAAAAGGTATTTTAGAGTTTATTTCTCAATCTCTTGAAAATGGTGATCGTGTTGAAGTTCGAGGTTTTGGTAGCTTTTCTTTACATCATCGGCAACCACGTTTGGGAAGAAATCCGAAAACAGGCGATTCAGTAAACTTATCAGCTAAGTCTGTTCCATATTTTAAAGCGGGTAAAGAATTAAAAGCTCGAGTGGATGTTCAGGCTTAA
MFECGEJE_00341	ruvA	Holliday junction ATP-dependent DNA helicase RuvA	ATGATCGGTCGCTTACAAGGCATTCTTTTAGAAAAACAACCTCCAGAAATTTTACTCAATGTGCAAGGCGTAGGCTATGAATTGCTTTTGCCGATGACGAGTTTCTATGATTTACCAGAAATTGGACAAGAAACAACTTTATTCACCCATCTTGTTGTTCGGGAAGATGCTCACTTACTCTTTGGATTTGCCCAGAAAACAGACCGCACTTTATTTCGTGAATTAATTAAAACAAATGGGGTGGGGCCTAAATTAGCCTTAGCGATTTTATCCGCCATGTCGGTCGAACAATTTGCCTATGCAATAGAGAGAGAAGAACTTTCTAAACTTACTAAAATTCCAGGTGTTGGCAAAAAAACAGCTGAACGTTTGTTAGTTGAGCTCAAAGGTAAATTTAAA…
MFECGEJE_01378	mepS_2	hypothetical protein	ATGAAAGTATATAAATCATTTTTAATCGCTACTGCATCGCTGTTTTTATTCGCTTGTTCCAGTTTTCAAAACGATGATTATGCGATGAACTATAAAGGTCAAATCGGCGAACCTATTATGGCCATAGCCATGTTGAGCGAACAACAACATGAATGGGCAGGTACACCTTATGTGCTCGGCGGCGTTTCTCGTCGTGGGGTAGATTGTTCTGGTTTTGTGCAGAAAACTTTCTTCGATCGTTTTAATCTTCGTTTGCCTAGAAGCACTGTTGAACAAGCTAATTATGGTAAACATGTACGCAAAGAAGATATTCAAACTGGCGATTTAATTTTCTTTAAAACTGGCAGAGGCCCTAATGGTTATCATGTGGGGATTTATGTAAAAGAAGATAAATTCCTT…
MFECGEJE_00172	fabH	3-oxoacyl-[acyl-carrier-protein] synthase 3	ATGAATAGTAGAATTTTATCCACCGGTAGCTATCTGCCGAGCCATATTCGCACAAATGCGGATTTAGAAAAAATGGTTGATACATCAGATGAATGGATTGTCACTCGTTCTGGTATCCGTGAACGTCGTATCGCAGCGGAAGATGAAACTGTTGCAACAATGGGATTTGAAGCGGCAAAAAATGCGATCGAAGCTGCTCAAATTAATCCTCAAGATATTGAACTGATTATTGTTGCAACTACAAGTCACTCACATGCTTATCCAAGTGCGGCTTGCCAAGTGCAAGGTTTATTAAATATTGATGATGCGATTTCTTTTGATTTGGCGGCAGCTTGCACAGGCTTTGTCTATGCTTTGAGCGTAGCTGATCAATTTATTCGTGCAGGCAAAGTGAAAAAA…
MFECGEJE_01147	group_4564	putative amino-acid ABC transporter-binding protein	ATGAAAAAATTACTTTTTACGACCGCACTTTTAACTGGAGCTATTGCTTTCTCAACGTTTTCTCACGCAGGCGAAATTGCCGATCGTGTTGAAAAAACGAAAACTTTATTAGTCGGAACAGAAGGGACTTATGCACCATTTACTTTCCATGATAAAAGTGGAAAATTAACAGGCTTTGATGTAGAGGTTATTCGTAAAGTTGCTGAAAAGCTCGGTTTGAAAGTGGAATTTAAAGAAACACAATGGGATGCAATGTATGCGGGGTTAAATGCAAAACGTTTTGATGTGATTGCAAACCAAACTAACCCAAGCCCAGAGCGTTTAAAAAAATACAGTTTCACAACGCCTTATAATTATTCTGGTGGGGTGATTGTAACAAAATCATCGGATAACAGTATT…
MFECGEJE_01148	murA	UDP-N-acetylglucosamine 1-carboxyvinyltransferase	ATGGATAAATTTCGTGTTTATGGGCAATCTCGTTTAAGTGGAAGTGTGAATATTTCAGGCGCAAAAAACGCCGCACTTCCAATTCTTTTTGCGGCTATTTTAGCGACAGAACCTGTTAAATTGACAAATGTTCCCGAACTTAAAGATATTGAAACTACTTTGAAAATTTTGCGTCAATTAGGCGTGGTTGTAGATCGTGATGCAACTGGTGCAGTTTTATTAGATGCCTCTAATATCAATCATTTCACTGCACCTTATGAATTGGTTAAAACTATGCGAGCTTCAATTTGGGCATTGGCACCTTTAGTCGCTCGTTTCCATCAAGGTCAAGTATCATTACCTGGAGGTTGTTCTATTGGGGCTAGACCTGTTGATCTCCATATTAGCGGTTTAGAAAAA…
MFECGEJE_01149	group_4567	putative protein	ATGGAACTTCAAAAAATTGAACAAATTTTAAAAGACACACTAAATATTGCAGAAGTCTATGCACAAGGTGAAAATGCACATTTTGGTGTGATTGTTGTGAGTGATGAAATCGCTGCACTATCTCGTGTAAAACAACAACAAACGATTTATGCCCCTTTAATGCCTTATTTTAGTACTGGTGAAATTCACGCTCTAACCATCAAAACTTATACCGTAGAAAAATGGAAACGCGATCGTGCATTAAACCAGTTTAATTAA
MFECGEJE_00581	gnd	6-phosphogluconate dehydrogenase, decarboxylating	ATGTCAGTAAAAGGCGACATCGGTGTTATCGGCTTAGCCGTAATGGGGCAAAACCTCATTTTAAATATGAACGACCACGGGTTTAAAGTCGTGGCATATAACCGTACCACTTCAAAAGTGGATGAGTTTTTACAAGGTGCGGCAAAAGGCACCAATATTATCGGCGCATACTCTTTAGAAGATTTAGCTGCTAAATTAGAAAAACCACGTAAAGTGATGTTAATGGTGCGCGCTGGTGATGTGGTGGATCAATTCATTGAAGCATTATTACCACATTTAGAAGAGGGCGACATCATTATTGATGGCGGTAACTCAAACTATCCAGATACGAACCGTCGAGTGAAAGCCTTGGCGGAGAAAGGTATTCGCTTTATCGGTTCGGGTGTGTCTGGTGGCGAA…
MFECGEJE_00067	tsaE	tRNA threonylcarbamoyladenosine biosynthesis protein TsaE	ATGGAAAGTTTGACTCAATATATCCCTGATGAATTTTCTATGCTCCGCTTCGGCAAAAAATTTGCCGAAATTCTTTTAAAATTGCATACAGAAAAAGCAATTATGGTTTATCTTAACGGTGATCTTGGGGCAGGAAAAACAACGCTAACGCGCGGAATGTTGCAAGGTATCGGTCATCAAGGTAATGTAAAAAGCCCAACTTATACGCTGGTTGAAGAATACAATATTGCAGGCAAAATGATTTATCATTTTGATTTATATCGTTTAGCAGATCCTGAAGAGCTCGAATTTATGGGCATTAGAGATTATTTTAATACGGATAGCATCTGCTTAATTGAATGGTCTGAAAAAGGTCAAGGCATATTGCCAGAAGCGGATATTTTAGTGAATATTGATTAT…
MFECGEJE_01789	orn	Oligoribonuclease	ATGTCATTCGATAAACAAAATCTTATTTGGATTGATTTAGAAATGACCGGTTTAGATCCGGAAAAAGAACGTATTATTGAAATTGCGACTATTGTGACAGATAAAAATTTGAATATTTTGGCAGAGGGCCCAGTATTAGCGGTTCATCAGTCTGATGAATTACTCAATAAAATGAATGATTGGTGCCAAAAAACGCATAGTGAAAACGGCTTAATTGAACGCATAAAAGCCAGTAAACTTACCGAACGAGCAGCAGAATTACAAACCTTAGACTTTTTAAAAAAGTGGGTTCCCAAAGGTGCGTCGCCAATTTGTGGTAACAGCATTGCCCAAGATAAACGCTTCTTAGTGAAATATATGCCAGATTTAGCCGATTATTTTCATTATCGCCATTTAGAC…
MFECGEJE_01824	rpoZ	DNA-directed RNA polymerase subunit omega	ATGGCTCGTGTTACTGTGCAAGATGCAGTAGAAAAAATTGGTAACCGTTTTGATTTAATTTTAACGGCTGCACGTCGTGCAAGACAATTACAACTTAATCAAAGTGCACCATTAGTGCCAGAAGATAATGACAAACCAACAGTAATCGCATTACGTGAAATCGAAAAAGGTTTGATTAATCAAGATATTATGGATGCACAAGAATTCCAAAAAATGGCGAAAGTGCAAGAAACGGAAGAAGCAGCTGTTGCATTAATTACAGAATAA
MFECGEJE_01527	msrAB	Peptide methionine sulfoxide reductase MsrA/MsrB	ATGAAACTATCAAAAACATTTCTATTTATTACCGCACTTTGCTGTGCTACACCAACTTTAGCAATACAAAATTCAACATCATCATCTGGAGAACAAAAAATGGCAATGGAAAATACACAAAACATTCGAGAAATTTATCTTGCTGGCGGCTGTTTTTGGGGTATGGAAGCATATATGGAGCGTATTCACGGCGTGAAAGATGCGATTTCTGGCTATGCAAATGGTAATACGGAGAAAACCAGTTATCAGATGATTGGGCTAACCGATCACGCAGAAACGGTAAAAGTTACTTACGATGCAAACCAAATTTCGTTAGATAAATTGCTTAAATATTATTTTAAAGTGATTGATCCAACCAGCGTAAATAAACAAGGTAACGACCGTGGCAGACAATATCGC…
MFECGEJE_01368	nusB	Transcription antitermination protein NusB	ATGACAGAACAAAAACAAGTGAAAAAGCCTTCTGCTCGTCGTCGTGCGCGTGAGTGTACTGTTCAAGCCTTGTATTCTTGGGCGGTATCCGGTAATACTGCAGAACAAGTGGAATTAGCCTTTGTGTTAGATCAAGATATGGATGGGGTAGATAAACCTTACTTCCGTAAATTATTTCGTCAAACAATAGAAAATATTGAAACCGTTGATTTTTCAATTTCGCCTTATATTGACCGCGCTTTTGATGAGCTTGATCCTATTGAAACGGCAATTTTACGTTTGGCTGTTTATGAATTACGCTTTGAATTAGATGTGCCATATAAAGTGGTTATCAATGAAGCGATTGAAGTGGCAAAAGTATTCGGTGCAGATGAAAGCCATAAATATATCAATGGCGTA…
MFECGEJE_00878	argH	Argininosuccinate lyase	ATGGCACTTTGGGGTGGGCGTTTTACACAAGCCGCAGATAAGCGTTTTAAAGATTTTAATGATTCATTACGGTTTGATTACCGTTTGGCAGAACAGGATATTCAAGGCTCGATTGGTTGGTCCAAAGCCTTGGTGAAAGTCAATGTATTAACTATCGAAGAACAGCATCAACTTGAGCAAGCACTAAATGAATTACTTGTTGAAGTGCGGTCAAATCCGCAAGCAATTTTACAAGATGATGCTGAAGATATTCATAGTTGGGTTGAAAGTAAGCTAATTGATAAAGTAGGCAACCTTGGTAAAAAATTACATACTGGTCGTAGCCGTAACGATCAAGTGGCAGTCGATATAAAACTGTGGTGCAAACAGCGTGTGATTGAATTACAAGAATCAGTACGT…
MFECGEJE_00912	dsbA	Thiol:disulfide interchange protein DsbA	ATGAAAAAAGTATTACTTGCGTTAGGTTTAGGTGTCAGCACGCTTATGTCTGTAAATAGTTTTGCCGCAGATTTACAAGAAGGCAAACAATATGTTCAAGTGAGTCAACAGGCTTCACAGCAAAAAGAAGTGATTGAGTTTTTCTCATTCTATTGCCCGCATTGTTACGCCTTTGAAATGGAATACAAAATTCCACAACAAGTCGTAGATGCTTTACCAAAAGATGTGAAATTTAAACAATATCATGTAAATTTCTTAGGTCATCAATCTGAAAACTTAACACGTGCTTGGGCGTTAGCAATGGCATTAGGTGCAGAAAGTAAAGTAAAATCACCATTATTTGAAGCGGCTCAAAAGGATGCCTTGAAATCAATGGATGATATTCGAGCTATCTTCTTA…
MFECGEJE_00981	group_4724	Outer membrane protein 26	ATGAAAAACATCGCAAAAGTAACCGCACTTGCTTTAGGTATTGCACTTGCTTCAGGCTATGCTTCCGCTGAAGAAAAAATTGCTTTCATTAATGCAGGTTATATTTTTCAACATCACCCAGATCGCCAAGCGGTAGCAGATAAACTTGATGCTGAATTTAAACCTGTAGCTGAGAAATTAGCAGCAAGCAAAAAAGAAGTTGATGATAAAATTGCTGCTGCTCGTAAAAAAGTAGAAGCAAAAGTTGCGGCTTTAGAAAAAGATGCACCTCGCTTACGTCAAGCTGATATTCAAAAACGCCAACAGGAAATTAATAAATTAGGTGCGGCTGAAGATGCTGAATTACAAAAATTAATGCAAGAACAAGATAAAAAAGTTCAAGAATTCCAAGCTCAAAAT…
MFECGEJE_00317	sdaA	L-serine dehydratase 1	ATGATTAGCGTATTTGATATGTTTAAAGTGGGAATTGGGCCATCCAGTTCCCACACGGTCGGTCCGATGAAAGCGGGTAAACAATTTATAGACGACTTAATTAAACGAAATCAATTTGAACAAACTACTGAAATTCACGTAGATGTGTACGGTTCTCTTTCAATGACAGGACGAGGACACAGTACAGATATTGCCATTATTATGGGGTTAGCGGGTTATTTACCACATAATGTGGATATTGATATGATTTCAGGTTTCATTGAGAAAGTTAAACAAACTGCGCTTTTACCCATTAATGTCGGTCAAAAGATAGTAAAATTTGATTTTGAAAATAATCTCATTTTCCACCGCACTTTTTTAAAATTGCACGAAAATGGCATGACAATTACCGCTCTTGAT…
MFECGEJE_00557	tdk	Thymidine kinase	ATGGCGAAACTCTACTTCTATTACTCCACAATGAACGCTGGAAAATCAACGACGTTGCTACAATCTTCCTATAACTATCGTGAGCGTGATATGAACACATTAGTTTATACGGCTGCGATTGATGATCGTTTTGGCGTGGGAAAAGTCACATCGCGTATTGGCATTTCGCAAGATGCCTTTTTATTTCGCTCGGAAACCAATTTGTTTGATGAAATTAATGAGCATTTAAAAAAAGAAAAAGTGCATTGCGTGTTGGTGGATGAAGCTCAATTTCTTAGCAAACAACAAGTTTACCAGTTGAGTGATGTTGTTGATAAACTCAAAATCCCTGTGCTTTGTTATGGCTTGCGTACAGATTTCCAAGCGGAACTTTTTGAAGGAAGTAAATATTTACTGGCT…
MFECGEJE_00673	mscL	Large-conductance mechanosensitive channel	ATGAATTTTATTAAAGAATTTCGCGAATTTGCAATGCGTGGCAATGTCGTAGATATGGCTGTCGGTGTGATTATTGGTAGCGCATTTGGCAAGATCGTAAGTTCACTTGTTAGTGATATTTTTACGCCCGTGTTGGGGATTTTAACTGGTGGTATTGATTTCAAAGATATGAAATTTGTATTAGCACAAGCACAAGGCGATGTTCCTGCAGTTACGTTAAATTATGGTTTGTTTATTCAAAATGTGATTGATTTTATTATTATTGCTTTTGCAATCTTTATGATGATCAAAGTAATCAATAAGGTAAGAAAACCAGAGGAGAAAAAAACTGCACCAAAGGCAGAAACATTGCTTACTGAAATCCGTGATTTATTAAAGAATAAATAA
MFECGEJE_01689	aspC	Aspartate aminotransferase	ATGTTTGAACATATCAAAGCGGCACCAGCCGATCCAATCTTAGGCTTAGGCGAAGCATTTAAATCCGAAACTCGCGAAAATAAAATCAATTTGGGTATTGGCGTTTATAAAGATGCGCAAGGCACAACCCCAATTATGCACGCGGTAAAAGAAGCCGAAAAACGATTATTTGATAAGGAAAAAACCAAGAATTATCTGACTATCGATGGTATTGCGGATTATAACGAACAAACAAAAGCACTCCTTTTCGGTAAAGATTCTGAAGTCATCCAATCTAATCGAGCAAGAACAGTACAAAGTTTAGGCGGAACAGGTGCATTACGCATTGCGGCAGAATTTATTAAACGCCAAACTAAAGCACAAAATGTTTGGATCAGCACACCAACTTGGCCAAACCAC…
MFECGEJE_01259	gcvA	Glycine cleavage system transcriptional activator	ATGTATAAACGTTTGCCACCATTGAATTCACTAAAATCTTTTGAGTCGGCTGCTCGTTATTTAAGTTTTACTAAAGCAGCAGATGAGCTTTGTGTTACACAGGCGGCGGTTAGTCATCAAATTAAATTATTAGAAGANTTTTTAGGGATTGATTTATTTAAGCGAAAGAATCGTTCTTTAGAATTAACGGAGCTTGGTAAAGCTTATTTTGTTGATATTAATAAAATTCTGCGTCGCTTAAATGAAGCAACAGAGCGATTATTAACGTTAAAAACGGATCCGCATTTAAATATTAGCGTGCCACAAACTTTTGGTATCCAATGGTTAGTGCCACATTTAAGTGAATTTAATCAGCTTTATCCGCAAATTGAGGTTCGTTTAACAGGCGTGGATCAAGAT…
MFECGEJE_01288	lapB	Lipopolysaccharide assembly protein B	ATGATAGAATTACTCTTTCTATTATTGCCTATTGCTGCTGCCTATGGCTGGTATATGGGGCGGCGTAGTGCGAAGAAAGATCAAGATGACATAAGTAATAAACTCTCCCGAGATTATGTTACGGGAGTGAATTTTTTACTTTCCAATCAAACTGATAAAGCTGTAGATTTGTTTTTAGATATGTTGCAAAAGCAAGAAATCGAAAATGAAATCGAAAGTCACTCCCAATTTGAAGCAGAACTTACACTTGGCAATCTGTTTCGTTCTCGAGGCGAAGTTGATCGTGCATTGCGCATTCATCAAGCTTTAGATCTTAGTCCTAATTATACTTTTGAACAAAAATTACTTGCAAAACAACAGCTTGCTCGAGATTTTATGGTGGTTGGTTTTTTTGACCGA…
MFECGEJE_00154	nagA	N-acetylglucosamine-6-phosphate deacetylase	ATGAAATACGCATTAATTAATTGTGTAATTTACACAAAATATGATGTTTTACGTGATTTTGCTGTAATTATTAACGGTGAAATTATTGAAGCAGTGATCCCCCAAGCTGAATTAGAAACAGGTATCAAAACCATTGATTTACAAGGTAATAATTTAACGGCTGGTTTTATTGATCTGCAATTAAATGGCTGTGGTGGCGTGATGTTTAACGACCAAACTAGCGTTGAAACCTTGGAAATTATGCAGGAAACTAACTTAAAATCAGGTTGTACAAGTTTCCTTCCCACTTTTATTACCGCGCCTGATGAAAATATAAAAAGTGCGGTAAAAATTATGCGTGAATATTTAAACAAGCATAAAAACCAAGCACTTGGTTTACATATTGAAGGACCTTATCTC…
MFECGEJE_00690	purB	Adenylosuccinate lyase	ATGCAACTCTCTACACTGACCGCACTTTCCCCTCTTGATGGTCGTTATCAAGATAAAGTAACGCCATTACGTGCTATTTTTAGCGAATTCGGGTTAATGAAATTCCGTGTAGCTGTGGAAGTTCGTTGGTTACAAAAATTAGCTTCAACGGCAGACATTACCGAAGTACCGCCATTTTCTACGCAAGCAAATGCTTTTTTAGATGGAATTGTGGCTAATTTTAATGAGGCCGATGCTGCGCGTATTAAAGAAATTGAACGCACAACTAATCACGATGTGAAAGCCGTTGAGTATTTTCTGAAAGAGAAAATTCAAAACGAAGTGGAACTAGTGAAGGTTTCTGAATTTATTCACTTCGCTTGCACCTCAGAAGATATTAACAATCTCTCTCACGCATTA…
MFECGEJE_00893	yciB	putative intracellular septation protein A	ATGAAACAACTCCTTGACTTTATCCCTTTAATTTTATTTTTTATCACTTACAAACTCGGTGGTGTACGTGAAGCAGCCATCGTATTAGTGGTTGCAACAATTTTGCAGATCGTGATTTTAAAATGGAAATACGGAATGGTTGAAAAACAACAAAAAATTATGGCAAGTGCGGTCGTTTTTTTTGGACTTTTAACCGCTTACTTTAATGAAATCCGCTATTTGCAATGGAAAGTGACAATTATCAATGGCTTATTTGCTATTGTTTTGCTCGTCGCACAATTTCAATTTAAAACCCCATTAATCAAAAAGTTACTTGGTAAAGAGCTACAATTGCCCGAAAAGGCTTGGAATACATTGAATTTTGGTTGGGCAATATTCTTTATTATTTGTATGTTGGTA…
MFECGEJE_00186	group_4792	hypothetical protein	ATGCAAACTTTATTTTTTACTTTAATCGCTTTCGTCGCAATTATATTGTTGATGTCTATCGGATTTATTATCAAAAAACAAAGTTTAAAAGGCAGCTGCGGTGGTTTATCTACCCTTGGTATTGCCAAAGCTTGCGATTGTGATAAACCTTGCGACACGCATCATTCAAAATTAGATGCAGGCGATGAACAAGCGAAAGCTGAATATGAGCAAAAATTTGCGAAAAAAGATGATGACTCGCAATTTTATCAAGTGAAATAA
MFECGEJE_00202	tatC	Sec-independent protein translocase protein TatC	ATGAGTAATGTGGATGAATCTCAACCTTTAATTACGCACCTTGTTGAACTAAGAAACCGTTTATTACGCTGTGTGATTTGTGTAGTGTTGGTTTTTGTTGCTTTGGTGTATTTTTCCAATGATATTTATCATTTTGTTGCTGCACCTTTAACGGCTGTTATGCCAAAAGGCGCAACAATGATTGCAACCAATATTCAAACGCCTTTCTTTACGCCAATTAAATTAACTGCGATTGTTGCAATTTTTATTTCTGTCCCTTATTTGCTTTATCAAATTTGGGCTTTTATTGCACCTGCTTTATATCAGCACGAAAAACGGATGATTTATCCGTTGTTATTTTCCAGTACGATTTTATTTTATTGCGGTGTTGCTTTTGCTTACTATATCGTCTTTCCTCTT…
MFECGEJE_01244	artQ	Arginine ABC transporter permease protein ArtQ	ATGTTTTCTGACTTTCTTTCTTTAATGTTTACCGCTGCTCTAATGACTTTAGGGCTTGCGGTCTGTTCATTGCTCTTAGGCTTATTTTTAAGCCTTATTTTTGCCGTGCTTGAAGCAAATCGCTTTGTTGGCAAGCCGATGACAGTATTTGTGGCATTATTACGTGGCTTACCCGAAATTATTGTTGTATTACTTGTCTATTTTGGTTCTACTGAATTAGTAGAAATGCTGACAGGAGAATACATTGAATTTGGGGCATTTGGCTGTGGCGTGCTTGCGCTTTCTCTTATTTTTGCAGCTTATGCTTCACAAACATTACGCGGTGCAATTCAAGCCATACCAAAAGGACAATGGGAATCAGGTGCAGCGTTAGGCTTAAGCAAAAGCTATACGTTCATT…
MFECGEJE_01209	ftsZ	Cell division protein FtsZ	ATGCTATACCCAGAGTACCCTGAGTACGATAATTTTAACGAATCCGGCGCACTGATCAAAGTCGTAGGTGTAGGCGGTGGCGGTGGCAATGCCGTAAACCATATGGTAATGAATATGGTAAAACAAGAAATGGGCGGAACCTTTGTTGGCGAAAGTTCATTAACATCAGAGGAACACGGTCGCATAGTATTTTATGCCGTCAATACTGATGCTCAAGCATTGCGTAAAAGTCAAGTTCAACAGACCGTACAAATTGGTGGAGAAACAACCAAAGGTTTAGGTGCTGGGGCAAATCCGAATATTGGTCGTAAGGCAGCTGAAGATGATCAGGATGAAATCCGCAAAATGCTTGAAGGTGCCGATATGGTCTTTATTGCAGCAGGTATGGGCGGCGGCACA…
MFECGEJE_00754	slyD	FKBP-type peptidyl-prolyl cis-trans isomerase SlyD	ATGAAAGTAGAAAAAAATGTAGTGGTGAGCATTTCTTACCAAGTTCGCACACAAGATGGCGTATTGGTAGATGAAGCTCCAGCAAATCAACCACTCGAATATTTACAAGGTCACAATAATTTAGTGATTGGTCTTGAAAAAGCACTTGAAGGTAAAGAAGTTGGCGACAAATTTGAAGTACGTGTACAACCTGAAGAAGGTTACGGCGCATACAGCGAAAATATGGTTCAACGTGTACCAAAAGATGTATTCCAAGGTGTTGATGAACTTGAAGTCGGTATGCGTTTCTTAGCGGATACTGACATTGGCCCAGTTCCAGTGGTGATTACTGAAATCGATGGCGATGAAGTTGTAGTTGATGGAAACCATATGTTAGCGGGGCAAGAATTACACTTCACC…
MFECGEJE_00749	hel	Lipoprotein E	ATGAAAACAACGTTAAAAATGACCGCACTTGCGGCTCTTTCTGCTTTTGTTTTAGCTGGCTGTGGTTCACACCAAATGAAATCAGAAGGACATGCAAATATGCAATTACAACAACAAGCGGTGCTTGGATTAAACTGGATGCAAGATTCTGGCGAATATAAAGCATTAGCTTATCAAGCGTACAATGCGGCAAAAGTTGCATTTGATCACGCAAAAGTGGCAAAAGGTAAGAAAAAAGCGGTTGTGGCTGATTTAGATGAAACTATGTTAGACAACAGCCCTTATGCTGGCTGGCAAGTTCAAAATAACAAACCATTCGATGGTAAAGATTGGACTCGTTGGGTAGACGCACGTCAATCTCGTGCCGTTCCGGGTGCGGTAGAATTTAATAATTATGTA…
MFECGEJE_00900	frdC	Fumarate reductase subunit C	ATGTCAGTAACAGTGAGTAAACGTAAAAAATATGTTCGTCCAATGACAGCGACTTGGTGGCAAAAATTGGACTTCTACAAAGCTTATATGCTACGTGAAGCGACTTCAGTCTTTGCTGTATGGTTTTGTATTGTATTGCTTTATGGTGTTCTTTGTTTTGCAAGCAATCCAATGCCAGGCTTAGGCATCTTGAGCTTTATTGAGTTTTTAAGAAACCCTATTGTAGTGTTCTTAAATATTATTACGCTTATCGCAACGCTTTATCATACGGTGACATATTTCTTAATGACACCAAAAGTGATGAATATCATTGTGAAAAATGAACGCTTACCACACACAGTTGTAAGAAATGCACTTTGGGCGGTAACCGCATTAGTTAGCGTGATTGCGTTAGTTTTA…
MFECGEJE_00363	dgkA	Diacylglycerol kinase	ATGTATAAAACGACGGGGCTAACCCATTTAATCAACTCCACTAAATATTCATTACAAGGCTTAAAAAGTGCGTTTAAAAATGAAACGGCTTTTCGCCACGAATGTTTTTTAGCCTGCATTTTAATTCCTCTTACTTTCTTTTTAGGCGAAACAAAAATTGAAATTATATTGATGATTTCTTCTGTTTTGCTTGTGATGGCGTTAGAACTTTTAAACAGTGCGGTAGAGACAGTTGTTGATCGCATTGGTACAGAACGCCACGAACTTTCAGGACGTGCGAAAGATCAAGGTTCTGCATCGGTATTTATTGCCCTTTGTATTGTCGGTATCGTTTGGGGCGGAATTTTATTCTTCTAA
MFECGEJE_00774	group_4996	RutC family protein	ATGACTCAAATTATTCATACTGAAAAAGCACCAGCAGCCATTGGCCCTTATGTTCAAGCGGTTGATCTTGGCAATTTAGTTTTAACCTCAGGGCAAATTCCAGTGAATCCTGCAACAGGCGAAGTGCCAGCTGACATCGTTGCACAAGCACGCCAATCTTTAGAAAACGTGAAAGCAATTATCGAGAAAGCAGGTTTAACCGCAGCCGATATTGTAAAAACAACGGTTTTCGTGAAAGATCTTAATGATTTTGCTGCGGTTAATGCAGAATACGAACGTTTCTTTAAAGAAAATAATCATCCTAACTTCCCTGCTCGTTCTTGCGTAGAAGTTGCGCGTTTACCAAAAGATGTGGGATTAGAAATTGAAGCGATTGCAGTGAGAAAATAA
MFECGEJE_01752	kpsF	Arabinose 5-phosphate isomerase KpsF	ATGAACTATCTAAAAATTGCACAGGATTCCCTTTCAGTGGAAAGTAACGCACTTTTGCAACTCAGCCAACGCTTAGGCGACGATTTTAATCAAGTCATCGATCTTATTTTAGCCTGCGAAGGGCGTTTGGTAATCGGAGGGATCGGAAAATCGGGTTTAATCGGCAAAAAAATGGTAGCTACCTTTGCCTCTACGGGTACACCAAGTTTCTTTTTACATCCAACAGAAGCCTTCCACGGCGATTTAGGTATGTTAAAACCAATTGATATCGTGATGTTAATTTCCTATAGCGGTGAAACCGATGATGTCAATAAACTGATTCCAAGTTTAAAAAATTTCGGTAATAAAATTATTGCTGTGACGAGTAACAAAAATTCCACGCTCGCACGCCATGCAGAT…
MFECGEJE_01274	argR	Arginine repressor	ATGACTGAGAATTTAACTCGCGCTTTTAAAGAATTACTCAACCAAGAACGCTTTGGTTCTCAAAGTGAAATTGTCGATGCCTTAAAAAAACAAGGCTTTACTGGTATTAATCAATCAAAAATATCAAGAATGCTCAGCAAATTTGGCGCAGTTCGCACCCGTAATACCAAAATGGAAATGGTCTATTGCTTACCAAATGAATTAAGTGTTCCCAATACCAGTAGCCCATTAAAAAATCTTGTCTTAGATGTTGATCACAATGCGATGTTAATCGTAATAAAAACGACGCCCGGTGCTGCTCAATTAATCGCACGATTACTTGATTCCATTGGAAAATCAGAAGGCATTTTAGGTACTATCGCAGGCGATGATACTATTTTTGTCACGCCCACAAACAAT…
MFECGEJE_01778	lptF	Lipopolysaccharide export system permease protein LptF	ATGATTTTAATTCGATATTTAATAAAAGAAGTTTTCAAAAGCCAAATCGCAATTTTACTAATTTTGCTATTGATTTTTTTTAGTCAGCAGTTTGTGCGTGTATTAGGTGCGGCGGCAAATGGGAATGTGCCAGCTGATTTGGTTTTCTCTTTATTAGGCTTGGGAATGCCAACAATGGCGCAGTTGATGTTGCCACTATGTTTATTTATTGCAATTTTACTGACTTTTGGTCGCCTTTACGCTGAAAGTGAAATCACAGTGATGCGCGCGTGCGGTGTGGGGCAACGGATTTTGGTTAAAGTGGCACTGATTATGTCTTTATTAACGGCAGGTATTGCCGCTTATAACGCATTATGGCTTTCGCCTTGGGCAATTCAAAAACAAGTGAATATGGTGGAA…
MFECGEJE_00397	iscX	Protein IscX	ATGAAATGGACAGACGCCCAATTAATTGCAGAAGAACTTTACGATCGTAATCCAGATTTAGATCCAAAAACAGTTCGTTTTACTGATTTACATAAATGGATTTGTGAACTTGAGAATTTTGACGATGATCCGAATAAATCAAATGAATCAATTCTTGAGGCTATTTTATTAAAATGGTTAGATGAATTTGAATAA
MFECGEJE_00663	metN	Methionine import ATP-binding protein MetN	ATGATTAAGCTAAATAATATTNCGAAAATTTTTGAGCTACCGANCAAAAAATTGACTGCNCTTGATAATGTTTCGTTGAATATCGAAAAAGGTCAAATCTGTGGCGTAATTGGTGCATCTGGTGCAGGAAAAAGTACATTAATTCGCTGTGTGAACTTATTAGAAAAACCGACAAGCGGTTCCGTTATTGTTGATGGCGTAGAATTAACAAAACTTTCTGATCGCGAATTAGTACTTGCTCGTCGTCAAATTGGAATGATTTTTCAGCATTTCAATTTACTAAGTTCTCGCACCGTCTTTGAAAACGTGGCATTACCCTTAGAATTGGAAAGTGAGTCAAAAGCAAAAATCCAAGAAAAAATTACCGCACTTTTAGATCTTGTTGGTTTAAGTGAAAAA…
MFECGEJE_00459	hupA	DNA-binding protein HU-alpha	ATGAACAAAACAGATTTAATTGATGCAATTGCAAACGCTGCAGAGTTAAACAAAAAACAAGCTAAAGCAGCGTTAGAAGCGACTTTAGATGCAATTACTGCAAGCCTAAAAGAAGGTGAGCCTGTACAATTAATCGGTTTCGGTACATTTAAAGTAAATGAACGTGCTGCTCGTACTGGTCGTAACCCACAAACTGGTGCTGAAATCCAAATCGCAGCATCTAAAGTGCCAGCATTTGTATCTGGTAAAGCATTAAAAGATGCAATCAAATAA
MFECGEJE_01605	gltS	Sodium/glutamate symporter	ATGAGCTATACTTTTAGCACGTATGAAACCCTTGCATTAGCAAGCTTAGTTTTGCTATTGGGCTATTTTTTGGTTAAACGCATTAATGTATTAAAAACATTTAACATTCCAGAGCCAGTTGTTGGTGGCTTTATTGTTGCCATTGGTCTTTTAATTTGGCACAAAATTGATGGAACATCCTTTAACTTCGATAAAAATCTACAAACCACAATGATGTTAGTGTTTTTTACTTCTATCGGTTTAAGTGCCAACTTTTCCCGTCTAATTAAAGGTGGAAAGCCACTCGTTGTATTTCTATTCATTGCTGCATTATTAATCTTCGGACAAAACGTTATTGGCATTGCAAGTTCAATGGCATTAGGAATCCATCCCGCTTATGGCTTACTTGCAGGTTCAGTA…
MFECGEJE_01361	yohK	Inner membrane protein YohK	ATGCAGCAGTACATTATTTATCTTTATACATTTTTAACAATTTTTGGGTTTTGGCTCGCACTACAAATTAGCAAACGTTGGAAGTCAATGATTTTTAATACTTTTGTTTTAACAGTATTAATTTTGGCGGCGATTTTAGTGATAGGAAAGATTCCTTATGATGATTATATGGCAGGAAATGCGCCTATTAATAATTTACTTGGCTTGAGTATCGTTGCTCTCGCATTGCCTCTTTATGAACAACTTCGCCAAATTGCCAGACAATGGAAAATTATTCTTTCAACGGTGGTTATAGCCTCTTTTTTGGCGATGTTAAGTGGCGGGCTTTTAGCACTTCTTTTAGGCTCAACGCCCGAAATGGTCGCTACGGTTTTACCTAAATCCATCACAATGCCTATT…
MFECGEJE_00508	atpC	ATP synthase epsilon chain	ATGGCGACATTTAATTTAACAATAGTAAGCGCAGAGCAGAAAATCTTTGAAGGTGAAGTAAAACAAATTCAGGTAACTGGTGTGGAAGGGGAGCTTGGTATTTTGCCCGGACATACGCCATTGCTAACAGCAATTAAGCCTGGGATTGTTAAATTTACTCTTAAAGATGGGAATGAAGAAGTTATCTATGTTTCTGGTGGTTTTTTAGAAGTTCAACCAAATATTGTGACAGTATTAGCAGATATTGCTATTCGAGGTAGTGAATTAGATGCAGATCGTATTCACGAAGCAAAACGTAAAGCAGAAGAAAATATAGTATCTCGCGGATCTGATGCAGATCACGACTTACTTGTTGCAAAACTTTCTAAAGAGTTAGCAAAACTTCGAGCTTATGAACTC…
MFECGEJE_00802	ilvA	L-threonine dehydratase biosynthetic IlvA	ATGAAAAATCTACTCACCAATCCTCAACCCTCTCAATCAGATTATATCAATGCCATTGTTAAACTTGGTTCGCGCGTATATGAAGCTGCACAAGTGACCCCTTTACAAAAAATGGGAAAACTTTCTGAACGACTGCACAATAATATCTGGATTAAACGAGAAGACCGTCAGCCAGTAAATAGCTTTAAACTACGCGGCGCTTACGCAATGATTTCTAGCCTTTCAGCAGAACAAAAAGCAGCTGGCGTAATAGCAGCCTCTGCGGGTAACCATGCGCAAGGCGTGGCATTATCGGCGAAACAATTAGGCTTAAAAGCATTAATTGTTATGCCACAAAACACCCCAAGCATTAAAGTGGATGCAGTGCGTGGTTTTGGTGGTGAGGTGTTGTTGCACGGT…
MFECGEJE_00200	tatA	Sec-independent protein translocase protein TatA	ATGTTTGGTTTATCCCCCGCTCAACTGATTATTTTATTAGTCGTTATTTTATTGATTTTTGGCACGAAAAAATTAAGAAATGCTGGCTCAGATCTTGGTGCAGCAGTGAAAGGTTTCAAAAAGGCGATGAAAGAAGATGAAAAAGTAAAAGATGCGGAATTTAAGTCTATAGATAATGAAACAGCGTCTGCAAAAAAAGGAAAATATAAAAGAGAAAGGAACAGGCTTAATCCGTGTTTGATATTGGTTTTTCAGAACTTATTTTACTAA
MFECGEJE_01823	spoT	Bifunctional (p)ppGpp synthase/hydrolase SpoT	TTGGAACTGTTTGCGGATTTAGATCGAATTATTCAAGGGTATTTGCCCGCAGATAAAATTGAACTCATCAAGCGTGCGTTTGTGATTGCAAGAGATGCGCACGAAGGACAATTTCGCTCCAGCGGCGAACCTTACATTACCCATCCTGTGGCGGTAGCCTCCATTATTGCTCAACTTCACTTAGATCACGAAGCGGTAATGGCTGCGCTTTTGCACGATGTTATTGAAGATACACCTTATACGGAAGAACAACTGAAAGAAGAGTTCGGTGCCAGTGTGGCTGAAATTGTGGACGGTGTATCAAAACTCGATAAGTTGAAATTTCGTACTCGCCAAGAAGCACAAGTCGAGAATTTTCGCAAAATGATTTTGGCGATGACGCGTGATATTCGCGTTGTG…
MFECGEJE_01343	neuA	N-acylneuraminate cytidylyltransferase	ATGACAAGAATTGCAATTATTCCTGCGAGAGCGGGTTCTAAAGGCATTAAAGATAAAAATTTACAGCTTGTGGGGGGCGTTTCTTTGGTGGGGCGAGCGATTTTGGCAGCGCAAGAATCGGGTATGTTTGATCAAATTGTGGTGACATCAGATGGCGAAAATATTTTAAAAGAAGCCACAAAATACGGCGCAAAACCAGTGGCACGCCCTGAAAGTTTGGCACAAAGTGATACACGCACCATTGATGCTATTTTGCATTGCTTAGAAACACTTAATATTTCACAAGGCACCGCCGCACTTTTGCAACCAACCAGCCCATTGCGTAATGCTTTAGATATTCGTAATGCAATGGAAATTTTCCTTGGCGGCAAATATAAATCCGTGGTTTCAGCTTGCGAA…
MFECGEJE_00880	csrA	Translational regulator CsrA	ATGTTAATCTTAACTCGTAAAGTTGGCGAAAGTGTACTTATTGGAGATGATATTTCTATCACGGTTTTGAGTGTACGTGGAAACCAAGTTAAACTCGGTGTTGAAGCGCCTAAAGAAGTATCCGTTCACCGAGAAGAAATTTACCAACGAATTAAACAAACGAAAGATGAACCCTATTTAGGTTCCTCTTAG
MFECGEJE_00881	alaS	Alanine--tRNA ligase	ATGAAAACAACAGCAGAAATAAGACAATCATTCCTTGATTTTTTCCATAGCAAAGGTCACCAAGTAGTTGAGAGTAGCTCACTTGTGCCGGAAAATGATCCGACTTTGCTTTTCACGAACGCTGGGATGAACCAATTTAAGGATGTGTTCCTTGGAATGGATAAACGCCCTTATTCTCGAGCCACCACCGCGCAACGTTGCGTACGTCCTGGTGGTAAGCATAACGACTTAGAAAATGTTGGTTATACCGCACGTCACCATACTTTCTTTGAAATGCTCGGTAACTTCAGTTTTGGTGATTACTTTAAACAGGATGCCATTAATTTTGCTTGGGAATATTTAACTTCTCCACAATGGCTTGGTTTACCTAAAGAAAAACTCTGGGTAACCGTGTATGAA…
MFECGEJE_00561	rpoD	RNA polymerase sigma factor RpoD	ATGGAAAAAAATCAACAATCTACGGCTGAACAATATTCAGAACAAATTGAGCAATTGATGGAGCTAGGTCGTACACAAGGGTATTTAACTTTTGCTGAAATCAATGACTTATTGCCCGAAGATGCTATTGATCCTGAATATTACGACAAATTGCTACAAACGTTGCAAAATGATGCTGGTATCCCTGTATTAGATGAAGCACCAGAAAGCGATGATATGATGTTGAGTGATACCATCCCTGATGAAGATGCAGTGGAAGAAGCAACTCAAATTCTTTCAAATGTAGAATCTGAAATCGGTCGAACAACGGATCCCGTACGCATGTATATGCGCGAAATGGGAACGGTGGATCTTCTTACTCGTGAAGATGAAATTAGCATTGCAAAACGTATTGAAGGA…
MFECGEJE_01263	yciO	putative protein YciO	ATGAGCCAATTTTTCTATATCCACCCTGAAAATCCACAAGCGCGCTTGATTAATCAAGCCGTAGAGATTTTACAAAAAGGCGGTGTGATTGTGTATCCAACGGATTCGGGATATGCCTTGGGCTGTATGATGGGCGATAAACACGCAATGGATCGCATTGTAGCAATTCGTAAATTGCCTGAAGGACATAATTTTACCTTGGTGTGTAGCGATTTGTCGGAACTTTCAACTTATGCAAGGGTAAATAATACCGCTTATCGTTTGATTAAAAATAATACGCCAGGGCGTTATACTTTTATTCTTACAGCAACGAAAGAATTACCGCGTCGTTTAATGACATCAAAACGTAAAACCATTGGTTTACGCGTACCAGATAATAAAATTGCTTTAGATTTGCTT…
MFECGEJE_01777	lptG	Lipopolysaccharide export system permease protein LptG	ATGATAAATACCCTTGATCGTTATATTGGAAAAAGTATTCTTGGCGCGATTTTTGCTACTTTAATGACTTTAGTGGGATTGTCGGCGATTATTAAATTTGTCGAACAATTTCGTAGTGTAGGTAAAGGCACTTATGATATTTGGCAAGCGGTAATTTTTACTGGTTTAACTATACCGAAAGATATTGAAACTTTCTTTCCTATGGCAGCATTGCTTGGGGCATTAATTGCACTAGGTAATCTTGCTAGCAGAAGCGAACTTGTTATTATGCAATCAGCTGGATTTTCTCGCTTTAAAATAGGTATAGCGGTAATGAAAACTGCATTACCATTAGTAGTATTTACAATGATTATTGGGGAGTGGGGAATTCCACAAACAGAACAATTTGCACGAGATACG…
MFECGEJE_00410	tolB	Tol-Pal system protein TolB	ATGAAATTATTAAAACGTTTAGTGAGCGTATTCGCGATTGTACTTGCTGTTGGAAGCAATGCATTCGCTGGCGATGAAGTACGCATTGTCATTGATGAAGGGGTTGATGGTGCGCGTCCTATTGCTGTCGTGCCATTTGTTGGTTCTGCACCAGAAGATATTAGTAAAATTGTTGCAGATGATTTACGTAACAGTGGTAAGTTTAATCCTATTGCGGTTTCTCAAATGCCTCAACGCCCAACTTCAGCTGCAGAGGTAAATCCTGAGGCTTGGTCGAATATTGGAATTGACGCAATTGTAATTGGGCAAGTGGTTCCATCGGGTAATGGTTATAGTATTACTTATCAATTAATTGATACGGTTGGTGCATCAGGTACGCCAGGGACTGTATTAATGCAA…
MFECGEJE_00701	asd	Aspartate-semialdehyde dehydrogenase	ATGAAAAATGTAGGCTTTATCGGCTGGCGCGGAATGGTGGGTTCCGTATTAATGGATCGTATGTCGCAGGAAAATGATTTTGAAAATCTTAATCCCGTATTTTTTACAACTTCACAAGCAGGTCAAAAAGCACCTGTTTTTGGTGGCAAGGATGCAGGCGACCTGAAAAGTGCATTCGATATTGAAGAACTTAAAAAATTAGACATTATCGTGACTTGCCAAGGTGGCGATTACACCAATGAAGTCTATCCAAAATTAAAAGCAACAGGTTGGGATGGTTATTGGGTTGATGCCGCTTCTGCGTTGCGTATGAAAGATGATGCAATTATCGTGCTTGATCCAGTAAACCAACACGTGATTTCTGAAGGTTTGAAAAAAGGCATTAAAACTTTCGTGGGC…
MFECGEJE_00786	narL	Nitrate/nitrite response regulator protein NarL	ATGCAAGATAAGCTAAAAGTTTTATTGATTGACGACCATCCGTTAATGCGTCGTGGCATTAAACAACTTGTAGAATTAGACGATAACTTTGAAGTAGTGGCTGACGTAAGCAGCGGCACAGAAGGGATTTCTGTGGCATTACAAACATCACCTGATGTGATCATTTTAGATCTCAACATGAAAGGACTTTCTGGGTTAGATACGCTCAAAGGATTACGTGCAGAAGGCGTTGATGCGCGAATTTTAATTTTAACAGTGTCTGATGCAAAAAATGATATTTATACTCTGATTGATGCTGGTGCAGATGGTTATTTGTTAAAAGATACTGAACCTGATACATTGCTAGAGCAAATCAAGCGCATAGCACAAGGCGAAGTCATTCTGAGTGATTCTATTAAA…
MFECGEJE_00823	group_5298	putative Fe(2+)-trafficking protein	ATGGCAAGAACAGTATTTTGTGAATATCTCAAAAAAGAAGCGGAAGGCTTAGATTTTCAACTTTATCCTGGAGAGTTGGGCAAGCGTATTTTTGATTCAGTAAGTAAACAGGCTTGGGGCGAATGGATTAAGAAACAAACGATGCTTGTGAATGAAAAAAAACTTAATATGATGAATGCAGAGCACCGTAAATTATTAGAACAAGAAATGGTTAATTTTTTGTTTGAAGGTAAAGATGTTCATATTGAAGGTTATGTTCCACCATCAAATTAG
MFECGEJE_01049	fis	DNA-binding protein Fis	ATGTTAGAACAACAACGTAATTCTGCCGATGCCTTAACGGTATCAGTATTAAATGCGCAATCACAAGTGACCAGCAAACCATTACGCGATTCAGTCAAACAAGCGTTGCGTAATTATTTAGCACAATTAGATGGTCAAGATGTGAATGATCTTTACGAGCTAGTATTAGCGGAAGTTGAACACCCTATGTTAGATATGATTATGCAATATACTCGTGGTAATCAAACTCGTGCAGCAAATATGCTTGGTATCAACCGTGGTACATTACGTAAAAAATTAAAAAAATACGGTATGGGATAA
MFECGEJE_01607	grxA	Glutaredoxin 1	ATGTTCGTTGTTATTTTTGGTCGTCCTGGCTGCCCTTACTGTGTACGAGCAAAAAACCTTGCTGAAAAATTAAAAGGCGAAGTTGCTGATTTTGACTATCGTTATGTGGATATTCACGCAGAAGGCATTACTAAAGAAGATTTATCAAAATCTGTTGGTAAACCAGTAGAAACCGTACCACAAATCTTTATTGATGAAAAACCAATTGGTGGTTGCACTGATTTTGAAGCATTAATGAAAGAACAATTTGGTATCGTTGCTTAA
MFECGEJE_01503	cspD	Cold shock-like protein CspD	ATGGAAATTGGTATTGTAAAATGGTTCAATAATGCAAAAGGATTTGGTTTCATTTCCGCAGAAGGTGTAGATGCCGATATTTTTGCACATTATTCAGTGATTGAAATGGACGGCTATCGTTCATTAAAAGCGGGTCAAAAAGTACAATTTGAAGTTCTCCACAGCGATAAAGGATCTCACGCCACAAAAATAATCCCAATTGCGGATACTCAAGAATAA
MFECGEJE_01023	group_5314	hypothetical protein	ATGATTATTCCTTGGCAAGAACTAGAAGCAGAAACATTAGATAATATCGTAGAAAGCGTGATTTTACGCGAAGGAACCGATTACGGTATAGAAGAACTTTCACTCAACCAGGAAAAAACAACTTTTACTGACTCAAATTCGCAATGGAATTGCGTTGATTGTATGGTCTGA
MFECGEJE_00611	mnmG	tRNA uridine 5-carboxymethylaminomethyl modification enzyme MnmG	ATGTTTTACACTGAAACTTATGATGTGATTGTGATCGGTGGTGGTCATGCGGGTACAGAAGCCGCACTTGCACCAGCTCGTATGGGATTTAAAACCCTTTTATTAACACATAATGTAGATACTTTAGGGCAAATGTCTTGTAACCCTGCAATTGGTGGGATCGGTAAAGGTCATTTAGTAAAAGAAGTAGATGCAATGGGCGGTTTAATGGCGCATGCTGCAGATAAAGCAGGGATCCAATTTCGTACTTTAAATAGCAGTAAAGGCCCAGCAGTGCGTGCTACTCGAGCTCAATCTGACAGAGTTCTATATCGTCAAGCTGTTCGTACTGCATTAGAAAATCAACCTAATTTAGATATTTTCCAACAAGAAGCGACAGATATTCTGATTGAGCAAGAT…
MFECGEJE_00204	fur	Ferric uptake regulation protein	ATGTCTGAAGGAAATATTAAATTACTCAAAAAAGTGGGATTAAAAATTACAGAGCCTCGCTTAACTATTCTCGCTTTAATGCAAAATCATAAAAATGAACATTTTTCTGCAGAAGATGTTTATAAAATTTTCCTGGAACAAGGTTGTGAAATTGGATTAGCCACAGTTTATCGTGTGCTTAATCAATTTGATGAAGCGCATATTGTAATCCGTCATAATTTTGAGGGAAATAAATCCGTTTTTGAGCTTGCTCCAACAGAACATCACGATCATATTATTTGTGAAGATTGCGGTAAAGTATTTGAATTTACGGATAATATTATTGAACAACGTCAGCGTGAAATCAGTGAAAAATACGGCATAAAATTAAAAACGCATAACGTGTATCTTTACGGCAAA…
MFECGEJE_01701	rplY	50S ribosomal protein L25	ATGGCATTTAAATTTAACGCTGAAGTTCGTACAGCGCAAGGTAAGGGTGCGAGCCGCCGCCTGCGTCACAATGGTCAAATTCCTGCAATCGTTTATGGTGGTAGCGAAGAGCCAGTTTCAATCATCTTAAACCACGATGAATTAAACAACGCACAAGCACACGAATCTTTCTATTCTGAAGTGATCACTTTAGTAGTAGAGGGTAAAGAAGTTGCAGTTAAAGTACAAGCTATGCAACGCCATCCATTCAAACCAAAATTGGTTCACATTGACTTCAAACGCGCATAA
MFECGEJE_01211	pheA	Bifunctional chorismate mutase/prephenate dehydratase	ATGGCATTAGAATTATCTGACATTCGCCAACAAATTACGCAAATAGATCGTAGTTTATTAAAATTACTTTCTGAGCGTCATCGTTTAGCTTTCGATGTAGTGAGAAGTAAAGAGATCTCGCAAAAATCTTTACGTGATGTAGAGCGAGAACAGCAACTTTTACAAGAACTAGTGCAATTTGCAGAAAATGAAAATTATCAGCTTGAAGCACAATATATCACTTCAATTTTCCAAAAAATCATTGAAGACTCGGTATTGACCCAGCAAGTCTATTTGCAAAATAAACTTAATGAACAACGTAATCAAAATTTACATATCGCTTTTTTAGGTAAACGTGGTTCTTATTCTAATTTAGCTGCACGTAATTATGCTGCTCGTTATCAAAAACAATTTGTAGAA…
MFECGEJE_01195	mraZ	Transcriptional regulator MraZ	ATGTTTCGTGGTGCAACGGCGGTTAATTTAGATTCTAAGGGACGTGTAGCGATTCCAACTCGCTATCGCGCTGAAATTCTTGAAAAGAACCAAGGGCAAATGGTTTGTACTGTAGATATTCGTCAATCCTGTCTTTTACTTTATCCCCTTGATGAATGGGAAAAAATCGAACAAAAACTTCTCGCACTTTCTAACTTTGATCCTACCCAACGCCGTTTGCAGCGAGTAATGCTTGGTCATGCCACTGAATGTGAGATGGATGCTCAGGGTCGTATTTTGCTTAGTGGGCCATTACGCCAACACGCAAAATTAGAAAAAGGTTTAATGTTGGTAGGGCAACTTAATAAATTTGAAATTTGGAGCGATGTAGAATGGCATACTCAAATTGCAGAGGATATA…
MFECGEJE_01526	dipZ	Protein DipZ	ATGTTAGATCAACAACTCCTTATTGGAACTGTATTTTTAGCGGGGCTTGCTTCTTTTCTTTCGCCTTGTATTTTCCCGATTATTCCAATTTATTTTGGTATTTTGAGTAAAGGCGGTAAAAAAGTCCTAAATACTTTTTTATTTATTTTAGGGCTTTCCCTTACATTTGTCAGTTTAGGCTTTAGTTTTGGTTTTTTAGGGAATATTTTATTTAGTAACACCACCCGCATTATCGCTGGCGTTATTGTGATTATTTTGGGTATTCATCAACTTGGCATTTTCAAAATTGGTTTGTTGGAACGCACAAAATTGGTGGAAATAAAAACATCAGGAAAATCAACCGCACTTGAGGCATTTGTCCTTGGTTTAACCTTTAGTCTTGGTTGGACACCTTGTATT…
MFECGEJE_00474	secG	Protein-export membrane protein SecG	ATGTATCAAGTTCTTTTATTTATTTATGTTGTTGTCGCGATTGCCTTGATCGGGTTTATTCTCGTTCAACAAGGTAAAGGAGCGAACGCGGGCGCATCTTTTGGTGGTGGTGCATCAGGTACAATGTTTGGCTCTGCTGGTGCAGGTAACTTTTTAACACGTACTAGTGCGATTTTAGCAACCGCATTTTTTGTTATTGCTCTTGTTTTAGGTAATATGAATTCACATAAAGGCAATGTTCAAAAAGGTACTTTTGACGATTTATCACAAGCTGCAGAGCAAGTTCAACAACAAGCAGCTCCAGCGAAAGACAATAAAAATAGCGACATCCCACAATAA
MFECGEJE_01212	rapZ	RNase adapter protein RapZ	ATGGAAATTATCATTATTAGTGGACGTTCTGGCGCAGGAAAATCTGTAGCCTTACGAGCATTAGAAGATGCCGGATATTATTGTGTTGATAATATTCCTCTGGATTTACTTCCTCAATTGACTGATATTCTATCTCAATCCCAATCATCTGTCGCCATCAGTCTTGATATTCGTAATATTCCAAACTCCGCTCATTCTCTTAAGCAAACCCTTTCAACATTACAAAAGCATCATCAGATTAAAATCATTTTCTTAGAGGCTGATCGTGCCACCCTGATTCGCCGATATAGCGATTCACGCCGTTTGCACCCGCTTTCATTAAAAGATTTATCTCTTGAAGCCGCAATTGATGAAGAATATCGCTATCTTGAACCATTGATTCAACACGCAAATCTTATT…
MFECGEJE_00276	tolR_2	Tol-Pal system protein TolR	GTGAAAAAATTCGATGAAATCAACATTATCCCTTTCATTGATATTATGTTGGTGCTACTTACTGTGGTGCTTATTACTGCATCTTTTATCTCTCAAGGTAAAATTCAAGTAAATGTACCAAAAGCTAGTACAGCGGTCGCATTTAAATCTGACGAGCTAGCTAAATTATTGACAGTGACAGCGGATAAACAACTCTATTTTAATGATAAACCTATTTCTCAAGAAGCTCTAGAGGCAGAAATTGCTCAATGGAATAAAGATCAGAAAGTAACTTTAAAAATTGATGCCGAAGCCTCTTTCCAAGATTTTGTGACGATTACAGATATGCTTTCTAAAAATGAAATCAAAAATGTGGCAATTGTTTCTATGAAAGATAAGGGAAAAAGTGCGGGTAAAAAT…
MFECGEJE_01412	group_5524	putative protein	ATGTCAAAAACATCAATCGGACTAGATAAAGTTCAATCAGCAGAATTAGCCGATAAACTTAACGAATTACTTGCAACCTACCAAGTTTTCTATACTAATGTACGGGGCTACCACTGGAACATTAAAGGCGTAAACTTCTTTGCATTACACGCAAAATTTGAAGAAATTTATACTAATTTAGTTGCTAGAGTAGATGAGGTGGCTGAACGTATTTTAACTTTAGGTTACACACCAAATAATGCTTACAGCCAATACTTAAAAATATCTCGAATTAAAGAAGATATTGCAGTAAGTGAGGCACAAGAATGTTTATCAGGCACATTACAAGGTCTAAAAACATTACTAGATCAACAACGTGAAATTCTTGCTTTTGCAAATAACGCTAATGATGAAGGTACT…
MFECGEJE_01757	rsxA	Ion-translocating oxidoreductase complex subunit A	ATGACGCACTATATTTTATTGATTATCGGCACCGCATTAATTAACAATTTTGTATTGGTAAAATTCTTAGGTCTTTGCCCTTTTATGGGTGTATCCAAAAAAATTGAAACGGCTGTGGGAATGGGATTAGCAACAATGTTTGTTTTAACTGTTGCTTCCCTTTGTGCATATTTGGTCGATCACTATATTCTAATTCCCTTAAATGCCACTTTTTTACGTACATTAGTGTTTATTTTAGTTATTGCTGTAGTGGTGCAATTTACCGAAATGGCAATAAACAAAACAAGTCCAACATTATATCGTTTACTCGGCATTTTCTTGCCTTTGATAACTACAAACTGCGCAGTACTTGGTGTCGCATTATTAAATGTAAATCTCGCTCATAATTTAACAGAGTCT…
MFECGEJE_01785	crr	PTS system glucose-specific EIIA component	ATGGGCTTATTTGACAAGTTATTTGGTTCAAAAGAAAACAAATCTGTGGAAGTTGAAATTTATGCACGCATCTCTGGCGAGATCGTTAATATTGAAGATGTTCCCGATGTGGTTTTCTCTGAAAAAATTGTTGGTGATGGTGTTGCTGTTCGTCCTATTGGTAACAAAATCGTTGCGCCAGTGGATGGTGTGATTGGTAAAATTTTTGAAACCAATCACGCTTTTTCAATGGAATCAAAAGAAGGCGTAGAATTATTTGTACACTTTGGTATTGATACTGTTGAGTTAAAGGGGGAAGGCTTTACTCGTATTGCACAAGAAGGGCAATCTGTTAAGCGTGGCGATACTGTGATTGAATTTGATCTTGCGCTATTAGAATCAAAAGCAAAATCTGTCTTA…
MFECGEJE_01299	mgsA	Methylglyoxal synthase	ATGCAGACAACAACTCGAACCCTCACTCAACACAAACGTATTGCACTTGTGGCTCACGATAGTTGTAAAAAAAATTTACTGAATTGGACGCAAAAACACAAAGAGGCACTTAAGCCTCATATACTTTATGCAACAGGTACAACAGGGCATATTTTAGAACGAGAAACAGGTTTAAGCATTCAATCTTTATTAAGTGGCCCGATGGGCGGCGATCAACAACTTGGTGGATTAATCGCAGAAAAGAAAATCGACATGATGATCTTCTTTTGGGANCCAATGAATGCTGCACCACATGAACCTGATGTGAAAGCCCTTATGCGTATTGCAACAGTGTGGAATATTCCTGTTGCGATTAATCAAAGCTCTGCAGATTTTCTTTTAACTTCAGTTTTATTTGAA…
MFECGEJE_00157	ybbH	putative HTH-type transcriptional regulator YbbH	ATGGCTAAATCGGGAAATGTGTTAAACAAAATTGGCTCACTTTACCAGAGTTTAACTAAATCAGAGAAAAAAATTGCCGATACGATTTTGCGTTCGCCTGATTTAGTCTCTCAATGCTCCCTTTCAGAAATCGCTAAACATTTGCAAGTTGGAGAAGCTACGCTCGTCCGTTTTTGTCGAACCATTGGTTTTAAAGGTTTCAGCGAGTTCAAACTAGAGCTTTCTATTGAACTTGCGACGAAAGATAATCAAGATGAAAGCATACTTGAAACAGAAATTATGCCAAGTGATGATTCGCTCACTATTGCACAAAAATTGCAAACGGCGGTTGCTAATGTAATGGAAGAAACGATTAATTTACTTGATTTAAAACAGCTTGAAGAAGTCGTTAAAGTACTT…
MFECGEJE_01141	cydA	Cytochrome bd-I ubiquinol oxidase subunit 1	ATGTTAGACGTTGTTGATCTTTCTCGCTTGCAGTTTGCTTTAACTGCGTTGTATCACTTCATTTTCGTGCCGCTAACATTGGGTTTATCCTTTATTCTTGTAATTATGGAAACTATTTATGTGGCGACAGGTAAAGAAGTTTATAAAGATATGACAAAATTTTGGGGAAAGTTATTTGGTATTAACTTTGCCCTTGGGGTGACCACCGGTATTATTATGGAATTCCAATTTGGTACTAACTGGTCTTATTATTCTCATTACGTGGGGGATATTTTTGGTGCGCCACTTGCTATTGAAGCGTTACTTGCCTTCTTCTTAGAATCCACTTTTGTGGGGTTATTTTTCTTCGGTTGGGATCGTTTATCAAAAGGAAAACACTTATTAGCAACTTATTGTGTG…
MFECGEJE_00405	iscR	HTH-type transcriptional regulator IscR	ATGAAACTTACATCGAAAGGTCGTTATGCAGTTACAGCCGTTTTAGATATTGCTTTAAATGCAGATGGCGGGCCTGTAAGCCTTGCGGATATTTCTGAACGCCAACATATTTCCTTATCTTATTTAGAGCAACTTTTTGCTAAATTACGTAAAGACGGTTTAGTCAAAAGTGTTCGCGGGCCAGGAGGTGGTTATCAGTTAGGGCTACCAAGTGAACAAATTTCTGTAGGAATGATTATTGCGGCAGTAAATGAAAATATTCACGTAACGAAATGTCTGGGGCGTGAAAATTGTAAAAATGGTGTGGAATGTTTAACTCACGAACTTTGGGAAGATTTAAGTTTACGTATTGAAAGTTTTTTAAATGAGATTACGTTAGCAGAGCTGGTAAATAAGCGT…
MFECGEJE_00789	cyaY	Iron-sulfur cluster assembly protein CyaY	ATGAATATTGCAGAATTTCACCAAAATATTGAACAAGTTTGGCAAAAAATTGAAGAAGAATTGGAAAACCAAGGCGCAGATGTAGATTGTGAAACGCAAGGTTCAGTATTTACAATCACCTTTGATAATCGCACACAAATAGTGATTAACAAACAGGAACCGCTGCTGGAGCTTTGGATTGCAAGTAAATTAGGCGGTTTCCATTTTGCTTTTAAAAATGGCGACTGGGTTTCTAATGACGGACAACGTTTTTGGGATTGTTTCGTTGAAGCCTGTGCTGCACATGGCGAGAACGTGCAGTTCTAA
MFECGEJE_01024	crp	cAMP-activated global transcriptional regulator CRP	ATGTCAAATGAATTAACCGAAATTGATGAAGTTGTAACCTCCTCTCAAGAAGAAGCAACTCAACGAGATCCCGTTTTAGATTGGTTTCTTACTCACTGCCATTTGCATAAATATCCTGCAAAATCAACTTTAATTCATGCTGGGGAAGATGCGACCACGCTGTATTATGTAATTAAAGGTTCTGTAATGGTATCTTCAAAAGATGATGAAGGCAAAGAGATGATCCTCACTTACTTAGGTGCAGGACAATTTTTTGGCGAAGCGGGATTATTTGATGAAGGTTCAAAACGATCAGCTTGGGTAAAAACAAAAACAACATGTGAAATTGCTGAAATTTCCTATAAGAAATATCGCCAGTTGATTCAGGCAAACCCTGAAATCTTAATGTTTCTCACTGCA…
MFECGEJE_01062	dnaA	Chromosomal replication initiator protein DnaA	GTGAATCTCTCAAATCTTTGGCAAAGTTGCCTGTTACAACTTCAAGATCAAGTTTCAGCCAGCGATCTTAGCACTTGGCTTCGTCCTTTACAGGCTGACGTGGTGGCGGATAACCACATTGTTTTATATGCTTCTAATATGTTTGTGAAAGGTTGGGTGGAAACTCATTATCTCGCACAAATCCAGCAAATTTGTCAAACACTTGCACAAAATCCTGAACTGCGTATTTCTTTAAAAGAAGGGGTTAAACCTGCACCCAAGATAGTGGAAAGCACACCAAATACATCACTTAGATCAGAAAGTGCGGTAGATTTTCAAGCTGAATCTAGTGCTTCAGTAAAATTTGAATCTCATCTCAATACTAAACACTTATTTGATAACTTTGTTGAAGGTAAATCG…
MFECGEJE_00179	nqrA	Na(+)-translocating NADH-quinone reductase subunit A	ATGATTACAATTAAGAAAGGTTTGGATCTCCCAATTGCGGGAAAACCAGCACAAGTAATCCATAGCGGCAACGCTGTGAATCAAGTTGCGATTCTAGGTGAGGAGTATGTGGGGATGCGTCCTTCAATGAAGGTGCGCGAAGGCGATGTTGTGAAAAAAGGTCAAGTACTTTTTGAAGACAAAAAAAATCCTGGTGTAATTTTTACAGCCCCTGCAAGCGGTACCATCACTGCAATCAATCGTGGCGAAAAACGTGTATTACAATCTGTTGTTATTAATGTAGAAGGTGATGAAAAAATCACTTTTGCAAAATATAGCACAGAACAATTGAATACACTTTCTTCTGAACAAGTAAAACAAAACTTGATAGAATCTGGCTTATGGACGGCATTACGTACT…
MFECGEJE_00330	corC	Magnesium and cobalt efflux protein CorC	ATGAACGACGAACAGCAAAATTCAAACCAATCTGAAAATACAAAAAAACCTTTTTTCCAATCTTTATTTGGTCGCTTTTTTCAAGGCGAATTAAAAAATCGTGAAGAACTTGTGGAAGTGATTCGCGATTCAGAACAAAATGATTTAATTGATCAAAATACGCGCGAAATGATTGAAGGCGTGATGGAAATTGCGGAACTTCGTGTTCGCGATATTATGATTCCTCGTTCACAAATTATTTTTATTGAAGATCAACAAGATTTAAATACTTGTTTAAACACAATTATTGAATCCGCTCATTCTCGTTTTCCTGTGATTGCCGATGCGGATGATCGCGATAATATAGTGGGCATTTTGCACGCAAAAGATTTATTAAAATTTTTACGTGAAGATGCGGAA…
MFECGEJE_00526	potD_1	Spermidine/putrescine-binding periplasmic protein	TTGAAAAAATTCTTTGCTCACTCACTCAAAAATCTTTTCCTTTCCACCACCGCACTTTTTGCGGCTTCCGCTTTTGCCAATAACAAACTTTACGTCTATAACTGGACAGACTATGTGCCTTCTGATTTAGTCGCACAGTTCTCTAAAGAAACTGGCATCGAGGTAATTTATTCTACCTTTGAAAGCAACGAAGAAATGTATGCGAAACTTAAACTTACTCAGAATACTGGTTCTGGCTATGATTTGGTGTTTCCATCAAGTTACTACGTAAATAAAATGATTAAGGAAAAGATGCTTCAACCGATTGATCAAAGTAAATTGACCAATATTCATCAAATCCCTAAACATTTATTAAATAAAGAATTCGACCCAGAAAATAAATATTCATTACCTTACGTT…
MFECGEJE_00040	mreD	Rod shape-determining protein MreD	ATGCAAACACGATTTATTTTACAATGGTTCACTATTTTAAGCTTCTTTGTTATTGCCTTTGTATTAGAACTTGCACCTTGGCCAGTTGGTTTCCAAATGCTAAAGCCTGCGTGGCTTGTACTTGTATTACTTTATTGGGTATTAGCTATTCCCAATAAAGTAAGTATAGGCTGGTCATTTTTACTCGGATTAACTTGGGATTTAATATTAGGCTCTACATTAGGCGTTCACGCTCTTGTACTTTCTACGAGCATGTACATCATTGCCAAAAACTATTTAATTCTGCGAAATTTATCACTTTGGTTCCAAAGTTTATTGGTTGTACTTTTCGTCTTCATTATAAGATTACTTATTTTCTTAGTTGAATTTTCACTCCATACTGCCTTTTTTCATTGGCAA…
MFECGEJE_01676	group_5609	hypothetical protein	ATGGAAATTATTAGTCAATATGGTTCTTGGTTGGTGTGGATCACAGCAGTCTTTGGCTTTTTTATGGCGTTCGGAATTGGAGCGAATGATGTCTCAAATTCAATGGGAACATCAGTAGGATCTGGTACCATAACCGCCAAACAAGCGATTATTATCGCATTAATTTTTGAATCTGCTGGTGCCTATCTAGCAGGTGGTGAAGTAACACAAACCATTAAAAGTGGTGTAATCGAACCAATACAATTTGTCGATACGCCAGATATTTTAGCTCTAGGTATGCTTTCAACCTTATTTGCATCGGGTGCTTGGTTATTTATTGCAACCAAAATGGGTTGGCCAGTTTCTGGTACACACACTATTATTGGTGCAATTATTGGATTTGCCTGTATTACGATTGGC…
MFECGEJE_01814	metR	HTH-type transcriptional regulator MetR	ATGAAACCAACCTTTCTAGAATTTAGACATCTTAAAACTTTATTGGCTTTAAAAGAGACAGGCAGCGTTTCTCTAGCTGCAAAGCGCGTATATCTAACCCAATCAGCACTTTCTCACCAAATTAAATTAATAGAAGAACAATTTGGCTTGCCTTTATTTGAGCGTAAAAGTAATCCACTTCGTTTTACTTCAGCGGGAGAGCGTTTAATTCGTCTTGCGAATGAAGTAATGCCGAAAGTGATTGATGCTGAACGTGATCTTGCACGGGTAAAACACGGCGATGCAGGACAGTTACGTATAGCGGTGGAATGCCATACTTGTTTTGATTGGTTAATGCCAGCGATGGATGAATTCCGTCAGCATTGGGGGCTAGTAGAACTGGATATTGTATCTGGCTTT…
MFECGEJE_01151	mlaC	Intermembrane phospholipid transport system binding protein MlaC	ATGAACCTTATTCAACTAAAAAAATGGTTTACCATTTTAACTTTCGTATTAACCGCATTTTTGGTTACACGAACAGCTATTGCAGAAACAAGTCCTTATGTTTTAATGCAGCAAGCGGCAGATAAACTATTTTCTGATATACAAGCTAATCAAAGTAAAATTAAACAAGATCCAAATTATTTACGTACTATTGTTCGTAATGATTTATTGCCTTATGTAAACTTAGAATATGCAGGTTCTAAAGTATTAGGTTCATACTACAAATCAACCTCTGCAGAACAACGCGAAAAATTTTTCAAAACTTTTGGCGAATTGATTGAGCAAAAGTATGCACAAGCATTAACAAATTATTCTAATCAAAAAATTCAAATTGAATCAGAAAAAGAATTAGGCGATAAC…
MFECGEJE_00711	tsaC	Threonylcarbamoyl-AMP synthase	ATGAATAGAGAACAAATCGCCGATGCCCTTCGACAAAATCAAGTGGTTGCTTATCCCACTGAAGCTGTATTTGGTTTAGGCTGTAATCCGCAAAGTGAAAGTGCGGTAAAAAAATTACTCGATTTAAAGCAACGTCCAGTGGAAAAAGGGCTGATTTTAGTCGCTCCTAGCTTAGATTTTTTCCGTCCTTTTGTCGATTTTGAGCAGATTAACGATGAACAGCTTTCTCGCCTGCAAGGTAAATATGAACGTCCAACGACTTGGATTGTGCCAGCTAAATCCACCACCCCGCATTTTCTCACAGGAAAATTTGATAGCATTGCAATACGTTTGTGCGATCACCCATCTGTGAAAGCCTTATGTGAACTCACGGGTTTTGCATTAACTTCAACGAGTGCA…
MFECGEJE_00724	zapB	Cell division protein ZapB	ATGTCTTTAGAAATTTTAGACCAGCTTGAAGAAAAAATTAAACAAGCGGTAGAAACTATCCAATTACTTCAATTAGAAGTTGAAGAATTAAAAGAGAAAAACGCAGAATCTCAAAGAAATATCGAAAACTTACAAACTGAAAATGAACAGCTGAAAAACGAACATCGTAATTGGCAAGAGCATATTCGTTCATTACTTGGTAAGTTTGATAACGTTTAA
MFECGEJE_00882	uspA	Universal stress protein A	ATGTACAAACACATTTTAGTGGCAGTAGATCTTTCTGAAGAAAGTCCAATTTTACTTAAAAAAGCAGTTGGGATTGCTAAACGCCACGACGCAAAACTTTCTATCATCCACGTTGATGTGAACTTTTCGGATCTTTATACTGGATTGATTGATGTGAATATGTCTTCAATGCAAGACAGGATTTCCACGGAAACACAAAAAGCCTTATTAGATTTAGCTGAAAGTGTGGATTATCCAATTTCAGAAAAATTGAGTGGCAGCGGCGATTTAGGACAAGTTTTAAGTGATGCCATCGAACAATATGATGTGGATTTATTAGTGACGGGACATCATCAGGATTTTTGGAGTAAGTTAATGTCTTCAACACGTCAAGTGATGAATACGATTAAAATTGATATG…
MFECGEJE_00218	rpsP	30S ribosomal protein S16	ATGGTAACCATTCGTTTATCTCGTGGCGGAGCTAAAAAACGCCCATTTTATCAAATCGTAGTCGCTGACAGTCGTTCACCTCGTGACGGTCGCTTCATTGAACGTGTAGGTTTCTTCAATCCAATTGCACAAGGTAATGCAGAACGTCTTCGCATTAATCTTGAGCGTGTAAATCACTGGGTTGCTCAAGGTGCTTCACTTTCTGATCGTGTTGCGAGCTTGGTAAAAGAAGCACAAAAAGCAGCATAA
MFECGEJE_00913	group_5789	hypothetical protein	ATGGCTGCAAGTTTTAGCGTAACGCGTCGTTTCTTTGACGACAAAAACTACCCACGTGGTTTTTCCCGTCACGGTGATTACACAATTAAAGAATCACAGGTGCTTGAGCAATATGGTCAAGCGTTCAAAGCATTAGACTTAGGGGAACGTGAGCCAGCGACTAAAGAAGAAAAAGATTTCGTCGCATTTTGCCGTGGTGAGCGCGCAGCAGAGACTTTCTTTGAAAAAACTTGGAATAAATATCGTACTCGTATTAACACTAAAAAACGTGTTTACACCTTATCTAGTGATGTGAGTGAAGCTGCCTCTGGCGGTGAAGATTATTCCGGCGAATAA
MFECGEJE_00899	frdD	Fumarate reductase subunit D	ATGGTTGATCAAAATCCAAAACGCTCCGGCGAACCGCCAGTATGGTTAATGTTCGGTGCGGGCGGCACAGTGAGTGCAATTTTCCTTCCTGTCGTTATTCTAATCATCGGTTTGTTATTACCATTTGGTTTAGTCGATGTGCATAATTTAATTACTTTTGCTTATTCTTGGATTGGTAAATTAGTTATTTTAGTGCTTACTATTTTCCCAATGTGGTGTGGTTTACACCGTATTCATCACGGTATGCACGATCTTAAAGTGCATGTGCCAGCTGGTGGATTTATCTTTTATGGTTTAGCCACAATTTATACCGTTTGGGTGTTATTTGCGGTAATAAACTTGTAA
MFECGEJE_01693	group_5811	hypothetical protein	ATGAAAAAATTTGCTTTTTTAACCGCACTTTTTGCGGCTTGCTATCTCCCGAATGCTTATGCCCACGCACTTTATGTGTTTGCCCAATATGATGGGCAAACACTCTCTGGCAAATCCTATTATTCTGATATGACCCCAGCAGCTGAAACTTATTTAGAAGTTTTCCGCTCAGGTGTTTCTGATCCCGTTTTAACTGGAAAAACAGACCGCCAAGGTGTATTTAAGCTTTCTATTGCTGATGTGCCACACACAACCTTAAAAGTGGTGGTGGAAGGCGATGAAGGACACCGTGCGTCCGTTGTTGCCGCTCATACATCTGCAGAAAATCAAAGCGGTGCAGATTTAATGCTGCTTCGTGAAGATATTGCACATTTAAAAGATAAAATTTATTTGCATGAT…
MFECGEJE_01624	lolD	Lipoprotein-releasing system ATP-binding protein LolD	ATGAATAACTATTTATTAAAATGCGAAAATATCAATAAATTTTATCAAGAAGGCGAAAATCAAACGCAAGTGTTAAAAGGCGTTTCTTTTTCTATGGAACCTGCAGAATTGGTTGCGATTGTGGGAAGCTCTGGTTCAGGGAAAAGTACTTTATTACATACTTTGGGTGGCTTAGATCAGCCAAGTAGTGGGGAAGTGTTTATTAATGGACAATCCTTGCAAAAAGCATCGGCTAATGAATTAGCTGCTTTGCGTAATCGTTATTTAGGATTTGTGTACCAATTTCATCATTTAATGGCGGATTTTACCGCACTTGAAAATGTGATGATGCCGATGTTGATTGGTCATCAAAATAAAACTGAAGCGAAAGATCGCGCCGAAAAAATGCTAAGTGCGGTG…
MFECGEJE_01409	potB	Spermidine/putrescine transport system permease protein PotB	ATGAAGATAATCAATAATAAATTCCAGAAAATTACTGTTGCGATTATCTTCAGTTGGCTAATCTTCTTTGTGCTGATTCCAAACTTATTGGTACTTGCCGTAAGTTTTCTGACTCGAGATGGTAGCAACTTTTATGCATTCCCAATTACTATTGAAAACTATACAAACTTGTTTAATCCGCTTTATGCACAAGTTGTGTGGAATTCATTGTCTATGTCGGGCATCGCCACCATTATTTGCTTACTAATAGGTTATCCATTTGCTTTTATGATGAGTAAAATTCATCCTAAATATCGACCGCTCTTATTGTTCCTTGTGGTTTTACCATTTTGGACAAACTCGTTAATTCGTATTTATGGAATGAAGGTATTTCTTGGCGTGAAAGGCATACTTAACACG…
MFECGEJE_01033	rpsT	30S ribosomal protein S20	TTGGCTAATATCAAGTCAGCAAAAAAACGCGCGGTTCAATCTGAAAAACGTCGCCAACACAACGCAAGCCAACGCTCTATGATGCGTACTTATATCAAAAAAGTATATGCTCAAGTAGCAGCAGGCGAAAAATCAGCAGCTGAAGCAGCATTCGTTGAAATGCAAAAAGTTGTAGACCGTATGGCTTCTAAAGGCTTAATCCACGCTAACAAAGCAGCAAACCACAAATCTAAATTAGCTGCACAAATCAAAAAATTAGCGTAA
MFECGEJE_00394	ispG	4-hydroxy-3-methylbut-2-en-1-yl diphosphate synthase (flavodoxin)	ATGTCAGCTTTTCAGCCAACTATTAAGCGTCGTGAATCGACAAAAATTTATGTGGGAAATGTACCAATTGGTGGGGATGCGCCTATTGCCGTGCAATCAATGACAAATACTCGCACCACTGATGTGGAAGCGACAGTTGCTCAAATTAAATCATTAGAACGTGTTGGTGCAGATATTGTTCGTGTATCTGTTCCAACAATGGATGCTGCGGAAGCATTTAAACAAATTAAACAACAAGTGAATGTTCCGCTCGTAGCAGATATTCATTTCGACTATCGTATCGCGTTAAAAGTCGCAGAATATGGAGTGGATTGTTTACGTATCAATCCTGGCAACATTGGTCGTGAAGATCGCGTCCGTGCCGTTGTTGATTGTGCGCGAGACAAAAATATTCCGATT…
MFECGEJE_00645	cysE	Serine acetyltransferase	ATGACATTAGATGTGTGGCAACATATTCGCCAAGAAGCCAAAGAACTTGCTGAAAACGAACCTATGCTTGCTAGTTTTTTTCACTCTACAATTTTAAAGCATCAAAATCTGGGCGGTGCGCTAAGTTATTTATTGGCTAACAAATTAGCCAATCCTATTATGCCAGCTATTTCTCTCCGTGAAATTATTGAGGAAGCCTATCAATCTAATCCTTCGATTATTGATTGCGCTGCTTGCGATATCCAAGCTGTCCGCCACCGAGATCCCGCTGTAGAATTGTGGTCCACTCCATTGCTTTATTTAAAAGGTTTCCATGCGATTCAAAGTTATCGAATTACCCATTATTTATGGAATCAAAATCGTAAATCCCTTGCCCTTTATTTACAAAACCAAATTTCA…
MFECGEJE_00889	mglB	D-galactose-binding periplasmic protein	ATGAAAAAAACAGCCGTGTTAAGTACCGTCGCTTTCGCTATTGCATTAGGTTCAGCATCTGCAAGTTTTGCTGCAGATAATCGTATTGGGGTCACGATTTATAAATATGATGATAACTTTATGTCTTTAATGCGCAAAGAAATTGATAAAGAAGCTAAAGTAGTCGGTGGCATTAAACTCTTAATGAATGACTCTCAAAATGCACAATCTATTCAAAATGACCAAGTTGATATCTTACTCTCTAAAGGCGTGAAAGCACTTGCGATTAACTTGGTGGACCCAGCGGCAGCTCCAACTATTATTGGCAAGGCAAAATCAGATAATATTCCTGTCGTATTCTTTAACAAAGACCCTGGTGCAAAAGCTATCGGTTCTTATGAACAGGCTTACTATGTAGGT…
MFECGEJE_01009	nrdR	Transcriptional repressor NrdR	ATGCACTGTCCATTTTGTGATACAGAAGAAACTAAAGTCATTGATAGCCGTTTAGTATCTGATGGTTATCAAGTTCGCCGCCGCCGTGAGTGCGGTCATTGTCATGAACGTTTTACTACTTTTGAAATGGCGGAATTAATCATACCGAAAATTATCAAAACTGATGGTACACGTGAGCCATTCAATGAAGATAAATTGCGCAGCGGTATTCAACACGCCTTAGAAAAACGTCCTGTAAGTGCAGATGATGTAGAAAAAGCAATTAATCACATAATTCTTCAACTGCGTGCAACTGGAGAACGTGAAGTGCCAAGTAAGTTAGTGGGTAAACTTGCGATGAATGAATTAAAAAAACTCGATAAAGTGGCTTATATTCGTTTTGCATCAGTCTATTTAAGT…
MFECGEJE_01152	mlaD	Intermembrane phospholipid transport system binding protein MlaD	ATGAGACAAACAATTAAATATGAATTTTGGGTTGGATTATTTTTATTACTTGGTATTGGTGCCTTAGTTTTTTTAGGTTTACGCGTAGCCAACGTACAAGGTTTTGCTGAGACGAAATCTTATACTGTGACGGCAACTTTCGATAATATTGGTGGACTTAAAGTACGTGCACCACTAAAAATCGGTGGCGTAGTAATTGGACGTGTGAGTGCTATTACTCTTGATGAAAAAAGCTATTTACCGAAAGTAAGCATCGCGATTAATCAAGAATATAATGAAATTCCAGAAAACAGTTCTTTATCAATTAAAACATCAGGTTTATTAGGTGAGCAATATATTGCCTTGACAATGGGTTTTGATGATGGAGATACAGCAATGCTTAAAAATGGTAGCCAGATT…
MFECGEJE_00492	lon	Lon protease	ATGGCGAAGAATACCCAACGTACAATGCCCGTATTGCCATTACGCGATGTTGTCGTTTTTCCTTATATGGTGATGCCACTTTTTGTAGGGCGCGCAAAATCAATTAATGCCCTTGAAGAAGCGATGAACGATGACAAACAGATTCTTTTGGTATCCCAAAGAGAAGCTGATTTGGAAGAACCTACCCCTGAAGATTTATTTGATGTGGGTACCATTGCTAACATTATTCAGTTATTAAAATTACCTGATGACACAGTAAAAGTGCTAGTTGAAGGTCAAAATCGCGCGAAAATTAACAGTCTTGAAGACGGCGAAAAGTGCTTTTCCGCCCAAATTACCCCTATCGAAACCACTTATGGCGATGAAAAAGAGTTAGTGGTGGCAAAAAGTGCGGTACTT…
MFECGEJE_00594	rpe	Ribulose-phosphate 3-epimerase	ATGAAACCTTATCTTATCGCCCCATCAATTCTTTCTGCCGATCTTGCACGTCTTGGCGATGACGTACAAAACGTACTTAATGCAGGCGCGGATGTTATTCATTTTGATGTTATGGATAATCATTATGTACCTAATCTCACTTTTGGGCCTGCGGTATGTCAGGCTTTACGTGATTATGGCATTACCGCACCGATAGATGTGCATTTAATGGTAAAACCCGTCGATCGCATTATTCCCGATTTTGCTAAAGCGGGTGCGAACTACATCACTTTTCACCCAGAATCTAGCGAACATATTGACCGCTCTTTGCAGCTTATTCGCGATTGTGGTTGTAAATCTGGATTAGTTTTTAATCCTGCGATGCCGTTGAGCTATTTAGATTATGTTTTGGATAAAGTG…
MFECGEJE_00039	mreC	Cell shape-determining protein MreC	ATGAAACCCATTTTCGGCAAAGCCCCTCCCCTAGGTATTCGTCTGCTTATCGCTATCTTTGCATCTATTGCCTTAATTTTAGCTGATGGACGTAATAGCTCAATAACGAAAGCACGTAGTGCAATGGAAACGGCAATAGGCGGTTTATATTATCTTGCAAATAGCCCTAGAAGTATCTTAGATGGCATTTCAGAAAATCTTGTTGATACCAATAAATTACAAATTGAAAACAAAGTACTACGCCAACAGCTTTTGGAAAAAAATGCAGATTTACTTTTACTTGATCAACTCAAAGTCGAAAATCAGCGATTACGTCTTTTATTAAATTCTCCGTTAAGAACCGATGAATACAAAAAAATTGCCGAAGTTCTTACTGCAGAAACAGATATTTATCGCCAA…
MFECGEJE_01677	group_5910	hypothetical protein	ATGAAAAAGATCTATAAAGCCTTAATCTCATCTTTACTTTTAAGCACATCAATAAATGTTGCTTATGCGGAAACCCAATATGTTACTGAAAATTTAAGTACTTTCTTACGTCGTGGTGCAGGCGAACAATTTAAAATTGCAGGTTCAATTCAAGCAGGCGAAGCGGTGAATGTATTAGATCGCCAAGGCAAATACACACTCATTCGCGACAATAAAAATCGTGAAGCTTGGATTTTAAATTCAGACTTAAGCAGTACGCCAAGTAGTAAAGAAGAAAATCCAAAATTAAAAGCGCAAGTACAAGAATTAACCTTAAAACTTAGTCGTTTAGATGGCGATTGGCAGCAACGTACCGTAGAAATGCAACGTCGAACCAAACAAGCTGAGCAACAAAGTGCG…
MFECGEJE_01091	bioB	Biotin synthase	ATGTTAGCGGAAAAATTACAAATTAACTCTATTACACCTCATCCAAGTGTAGAATATTGGTCTGTTTGCAAAGTTGAGGCGTTATTTGAAACGCCATTTTTGGAATTAGTTTACCGAGCAACGCAAGTTCATCGTAAGCATTTTAATCCTCGCGCGATTCAGTTATCCACGTTAATGTCTATCAAAACGGGGGGATGCCCAGAAGATTGTAGTTATTGCCCTCAATCAGCCCGTTATCATACTGGCGTACAAAATCAGCAGTTATTAGATGTTGATGAGATCGTCGCTAAAGCAAAAATTGCGAAAGCACGTGGTGCAGGGCGTTTCTGTATGGGGGCTGCTTGGCGAGGCCCTAAGCCAAAAGATATTGAGAAAGTCACAGAAATTATTAAAGCCGTG…
MFECGEJE_00255	deaD	ATP-dependent RNA helicase DeaD	ATGACTGACAAAATTACTTTCAATGACTTAGGCTTACCTGAGTTCATCTTAAAAGCTGTTTCTGACTTAGGTTTTGAAACACCTTCTCCAATTCAACAATCTTGTATCCCGCATTTGCTCAATGGCAATGATGTGCTAGGTATGGCACAAACAGGTAGTGGTAAAACCGCTGCCTTTGCACTGCCTTTACTCGCGCAAATTGATCCAAGTGAAAAACATCCACAAATGTTAGTAATGGCACCTACACGCGAACTTGCTATTCAAGTTGCCGATGCGTGCGAACTATTTGTTAAATATGCACAGGGCACTCGCATTGTTACCTTATATGGTGGCCAACGTTATGACATCCAACTTCGTGCATTAAAACAAGGCGCACAAGTGGTTGTGGGTACACCAGGC…
MFECGEJE_00733	group_6044	hypothetical protein	ATGAAACTTTTCAAAGCTGAACAATGGAATATTGAAGTGCTTCTTCCTCTTTTTGAAGCCTATCGCCAAGCCTATGGGCAAGCAGAGAATCCAGAACGTACCTTAGCTTTTTTAACTAATCGTATGCGTTTTAATGAAAGCCTGTTTTTTATTGCGGTGGATGAAAATGAAAAGGCTATTGGCTTTGTGCAGCTTTTCCCTCGCCTTTCTTCTTTACAATTACAACGCTATTGGCAAATCACCGATATTTTTGTGTTGGAACATGCTCAACAAACAGAAATTTATGCGGCGTTGATTTCTAAAGCAAAAGACTTTGTGCATTTCACGCAATCCAATCGTTTAGTGGCAGAATTAGCGCAAAATCAATATTCAATGTTGGAATCGGAAGGGTTTAAATTG…
MFECGEJE_01634	prmC	Release factor glutamine methyltransferase	ATGAATTATAAAGAATGGCTGGCACAAGCGATTGCGGATTTAGCAAAAAAAAATCCCACTGAAAATAGTAAAATTGATGCACTTGTGCTTCTTCAACACGCTACTGGCAAATCGCGTACGCAAATCCTTGCTTTTGATGATACTGAGATTGATGAAAAAGTGCGGTTAAAATTGACCGCACTTTTAGATCGTCGTCTAAAAGGTGAACCTATCGCTTATATTCTTGGTGAAAAAGAATTTTGGTCGTTGCCATTAAATGTCTCAAAAGGCACATTGATTCCAAGACCAGATACTGAAATTTTAGTGGAAAAGGCATTACAAATTGCGTTAGAAAAACTGGAAGAAAATCCACCGCACTTTCGTATTCTTGATCTCGGCACTGGCACAGGCGCAATCGCC…
MFECGEJE_00465	group_614	hypothetical protein	ATGAAACATTGGTTTTTCCTGATTATATTATTTTTTATGAATTGCAGTTGGGGACAAGATCCTTTCGATAAAACACAGCGTAACCGTTCTCAGTTTGATAACGCACAAACAGTAATGGAGCAAACAGAAATAATTTCCTCAGATGTGCCTAATAATCTATGCGGAGCGGATGAAAATCGCCAAGCGGCTGAAATTCCTTTGAACGCTTTAAAATTGGTGGGGGTAGTGATTTCTAAAGATAAAGCCTTTGCCTTGTTGCAAGATCAAGGTTTGCAAGTTTACAGCGTTTTAGAGGGCGTTGATGTGGCTCAAGAGGGCTATATTGTAGAAAAAATCAACCAAAACAATGTTCAATTTATGCGTAAGCTAGGAGAGCAATGTGATAGTAGTGAATGGAAA…
MFECGEJE_00727	ispF	2-C-methyl-D-erythritol 2,4-cyclodiphosphate synthase	ATGATCAGAATTGGACACGGCTTTGATGTTCACGCTTTTGGCGAAGATCGTCCATTAATTATTGGTGGTGTAGAAGTGCCTTATCATACGGGCTTTATTGCGCACTCAGATGGCGATGTGGCATTACACGCATTAACTGATGCAATCTTAGGGGCTGCGGCTTTAGGCGATATTGGAAAACTTTTCCCCGATACTGATATGCAATATAAAAATGCGGATAGTCGAGGCTTACTGCGTGAAGCGTTTCGTCAAGTACAAGAAAAGGGATATAAAATAGGTAATGTTGATATTACCATCATCGCTCAAGCACCTAAAATGCGCCCACATATTGATGCAATGCGTGCCAAAATAGCTGAAGATCTCCAATGCGATATTGAGCAAGTTAATGTAAAAGCAACG…
MFECGEJE_00844	rplW	50S ribosomal protein L23	ATGAGTCAAGAACGTTTGCTAAGTGTGCTACGTGCACCGCACATCTCTGAAAAAGCAACTAACAATGCTGAAAAATCTAACACTGTTGTACTTAAAGTTGCTTTAGATGCGAACAAAGCTGAAATTGCTGCTGCGGTTGCTCAATTATTTGAAGTAAAAGTAGATTCAGTTCGTACTGTGGTTGTTAAAGGTAAAACTAAACGCCGTGGTAACAAAATGGGTCGTCGCAGCGACTGGAAAAAAGCTTATGTAACTTTAGCCGAAGGCCAAAACTTGGACTTCGTGGACAGTGCAGAGTAA
MFECGEJE_00862	rplO	50S ribosomal protein L15	ATGCGTTTAAATACTCTATCTCCGGCTGAAGGTGCAAAGCATAGTGCTAAACGCCTCGGTCGTGGTATTGGTTCAGGTTTAGGCAAGACTGGTGGCCGCGGTCATAAAGGTCAAAAATCTCGTACTGGTGGCGGTGTTCGTCGCGGTTTCGAAGGTGGTCAAATGCCGTTATACCGTCGTTTACCAAAATTTGGTTTTACTTCAATGAAATCTGCAGTGACTGCAGAAGTTCGTTTAAATGAATTAACCAAAGTTGAAGGTAATGTAGTAACTTTAGAAACATTAAAAGCAGCAAATATCTTAACTAAAGATATCCAATTCGCTAAAGTAATTTTAGCTGGAGAAGTGAAATCTGCAGTAACGGTACGCGGTTTACGTGTAACTAAAGGTGCAAAAGCA…
MFECGEJE_00869	rplQ	50S ribosomal protein L17	ATGCGCCATCGTAAGAGTGGTCGTCAACTAAACCGTAATAGTAGTCATCGTCAAGCGATGTTCCGTAACTTAGCAAGTGCTTTAGTTAGTCATGAAATCATTAAGACTACTTTGCCTAAAGCTAAAGAATTACGCCGTGTAGTTGAACCGTTAATTACATTAGCAAAAGTAGATAGCGTTGCTAACCGTCGTTTAGCATTCGCTCGTACTCGCAACGTTGAAACTGTTGCAAAATTATTTAATGAATTAGGTCCACGTTTTGCTCAACGTGCAGGTGGTTACACTCGCATTTTGAAATGTGGTTTTCGTGCAGGCGATAATGCACCAATGGCATACATTGAGTTAGTTGATCGTCCAGAAGTTGCTGAGGCAACAACTGAGGAATAA
MFECGEJE_01192	talB	Transaldolase B	ATGACAACACAGTTAGATTCACTTCGTAATATGACCGTCGTCGTAGCTGATACTGGCGATATTGATGCAATCAAAAAATACCAACCACAAGATGCAACAACAAACCCATCTTTAATTTTAAGTGCTTCAGCATTACCACAATACGCCCCATTAATTGATGAAGCGGTAGCTTATGCAAAAGCACAAAGTGCAGACAAAGCACAACAATTAATTGATGCTGAAGATAAATTAGCGGTAAACATCGGCTTAGAAATTTTAAAAATTGTTCCAGGACGCATTTCAACAGAAGTAGATGCTCGCCTTTCTTACGATACCCAAGCAACGGTTGAAAAAGCGCGTAAATTAATTGCACTTTATAATGCAGCAGGCATCTCAAATGATCGTATTTTGATTAAAATC…
MFECGEJE_00220	group_6157	NAD 5'-nucleotidase	ATGCTTTTATCCAAAAAATCAGCCTCCTTTGCACTCAGTGCATTTGCGATGCTTTTCACTAGTGTAGCTCTTGCCAAAGAGGCACCACAAGCTCACAAAGCTGTGGAATTAAGTATTTTGCATATCAATGATCACCATTCTTATTTAGAACCGCACGAAACACGGATTAATTTAAATGGTCAGCAAACCAAAGTGGATATTGGTGGTTTTTCTGCTGTCAATGCAAAACTTAACAAATTGCGTAAAAAATACAAAAATCCATTAGTACTGCATGCAGGCGATGCCATTACTGGTACACTTTACTTCACGCTGTTTGGTGGTTCTGCAGATGCAGCTGTGATGAATGCAGGTAATTTCCATTATTTTACTTTAGGTAATCATGAATTTGACGCGGGTAAT…
MFECGEJE_00244	guaB	Inosine-5'-monophosphate dehydrogenase	ATGTCATTACGCATTAAACAAGAAGCCCTTACTTTTGACGATGTTCTACTCGTCCCAGCTCACTCAACTGTGCTTCCAAATACTGCCAACCTTTCAACTCAACTTACTAAAGAAATTCGTTTAAATATCCCAATGCTTTCAGCAGCAATGGATACCGTAACTGAAACCAAACTTGCGATCTCTTTAGCACAAGAAGGCGGTATTGGCTTTATTCATAAAAATATGACGATCGAACGCCAAGCAGATCGCGTGCGTAAAGTAAAAAAATTCGAAAGTGGTATCGTTTCTGAACCAGTAACTGTTTTACCAAATTTAACGCTTGCCGAACTTGCTGAAATGGTGAAGAAAAACGGATTTGCGGGCTACCCTGTTGTAGATGGGGAAAATAATTTAATCGGT…
MFECGEJE_00365	glnB	Nitrogen regulatory protein P-II 1	ATGAAAAAAATCGAAGCAATGATTAAACCCTTTAAATTAGACGATGTGCGAGAAAGTCTTTCAGATATTGGTATTTCAGGTATGACAATCACAGAAGTACGCGGATTTGGTCGTCAAAAAGGTCATACAGAACTTTATCGTGGTGCGGAATATATGGTGGATTTTCTGCCGAAAGTGAAATTGGAAGTGGTAGTTCCTGATGAGCTTGTGGATCAATGTATTGAAGCGATTATTGAAACGGCACAAACAGGTAAAATCGGTGACGGCAAAATTTTTGTTTATCACGTTGAGAGAGCCATCCGCATTCGCACGGGCGAAGAAAACGAGGATGCGATTTAG
MFECGEJE_01121	group_6165	hypothetical protein	ATGTTTACAGATTGGAAAGAACACACATCTCACGTTAAAAAATCATTTGGTGAATTGGGTAAACAATACCCTAAAATGTTACAAGCTTACCAAGCATTAGGCGCGGCAGCTGCAGAGGGCAATGTGCTTGACGCTAAAACTCGTGAACTTATCGCATTAGCCGTTGCTGTAACAACGCGTTGTGAAAGCTGTATTAGTGCACACGCAGAAGAAGCGGTAAAAGCTGGCGCAAGCGAAGCTGAAGTTGCTGCTGCATTAGCAACAGCTATCGCATTAAATGCAGGTGCAGCTTATACTTATTCTTTACGTGCATTAGAAGCATATAGCGTACAGAAAGCTTAA
MFECGEJE_00555	group_6166	putative ferredoxin-like protein	ATGGCATTACTCATCACTAGCAAATGTACCAACTGCGATATGTGCTTGCCTGAATGCCCAAACGAAGCCATTTCCATTGGCGATGAGATTTATGTGATCGATCCTATACTTTGCACGGAATGTGTCGGCCATTACGACACCCCAACCTGCCAAAAAGTTTGCCCAATCACTAACTGTATTAAGCCCGATCCTGAACATCAAGAAACCGAAGAACAGCTTTGGGAACGCTTTGTGATGATTCATCATTCGGATAAATTGTAA
MFECGEJE_01410	potA	Spermidine/putrescine import ATP-binding protein PotA	GTGAAATTAGGGAGAAAACCAAAGCTAGTGGAAAATCAGCTTCAAAACAAGCCTATTATTGAGCTTCGTTCAATCAAAAAATCCTATGGTTCTAACACCATTATTAATGATTTCAATCTTACAATTAATAACGGTGAGTTTGTCACTATTCTTGGCCCCTCAGGCTGTGGTAAGACCACAGTTTTACGCTTACTTGCAGGCTTAGAAGAATTGGATTCAGGTAGCATTATTTTAGATGGTGAAGATATCACCAATGTGCCAGCGGAAAAACGTCATATTAATACGGTATTCCAAAGCTATGCGCTATTTCCACATATGACAATTTTTGAGAACGTGGCTTTCGGTTTGCGTATGCAAAAAGTACCAAACGAGGAAATTAAACCGCGTGTTTTAGAAGCC…
MFECGEJE_01265	cysB	HTH-type transcriptional regulator CysB	ATGAAAATGCATCAATTGCGTTATATCGTTGAGATTGTAAACCAAAATTTGAATGTCACAGAAGCTGCAAATGCACTTTACACATCACAGCCGGGTATCAGTAAACAAGTTCGCCTATTAGAAGATGAATTAGGTCTGGAAATTTTTGAGCGTCATGGCAAGCATATAAAATCAATTACACCAGCAGGGAAAAAGATTATCTCAATTGCACGCGAGTTACTTGTTAAAGCGCAAGGTATCCGTGCCGTTGCCGATGAATATACTCGGCCAAATCACGGTGTATTACGTATTGCGACGACAAATACTCAGGCTCGTTATATGCTGCCAAGCGTGATTGAACGTTTTTCTAAAAAATATCCTGATGTGAGCTTGCATATTCATCAAGGTTCGCCAACACAA…
MFECGEJE_01271	cvpA	Colicin V production protein	ATGATCGATTACATTATTATTGGCATTATCGCTTTTTCCATTCTTGTTAGTTTATTACGCGGTTTTGTTCGCGAAGTGCTTTCACTCGGTAGCTGGATTGTGGCATTTATTGTAGCAAGTCAGTTCTATCCTTATCTTGCTGCTTATCTTACGCAAATTGAATCAATGTATATTCGTAATGGAACTGCAATCGCCATTTTGTTTGTTCTGACTTTAATTGTGGGTGCCATAGTAAATTATGTGATTAGTCAATTAGTGGATAAGACGGGTTTAAGCGGCACTGATCGCGTATTAGGTGCAGCTTTCGGTTTAGTGCGCGGTGCGCTGATTGTGGCTGCGTTGTTATTTTTTATGGATACTTTTACCAATTTTGAACAAACTGATTGGTGGAAAGAATCT…
MFECGEJE_01766	modB	Molybdenum transport system permease protein ModB	ATGGAAATCTCAGCAATTAATTTAAGCCTGAGTGTTGCAGTCAGTTCCATGCTTTGGAGTTTGCCGTTAGCCATTTTTGTGGCGTGGCTCTTAGCGCGCAAAAACTTCTATGGTAAATCCCTGATTACTGGCGTAATTCATTTGCCTTTAGTGTTGCCACCTGTGGTTATCGGTTATCTATTGCTTGTGGCAATGGGGCGCAATGGTTTCATTGGCAAGTATTTATATCAGTGGTTTGGCTTATCTTTTGGCTTTAGTTGGAAGGGGGCGGTGCTTTCCTCTGCCGTGGTTGCCTTTCCATTGGTTGTTCGCGCGATTCGACTTTCTTTAGAAAATATTGATATTAAATTGGAGCAAGCGGCGCAAACATTGGGTGCTTCCGCTTGGCGTGTATTTTTT…
MFECGEJE_01293	upp	Uracil phosphoribosyltransferase	ATGAAACTGGTTGAAGTAAAACATCCACTTGTAAAACACAAACTAGGTGTGATGCGTGAAGCTGAGATTGATACAAAAAAATTCCGTGAACTTGCAACAGAAATCGGTAGCCTATTAACCTATGAAGCAACCTCTGATTTAGAAACTGAAAAAGTAACGATCAACGGTTGGAATGGGCCAGTAGAAATCGATCGAATTAAAGGTAAAAAAGTAACGGTTGTGCCAATTTTGCGTGCAGGTTTAGGAATGATGGATGGTGTACTTGAACACGTACCAAGCGCACGCATCAGCGTAGTGGGGATCTACCGTAATGAAGAAACCCTTGAACCAGTTCCTTACTTCCAAAAATTAGCTAGCGATTTAGAAGAGCGACTTTCAATTGTTGTCGATCCGATGCTT…
MFECGEJE_00160	siaP	Sialic acid-binding periplasmic protein SiaP	ATGATGAAATTGACAAAACTTTTCCTTGCCACCGCCATTTCTTTAGGCGTATCTTCTGCTGTTCTTGCCGCTGATTATGACTTGAAATTCGGTATGAATGCTGGAACTTCATCAAATGAATATAAAGCGGCAGAAATGTTTGCCAAAGAAGTCAAAGAAAAATCACAGGGTAAAATTGAAATTTCACTTTATCCAAGTTCACAATTAGGTGATGACCGTGCAATGTTAAAACAATTAAAAGACGGTTCTCTCGACTTTACCTTTGCAGAATCTGCTCGCTTCCAGCTGTTTTACCCTGAAGCGGCAGTATTTGCCTTACCTTATGTTATTAGCAACTACAATGTTGCACAAAAAGCCTTATTCGATACAGAATTCGGTAAAGATTTAATTAAAAAAATG…
MFECGEJE_00402	iscA	Iron-binding protein IscA	ATGGGTATTACATTAACAGAAAAAGCAGCGCAGCGAGTGAAAGCCTTTTTGGATAATCGTGGTAAAGGTATTGGATTACGTTTAGGTGTGAAAACATCAGGTTGTTCTGGCTTAGCTTATGTACTTGAGTTTGTAGATGTTTTAAATTCCGAAGATCAAGTTTTTGAGCAGTACGGTGTTAATATTATTGTCGATCCAAAAAGTCTCGTTTATCTCAATGGCATTGAGCTGGATTATGTAAAAGAAGGCCTAAATGAAGGCTTTAAATATAATAATCCAAATGTAAAAGAATCTTGTGGTTGTGGCGAAAGTTTCCACGTTTAA
MFECGEJE_00081	ppiB	Peptidyl-prolyl cis-trans isomerase B	ATGGTTACATTACACACAAACTTTGGCGACATTAAAATTAAATTGGATTTTGATAAAGCTCCAGTTACAGCAGAAAACTTCTTAAATTACTGCAAAGACGGTTTTTATAATAACACAATTTTTCATCGTGTTATTGATGGCTTTATGATTCAAGGTGGCGGTATGGAAAGCGGTATGCGCGAAAAAGCAACTAAAGCCCCAATCCAAAATGAAGCGAACAATCGTTTAAGTAACAAACGTGGAACCATTGCAATGGCTCGCACTTCAGATCCACATTCAGCGACAGCACAATTTTTCATTAACGTGGCAGACAATGATTTCTTAAATTATCGTTCAAAAGAAATGTTTGGTCGCGAAGTCGTTCAAGAATGGGGCTATGCAGTATTTGGCGAAGTGGTT…
MFECGEJE_00688	trpS	Tryptophan--tRNA ligase	ATGGCAAAACCAATTGTTTTTAGTGGCGTGCAGCCTTCTGGTGAATTAACTATCGGAAATTATTTGGGAGCGTTGCGTAACTGGGTGAAAATGCAAGAAGATTATGAATGTATTTTTTGCGTAGTTGATTTACATGCGATCACTGTTCGTCAAGATCCTGTTGCCCTTCGCAAAGCAACCCTTGATGTGCTTGCACTTTATTTAGCGTGCGGAATTGATCCAAATAAAAGTACTATTTTTGTTCAATCTCACGTTCCAGAACACACGCAATTAAGCTGGGTGTTAAACTGTTACACCTATTTCGGTGAAATGAGCCGAATGACGCAATTTAAAGATAAATCAGCGCGTTATGCAGAAAATATTAACGTGGGTTTGTTTGATTACCCTGTGTTAATGGCG…
MFECGEJE_00689	hflD	High frequency lysogenization protein HflD	ATGAAAAACTACCACGATATTGTTCTTGCCCTTGCTGGCGTGTGCCAATCAGCAAAATTGGTTCATCAACTTGCAACAGAAAGTCGAGCAGATTCAGAGACATTTTTAACCGCACTTAATAGCCTTTTCATTACCCAGCCTCAACGAATTGAAGATGTTTTTGGTGGCGAAGTTCGTCATTTAAAATTAGGTCTAGAAACCTTAATTCATCAGCTCAACGCGCAAGGCGATCAAAATTTAACTCGCTATTGGCTAAGCCTTTTAGCATTAGAAGGAAAATTATCGAAAAATTCCGATGCCAAACAAACATTGGGCAATCGAATTTCTCGCCTAAAAGAACAAGAAATTCATTACGCTCGTGATAGTGAAACAATGCTATCTATTATGGCAAATATTTAC…
MFECGEJE_01504	group_6207	hypothetical protein	ATGTTTGATATTAACTTAACACACGAACAGCAACAAAAAGCAGTTGAGCAAATTCAAGAACTTATGGCANAAGGAATTAGTAGTGGAGAAGCGATTCAAATAGTGGCGAAAGCACTACGAGAAATTCATAAAAATGATAAAAAAACTCCAGAAAATTAA
MFECGEJE_00190	bamD	Outer membrane protein assembly factor BamD	ATGCGTAAAATAAAATCTTTGGCATTGCTTGCCGTGGCAGCATTGGTTATTGGATGTTCAAGTGGTTCAAAAGATGTTGAACAAGCATCGGTAAATGAATTATACACAAAAGGTACAACATCATTACAAGAAGGTAGTTACTCTGAAGCCATTCGCTATTTAAAAGCGACGACTGAGCGTTTTCCAGGTAGCGTTTATCAAGAACAAGCAATGTTAGATTTAATTTATGCAAATTATAAAACACAAGATTATACGCAAGTATTATTGATGGTAGATAGCTTTTTACATCAATTTACACAAAGCCCAAATCAAGCCTATGCGGTATATATGGCTGGCTTAACTAATGCAGCAACAGGCGATAATTTCATTCAAGATTTTTTTGGAATTGACCGTGCTACA…
MFECGEJE_00184	nqrF	Na(+)-translocating NADH-quinone reductase subunit F	ATGAGCGATTCAGTAATTCTTGCACTCGGTATTGCCGCATTCACGGTTATTGTATTAGTGTTAGTGGCAATCATCTTATTTGCGAAATCAAAATTAGTCGATTCTGGTGATATTACTATCGACATCAATGACGATCCTGAAAAAGCGATCACATTACCTGCAGGTGGCAAATTATTAGGGGCTTTAGCAAGTAAAGGTATTTTCGTGTCTTCTGCTTGCGGCGGCGGTGGCTCTTGTGGTCAATGTATTGTTAAAGTGAAAAATGGTGGCGGAGAAATTCTTCCAACCGAACTTTCTCACATTAACAAACGTGAAGCAAAAGAGGGATATCGCTTAGCTTGTCAAGTTAATGTAAAAGGTAATATGGAAGTTGAACTTCCAGAAGAAATCTTCGGCGTG…
MFECGEJE_00182	nqrD	Na(+)-translocating NADH-quinone reductase subunit D	ATGTCTGGAAAAACAAGTTATAAAGATCTGTTGTTAGCGCCAATTGCTAAAAACAACCCTATTGCATTGCAAATCTTAGGGATTTGTTCTGCATTAGCTGTAACAACAAAATTAGAAACTGCTTTTGTTATGGCGATTGCAGTTACCTTAGTAACTGGATTATCAAACTTATTTGTTTCCCTAATCCGCAATTATATCCCTAACAGCATTCGTATTATTGTACAGCTCGCAATCATCGCTTCGCTTGTTATCGTAGTGGATCAAATTCTAAAAGCCTATGCTTATGGTTTATCTAAACAACTTTCAGTATTCGTTGGTTTGATTATTACTAACTGTATCGTAATGGGGCGTGCTGAAGCATTTGCGATGAAATCCCCTCCAGTTGAAAGTTTTGTAGAT…
MFECGEJE_00181	nqrC	Na(+)-translocating NADH-quinone reductase subunit C	ATGGCTAAGTTTAATAAAGACAGCGTAGGCGGCACAATCCTTGTTGTGCTACTACTGAGTTTAGTTTGTTCCATTATTGTTGCTGGTTCCGCAGTAATGTTAAAGCCTGCACAAGAAGAACAAAAGTTACTCGATAAACAAAAAAATATCTTAAATGTAGCTGGTCTTTTACAAGAAAACACGAATGTAAAAGAAACTTATGCAAAATTTATCGAGCCCCGTTTCGTTGATTTAGCAACGGGTGAATACACACAACAAGCAGATGATAGCCAACAAGCAATTCCTGCTGATGCGGATAAAGCACGTATTCGTTCTCGTAGCAAAACAACTGAAGTTTATCTTGTAAAAGATGAACAGGGTCAAACTCAACAAGTTATTTTACCAATTTATGGCACTGGC…
MFECGEJE_00512	atpH_2	ATP synthase subunit delta	ATGTCAGAATTAACTACAATAGCTCGCCCTTATGCAAAAGCTGCATTCGACTTTGCCATTGAACAAAGTGCGGTCGAAAAATGGACTGAAATGTTAGGTTTTGCTGCTGCCGTAGCTGAAGATGAAACGGTAAAAGCTTACTTAAGTAGTTCTCTTTCTGCACAGAAATTAGCTGATACAGTAATTTCTATTTGTGGCGAACAATTGGATCAATATGGGCAAAATCTTATTCGGTTAATGGCTGAAAATAAGCGTTTGAGTGCTATTCCTGCGGTGTTTGAAGAATTTAAACATCACGTAGAGGAACACCAAGCTATTGCAGAAGTTGAAGTAACATCTGCGCAACCATTGAATGCAACACAAATCGAAAAAATTGCAGCTGCAATGGAAAAAAGATTA…
MFECGEJE_00801	ilvD	Dihydroxy-acid dehydratase	ATGCCCAAACTACGTTCAGCGACCAGCACACAAGGTCGTAATATGGCAGGCGCACGTGCCTTATGGCGTGCAACAGGAATGAAAGAAAATGACTTTGGTAAACCGATTATTGCGGTGGTGAACTCTTTCACGCAATTCGTACCAGGGCATGTGCATTTAAAAGATATGGGACAGCTTGTTGCCGCAGAAATAGAAAAAGCGGGCGGCGTAGCAAAAGAATTTAACACCATTGCGGTGGATGATGGTATCGCAATGGGTCACGGTGGAATGCTTTATTCTTTACCAAGCCGTGATTTAATCGCTGATAGCGTGGAATATATGGTCAATGCACACTGTGCTGATGCGATGGTGTGTATTTCTAACTGTGACAAAATCACCCCGGGAATGTTAATGGCGGCA…
MFECGEJE_00524	hslV	ATP-dependent protease subunit HslV	ATGACAACGATTGTAAGCGTACGTCGCAATGGGCAAGTCGTCGTAGGCGGTGATGGACAAGTTTCTTTAGGCAATACCGTAATGAAAGGTAATGCTCGTAAAGTACGCCGTTTATATAATGGCAAAGTGCTTGCTGGTTTTGCGGGTGGAACGGCAGATGCATTTACACTTTTTGAATTATTTGAACGTAAACTTGAAATGCATCAAGGGCATTTGCTAAAAAGTGCGGTGGAATTAGCGAAAGATTGGCGTACAGATCGCGCACTTCGTAAATTAGAAGCGATGCTAATTGTTGCGGATGAAAAAGAAAGTTTAATCATCACGGGTATTGGCGATGTGGTTCAGCCCGAAGAAGATCAAATTTTAGCAATCGGATCGGGTGGTAACTATGCGTTATCT…
MFECGEJE_00045	yccA	Modulator of FtsH protease YccA	ATGCAATCACGTCTTATTGTGGATGCTCAAAAAGAATCGTTACTCAGCACACATAAAGTGTTGCGTAACACGTATTTTTTACTGGGATTAACAATGGCTTTTTCAGCGGTTGTTGCGTTTATTTCAATGAGCTTAAACTTGCCTTATCCAAATATTATTGTGTTACTAGTGGGTTTTTATGGCTTACTTTTCTTAACCAATAAATTAGCTGATCGCCCTGCTGGTATTTTGGCGGCCTTTGCTTTCACTGGATTTATGGGATACACCATCGGGCCAATTTTAAATATGTATGTGGCACGTGGAATGGAAGATTTGATTATGCTTGCATTCGCAGGAACTGCTATCGTATTTTTTGCGTGTTCCGCTTATGTATTGACTACGAAAAAAGATATGTCATTC…
MFECGEJE_01675	group_6237	hypothetical protein	ATGGCAATGAATAATATTCTCGGATTATTTGCCCATTCGCCTCTCAAACCGTTACAAAAACACTCTGAAAAAGTGACCGAATGTAGCGATCTTTTGATTCCTTTTTTTCAAACTACTTTCTCAAAGAATTGGGAACAAGCGGAAGAAAAACGCTTAGAAATTTCTCAATGTGAACGCGAAGCAGATAGTTTAAAACGTGAAATTCGATTGAAATTGCCACGTGGTTTATTCTTACCTATCGATCGTACTGATCTTTTAGAATTAGTCACGCAACAAGATAAACTTGCCAATTATGCCAAAGATATTGCAGGCCGTATGATTGGTCGTCAATTTGGTATTCCTGAAGAAATGCAAGAAGAATTCTTACATTACGTAAAACGAAGTTTAGATGCTATTCAT…
MFECGEJE_01214	lptB	Lipopolysaccharide export system ATP-binding protein LptB	ATGTCAATTTTGACTGCAGAGAATTTAGCTAAAAGCTACAAAAGTCGTAAAGTTGTTTCGGATGTTAGTTTAACCGTAAATTCTAATGAAATTGTTGGTTTACTCGGGCCAAACGGTGCAGGTAAAACAACAACTTTCTATATGGTCGTTGGGCTTGTTCGCCAAGATCAAGGTAAAATTGTTATTGATGGCGAAGATATTAGTTTGCTCCCAATGCATAATCGTGCGCAACGTGGCATTGGTTATTTACCGCAAGAAGCCTCGATTTTTCGCCGTTTGACTGTCTATGAAAATTTGATGGCGGTATTGGAAATTCGTAAAGATTTAACCCCACAACAACGTCGCGAAAAAGCAGATGAATTAATTGAAGAATTTAACATTAGTCATATTCGAGATAAT…
MFECGEJE_01796	map	Methionine aminopeptidase	ATGGCTATTCCAATTAGAACTGAAAAAGAAATTGTAAAGTTACGTGAGGCATGCAAATTGGCTTCCGATGTGCTGGTAATGATTGAACCTTACGTAAAAGCAGGCGTAACCACAGGCGAACTTGATCGCATTTGCCATGAATATATGGTAAATGAACAAAAGGTTATCCCTGCTTGTTTGAATTATCACGGTTTCCCAAAGGCGACCTGTATTTCCATTAACGAAGTTGTCTGCCACGGTATTCCAAGTGACGATAAAGTGTTAAAAAATGGCGATATTGTGAATATTGATGTTACCGTGATTAAAGACGGTTATTTTGGCGATAACTCAAAAATGTATATCGTGGGCGGAGAAACAAATATTCGTAGTAAAAAATTAGTGGAAGCGGCACAAGAAGCA…
MFECGEJE_01801	argG	Argininosuccinate synthase	ATGTCAAATACTATTCTACAGAATTTACCTAAAGGACAAAAAGTAGGGATCGCTTTCTCTGGTGGTTTAGACACTAGTGCAGCATTACTTTGGATGCGTCAAAAAGGCGCAGTGCCTTATGCTTACACCGCTAATTTAGGGCAACCCGATGAAGATGATTACAACGCAATCCCTAAAAAAGCCATGGCGTATGGTGCTGAAAATGCTCGCTTAATTGATTGTCGTGCTCAGCTTGCTCACGAGGGAATTGCCGCAATTCAATGTGGTGCATTCCATATTTCTACAGGCGGAATTCCTTATTTCAACACGACTCCACTTGGTCGCGCAGTAACAGGCACAATGCTCGTTGCAGCAATGAAAGAAGATGATGTAAACATTTGGGGCGACGGCTCCACTTTC…
MFECGEJE_01197	ftsL	Cell division protein FtsL	ATGTCTGAAAATAATAAGCCTCGTTATCCGTTACAGCAGATTTTAGTCGAAGATTTATTTTCTTCAAATAAGTTAGTGGTGTTGCTGTTAATAGGGATTTTAGTTTCTGCAATGGGGACGATTTGGATAACCCATAAAACTCGCCAATTAATTTCTGAAAATGGAATGTTAATTTTACAGCGTCAAGCACTTGAGAATGAATACCGTAATTTACAAGTGCAGGAAGCTACGGAAGGGGATAGCACGCGAGTAGAATCTATTGCGATTAGTACATTAAAAATGAAAGTTGTTTCTTCAGAGCAAGAAGTTGAAATTAGAGAATAA
MFECGEJE_00144	udk	Uridine kinase	ATGTCAAATCCCTCTTGTATCATCATCGCCATCACAGGTGCATCTGCATCAGGCAAAAGTTCTATCGCTTCCACTGTTCACAAAGAGCTCTGTAATGAACTAGGCTGCCAAGAAATTGGTATCATTACTGAAGACAGTTACTATAAAGATCAAAGTCATTTAGAAATGACTGAGCGGGTAAAAACGAATTACGATCATCCAAACTCTATGGATCGCGATTTACTTATCCAACATTTAAAAAATCTAAAAAATGGCAGTGCAGTAGATGTGCCTGTTTATAGCTATGTAGAACATACTCGCACCAACGAAACAACGCATTTCACACCAAAACGAATCGTAATTTTAGAAGGGATTTTATTACTTACCGATGAACGAGTACGCCAATTAGCCGATATTTCT…
MFECGEJE_00226	mppA	Periplasmic murein peptide-binding protein	ATGAATAATTTGTTCGCTTTGTGCCAACGAAGTGCGGTTATTTTTTCTATTATTTTTACGGTGGTGGCTTGTGATAAATTGGATAGTCCTAAGCCTATTTCGCCACAAATTGAGACACAAAAAAATACTCAATTGGAATCTAACCGAGTTGAATTAAAACGTGGCGTTTATAGCGATTTGACTTTGCAACCTTGGCAAGCACAAAGCGAAGAACAAACTCAATTATTACGAGATCTTTTTGAAGGATTAACAGCTTATGATGTGCAGGGTAATCTTGTTCCAGCTGTAGCAGAAAATTGGCAAACCGAAGACAATAAAACTTGGATTTTCACTTTGCGTGAAAATGCTAAATGGTCAAATGGCGAGCCTATCACTGCATCAGATTTTGTACAATCTTGG…
MFECGEJE_01348	infB	Translation initiation factor IF-2	ATGACTGAAGATGTTAAGGCTGATGCGCCAAAAAAATTAAGCATTCAGCGCAGAACAAAAACAACAGTGAGCAGCACCACAACTGGCGGTAAAAGCAAAGAAGTACAAGTAGAAGTACGTAAAAAACGCACAGTAAAAACTGATATTGCTCAACAAGAAGAAGCAAAATTAAAAGCACAGCAAGAAGCGGAAGCGAAAAAAATTGCTGAACAAAAAGCAGCAGAAGAAAAAGCTCGTTTAGAAGCTGAAAAAGCAAAAGCTGAAACTGCTAAGCCAGTAAAAAGTGCGGTAGATTCTAAAGCTAAATCTGTTGAGTCTGAAAAAGAGAAACGTAAAGCAGGAGAAGCAGAACTTCGTCGTAAAGCTGAAGAATTAGCTCGTCAAAAAGCAGAAGAACAA…
MFECGEJE_00845	rplB	50S ribosomal protein L2	ATGGCTATCGTTAAATGTAAGCCGACCTCCGCTGGTCGTCGTCACGTTGTTAAAATCGTGAACCCTGAATTACACAAGGGTAAACCTTACGCACCTCTTCTAGATACTAAATCTAAAACTGGTGGTCGTAACAACTATGGTCGTATTACTACTCGTCACATTGGTGGCGGTCACAAACAACACTACCGTTTAATAGATTTCAAACGTAACAAGTTAGACATTCCAGCGGTTGTTGAGCGTTTAGAATATGATCCAAACCGTTCTGCTAACATTGCTTTAGTGCTTTATAAAGACGGTGAACGCCGTTATATTTTAGCACCTAAAGGTTTGTCAGTAGGCGATCAAATCCAAGCTGGCATAAACTCACCAATTAAAGTGGGTAACTCATTACCAATGCGT…
MFECGEJE_00858	rplF	50S ribosomal protein L6	ATGTCTCGTGTTGCAAAGGCACCTGTTAATATTCCTGCCGGCGTTGAAGTTAAACTCGACGGTCAGCTATTAACAGTAAAAGGTAAAAATGGCGAGTTATCTCGCAAAATTCATGAATCAGTTGAAGTAAAACAAGATAACGGACAATTTACGTTCACTCCACGTGAAGGTTTTGTTGAAGCAAATGCTCAATCGGGTACTGCACGTGCATTAGTTAATGCAATGGTTATCGGTGTTACTGAAGGTTTCACTAAAAAATTAGTATTGGTGGGTGTAGGTTACAGAGCTCAACTTAAAGGTAACGCAATTGCATTAAGTTTAGGCTATTCTCACCCAGTAGAGCACACTTTGCCGGTAGGTATTACTGCAGAATGTCCATCTCAAACCGAAATCGTGTTG…
MFECGEJE_01688	purK	N5-carboxyaminoimidazole ribonucleotide synthase	ATGCAAAACTCCACCTTATACCCAACGGTTTATGTACTCGGCAACGGACAACTCGGCAGAATGTTACGTTACGCTGGTGCACCTTTAGATATTTATGTTGAACCCTTAGCCTTCAATGCACCAGTTTTTGACTTACCTGAAAATGCGATCATCACGGCGGAAATTGAACGCTGGGAAAAAACGCCTTTGACTGAATTACTCGGCAATCATAAAAACTTCGTCAATCAACATATATTTGGATTATTGGCAGATCGTTTTACTCAAAAATCCTTACTTGATGAACTGAATCTTTCTACCTCGCCTTGGTGTTTATTAAAAGATAAAAATCAATGGAATGATCTTTTCCAAACTGTTGGCGAGAAAGTCGTCGTTAAACGTAGAACAGGTGGATATGATGGA…
MFECGEJE_00876	pckA	Phosphoenolpyruvate carboxykinase (ATP)	ATGACAGACTTAAATAAAGTGGTAAAAGAACTTGAAGCTCTTGGCATTTATGACGTAAAAGAAGTTGTTTACAATCCAAGCTACGAGCAATTGTTCGAAGAAGAAACTAAACCAGGCTTAGAAGGCTTTGAAAAAGGTACTTTAACTACGACTGGTGCAGTGGCAGTAGATACAGGTATCTTCACAGGTCGTTCTCCAAAAGATAAATATATCGTGTTAGATGAAAAAACAAAAGATACTGTTTGGTGGACATCTGAAACAGCAAAAAACGACAACAAGCCAATGAACCAAGCTACATGGCAAAGCTTAAAAGACTTGGTGACTAACCAACTTTCTCGTAAACGCTTATTTGTAGTTGATGGTTTCTGTGGTGCGAGCGAACACGACCGTATTGCAGTA…
MFECGEJE_00298	rph	Ribonuclease PH	ATGCGTCCAAATAATCGAGAAAATAATCAACCCCGCCAAATTAAAATTACCCGTAACTACACCAAGCATGCTGAAGGTTCTGTGCTTGTTGAATTTGGGGACACCAAAGTGCTTTGTACTGCAACAGTGGAAGATGCTGTGCCACGTTTCTTAAAAGGACAAGGGCAAGGTTGGGTAACGGCTGAATATGGAATGTTGCCACGTTCAACACATAGTCGTATGCAACGTGAGGCGGCTAAAGGTAAACAAGGCGGACGCACAATGGAAATTCAACGCTTAATTGCCCGCTCTTTGCGCGCCATGGTGGATCTTAAAGCACTGGGTGAACGTGCGATTACTTTAGATTGTGATGTTATTCAAGCGGACGGCGGCACACGAACTGCATCCATTACTGGTGCT…
MFECGEJE_00700	pldB	Lysophospholipase L2	ATGATCAGAGAACCTTATTTTCATCAATTTGCTCTTGCAGAATTATTGCCTTTTTTTGAGCAATTTCCTACCCAATATCTTTCTGGTAAACGAAATATAAAATTAGCTTATCGTCATTTGATTCAACCTGAAAGTGCGGTCAGAAAATTGATGATTTTAGTAAATGGTCGAGCAGAAAATATGCTGAAATGGTCAGAGCTCGCTTATGATTTTTATCATCAAGGTTACGATGTATTGCTATTTGATCATCGCGGTCAAGGCTATTCACAGCGTATTATTCCTCAAAAAGGGCATTTAGATGAATTTCGTTTCTATGTCGATGATATGGCGAAAATCATCGAAAAAGTAACCGCACTTTTCAGCTATTCAACGCAGCATTTGCTTGCTCATTCAATGGGC…
MFECGEJE_00221	aroK	Shikimate kinase 1	ATGGCGGAAAAACGTAATATTTTTTTAGTAGGACCAATGGGTGCAGGTAAAAGTACTATCGGTCGTCAATTAGCACAACAGCTTAATATGGATTTTATTGATTCCGATGCAGTGATTGAAGAACGTACGGGCGCGGATATTAGCTGGATTTTTGATTTGGAAGGCGAAGACGGCTTCCGAAAACGTGAAGAACGCATTATTAACGAACTCACACAAATGCAAGGTATTGTACTTTCAACTGGTGGGGGAGCAGTGCTTTCTAAGGAAAACCGTAATTATTTATCAGCACGTGGTATTGTGATTTATTTAGAAACAACGGTGGAAAAACAATTCCAACGCACTCAACGTGATAAAAAACGTCCATTGCTCCAAGATGCAGAGAATCCTCGTCAAGTATTG…
MFECGEJE_00675	rpoE	ECF RNA polymerase sigma-E factor	ATGGCTGAACAGCTAACAGATCAGGCTTTGGTAGAAAGAGTACAGCAAGGGGATAAAAAAGCCTTCAATTTGTTGGTTTCGCGTTATCAAAATAAAGTAGCAGGGCTTTTGACCCGATATGTATCGCGTAACGATATTCCTGATGTGGTGCAAGAATCCTTTATAAAGGCTTATCGCTCAATTGAATCTTTTCGTGGCGAAAGTGCTTTCTATACATGGCTTTATCGAATTGCCGTTAATACGGCAAAAAATTATTTAACGGCTCAAGGTCGCCGTCCACCAAATGAAGATATTTTGGCAGAAGATGCTGAAAATTATGATGTGGGAACACACCTTAGGGATGTGGATACACCCGAAAATGAGATGTTGTCTAGTGAGTTAGAAAGAATTGTTTTTGAT…
MFECGEJE_01129	fabZ	3-hydroxyacyl-[acyl-carrier-protein] dehydratase FabZ	GTGTCAGAACAACAACCAAAAGTGATCGAATCAAAAGAAATTATGACTTTATTACCACATCGCTATCCATTTTTATTAGTGGATCGCGTATTGGATTTTAAAGAAGGCGAATGGTTAAAAGCGATTAAAAATATCAGCGTCAATGAGCCTTGTTTCACAGGCCACTTCCCAGGCGAACCCATTTTACCGGGCGTTTTAATTTTAGAAGCTTTGGCACAAGCAATGGGCATTTTAGCCTTTAAAACTCACGAATTAAAAGGCGGCGAACTATTCTACTTTGCAGGTATTGATGAAGCGCGCTTTAAACGCCCAGTATTACCGGGAGATCAAATGGAATTAAACGTTCAAGTGATTAAAAAACGCCGTGGTATTACTGCATTTACTGGCGTTGCCACCGTA…
MFECGEJE_01258	ilvE	Branched-chain-amino-acid aminotransferase	ATGAAAGACTTAGACTGGAATAACCTTGGTTTTAGTTATATTAAAACAGATTACCGCTTCATCGCTCACTGGAAAGATGGCAAATGGGACGAAGGAAAACTCACTACAGATAGCACATTACATATTCACGAAGGTTCAACCGCTCTTCACTACGGTCAGCAATGTTTTGAAGGATTAAAGGCTTACCGTTGCAAAGATGGTTCAATCAACTTATTCCGCCCGCAAGCAAATGCAGAGCGTATGCAACGTACCGCAGACCGTCTTTTAATGCCACGCGTACCAACTGAATTATTCGTGCGTGCATGTAAAGAAGTGGTTAAAGCTAACCAAGATTGGTTGGGTCCTTACGGTTCTGGTGCAACCTTATACTTACGTCCATTCTTAATTGGCGTGGGCGAA…
MFECGEJE_00164	hflC	Modulator of FtsH protease HflC	ATGCGTAGATTTTTATTACCTGTTATTTTCGTGATTGCGGCAGTCGTTTATTCTAGTATCGTCGTTGTAACGGAAGGTACGCGTGGCATTATGTTACGATTTAACAAAGTACAGCGTGATGCTGATAACAAAGTGGTTGTATATGAACCGGGCTTGCATTTTAAAGTGCCTTTAATTGATAGCATCAAAGTTTTAGATGCACGTATTCGTACTTTAGATGGCTCTGCAACACGTTTTGTTACTGTTGAGAAAAAAGATTTGCTAGTGGATTCTTATGTGAAATGGAAAATCAGTGATTTTGGTCGATTCTACACATCTACTGGCGGTGGCGATTATGCTCAAGCTGCAAATTTATTAAGTCGTAAAGTAAACGACCGTTTACGTTCTGAAATTGGTTCA…
MFECGEJE_00409	pal	Peptidoglycan-associated lipoprotein	ATGAACAAATTTGTTAAATCATTATTAGTTGCAGGTTCTGTAGCTGCATTAGCAGCTTGTAGTTCATCTAACAACGATGCTGCAGGCAATGGTGCTGCTCAAACTTTTGGCGGTTACTCTGTTGCTGATCTTCAACAACGTTACAATACCGTTTATTTCGGTTTTGATAAATATGACATTACTGGTGAATACGTTCAAATCTTAGACGCGCACGCTGCATATTTAAATGCAACGCCAGCTGCTAAAGTATTAGTAGAAGGTAACACTGATGAACGTGGTACACCAGAATACAACATCGCATTAGGCCAACGTCGTGCAGATGCAGTTAAAGGTTATTTAGCTGGTAAAGGTGTTGATGCTGGTAAATTAGGCACAGTATCTTACGGTGAAGAAAAACCT…
MFECGEJE_00389	group_6579	putative periplasmic iron-binding protein	ATGCGAAATTCATTCAAAATTATGACCGCACTTGCACTTGGTTTATTTGCAATGCAAGCTAATGCAAAATTCAAAGTTGTTACCACCTTCACCGTGATTCAAGATATTGCGCAAAATGTGGCAGGCAATGCGGCAACAGTGGAATCTATTACCAAACCAGGTGCTGAAATTCACGAATATGAACCAACGCCAAAAGACATTGTAAAAGCACAATCTGCTGATTTAATTTTATGGAACGGCTTAAATTTAGAACGTTGGTTTGAGCGTTTCTTCCAAAATGTTAAAGATAAACCTGCTGTGGTAGTAACAGAAGGTATTCAACCATTATCTATTTATGAAGGCCCGTATAAAGATGCGCCTAATCCACACGCTTGGATGTCGCCATCTAATGCTTTAATT…
MFECGEJE_01395	greA	Transcription elongation factor GreA	ATGCAACAAATTCCAATGACTGTGCGTGGCGCAGAACAATTACGAGAAGAATTGGATTTCTTAAAAAATGTACGTCGTCCAGAAATTATTAAAGCCATAGCAGAAGCCCGCGAGCACGGAGATTTAAAAGAAAATGCAGAATATCACGCAGCGCGTGAGCAACAAGGTTTTTGTGAAGGTCGTATTCAAGAGATTGAAGGTAAACTTGGTAATGCTCAAATTATTGATGTCTCAAAAATGCCAAATAATGGTAAAGTGATTTTTGGTGCAACAGTTGTGCTTGTAAATACAAATACAGACGAAGAAGTCACTTATCGCATTGTAGGCGATGATGAGGCTGATATTAAATCTGGTTTAATTTCGGTTAATTCACCAATTGCGCGAGGCTTAATTGGTAAA…
MFECGEJE_00515	atpB	ATP synthase subunit a	ATGTCTGGACAAACAACATCGGAATACATTAGCCACCATTTATCCTTTCTCAAAACAGGGGATGGATTTTGGAATGTTCATATAGATACGTTGTTCTTTTCTATTCTTGCTGCGGTTATTTTCCTATTTGTTTTTTCTCGAGTAGGGAAAAAAGCAACAACTGGCGTTCCAGGAAAAATGCAATGCTTAGTTGAAATTGTTGTGGAATGGGTTAATGGAATCGTGAAAGAAAATTTTCATGGTCCACGTAACGTAGTTGCGCCACTTGCATTAACAATTTTCTGTTGGGTATTCATCATGAATGCTATCGACTTAATTCCTGTTGATTTCTTACCTCAATTTGCAGGTTTGTTCGGTATTCATTATCTTCGTGCAGTGCCGACAGCAGATATTAGCGCA…
MFECGEJE_00599	oxyR	Hydrogen peroxide-inducible genes activator	ATGAATATCCGTGATCTAGAATATCTTGTTGCTTTATCTGAATATAAACATTTCCGCCGTGCTGCCGATTCTTGTAATGTGAGCCAACCAACATTAAGTGGGCAAATTCGTAAGTTAGAAGATGAGCTCGGTATTATTTTGTTAGAACGTACTAGCCGTAAAGTGTTGTTTACTCAATCTGGGATGTTATTGGTTGATCAGGCTCGTACAGTTCTTCGAGAAGTAAAATTATTGAAAGAAATGGCGAGTAATCAAGGTAAAGAAATGACCGGGCCATTACACATCGGTTTAATTCCAACGGTTGGTCCTTATTTGCTCCCTTATATTGTGCCAATGTTAAAAGCGGCATTCCCTGATTTAGAAGTGTTTCTTTATGAAGCGCAAACGCATCAATTATTA…
MFECGEJE_01825	gmk	Guanylate kinase	ATGTCTCAAGGTAATCTTTATATTTTATCTGCACCAAGTGGCGCAGGAAAATCTTCATTAATTTCAGCGTTATTGGCATCAGATAGCTCAACTCAAAAAATGGTTTCTGTGTCACATACGACCCGTGCCCCACGCCCGGGTGAAGTTGAAGGCGTACACTATTATTTTGTATCAAAAGAAGAGTTTGAATCACTCATTGAGCAAGATTTATTTCTAGAATATGCCAAAGTTTTTGGTGGCAATTATTATGGAACCTCTTTACCTGCGATTGAGGAAAATTTAGCAAAAGGCATTGATGTATTTTTAGATATTGATTGGCAGGGCGCCCAACAAATCCGTAAAAAAGTGCCTTCAGTAAAAAGCATTTTTATTTTACCGCCTTCATTGCCTGAATTAGAG…
MFECGEJE_00140	ghxP	Guanine/hypoxanthine permease GhxP	ATGCCAACTTTAGAAAAAACATTTGAGCTCAAACAACGTGGTTCAACTGTTCGTCAAGAAATTATCGCGGGTTTAACCACTTTCTTAGCAATGGTTTATTCTGTCATCGTGGTACCCAATATGCTTGGTGCTGCAGGTTTCCCTGCGGAATCTGTCTTTATTGCCACCTGTTTAGTTGCAGGATTAGGCTCTATCTTAATCGGCTTATGGGCAAATGCACCAATGGCAATTGGTTGTGCAATTTCTCTTACTGCTTTTACAGCATTTAGCTTAGTGATTGGTCAAAAGGTCGCCATTCCCGTTGCGCTAGGCGCAGTATTCTTAATGGGGGTTGTGTTTACCTTAATTTCTACCACAGGTATCCGTGCATGGATCTTGCGTAATTTACCATCCAATATC…
MFECGEJE_01520	folE	GTP cyclohydrolase 1	ATGAGCAAAATTTCACTGGATGCACTGAATGTAAGAAATGCCTTGATTGAAAAAGGTATTGAGACACCCATGATTGATCCAACACAGGCTAAAAATGAACGTCGAGAAAGCATTGCAAAACACATGCATGAAGTAATGAAGCTGATAGGATTAGATTTGCGAGATGATAGTTTAGAAGAAACGCCAAATCGTTTAGCTAAAATGTTTATTGATGAGATTTTTAGTGGAATGGATTATGCGAATTTTCCAAAGATGACAAAAATCAAAAATCAAATGAAAGTCAGCGAAATGGTACAAGTGAATGACATTACGCTAACAAGCACTTGTGAACATCATTTTGTGACGATTGATGGTAAAGTTTGTGTGGCATACTATCCAAAAGATTGGGTGATTGGTCTT…
MFECGEJE_00312	menH	2-succinyl-6-hydroxy-2,4-cyclohexadiene-1-carboxylate synthase	ATGATAAACATCATTTTTCTTCACGGACTTCTTGGTACAAAAAATGACTGGCAAAAAGTCATTGAAAATCTACCGCACTTTAATTGTATTGCGCTAGATTTGCCTTTTCACGGGCAAGCTAAAGACCTTGAAGTCACAAATTTTGAAGATTCGGCGGAGTATTTGGCTCAGCAAATTAAAAGTGCGGTGAAAAATGGACCCTATTTTCTTGTTGGGTATTCTCTAGGTGGCAGGATTGCTTTGTATTATGCGCTGCAAGCTCAGCTGGAACGATCTAATTTGCAAGGCGTTATTTTAGAAGGTGCGAATCTAGGTTTAAAAACTGACGAAGAAAAGCAGGCTCGTTTTCAGCAGGATTTTGCTTGGGCGCAACGTTTTATGCAAGAATCGCCAGAAAAA…
MFECGEJE_01248	ligA_1	DNA ligase	ATGTCTGAAAAGTTAGATGGTGTACGCGGTTATTGGAATGGAAAGCAATTATTAACCCGACAAGGGCAACGTTTATCGCCGCCAGCTTATTTCATTAAGGATTTTCCGCCTTTTGCGATTGATGGCGAATTATTTAGTGAGCGAAATCATTTTGAGGAAATTTCATCCATCACAAAATCTTTTAAAGGCGATGGTTGGGAAAAACTGAAATTGTATGTTTTTGATGTGCCTGATGCAGAGGGCAATTTATTTGAGCGTTTAGCTAAATTAAAAGCGCATTTACTTGAACATCCTACAACTTATATTGAAATTATTGAGCAAATTCCTGTTAAAGATAAAACCCATTTATATCAATTTCTTGCACAAGTCGAAAATTTGCAAGGCGAGGGCGTTGTTGTA…
MFECGEJE_00163	group_688	hypothetical protein	ATGTATTTAAGTTTGCTGTTAATTTTGCTTGCTTGGACGCTTTGGTTAGGTAATAGTTTGGCTTGGTTAGGCGTAATTATCTTTATATTAGTGATAAACCAGTTTCAAATAGCCCGAGAAGAAACCTATTTGGAAAGTAAATTTGGCGATGAATATCGTCGTTACAAACAAAAAGTAAGACGTTGGCTATAA
MFECGEJE_00489	pyrR	Bifunctional protein PyrR	ATGGAAAAAATTATTATTGATCATGATCGTTTTCTTCGCACAATTTCGCGTATTTCTCACGAAATTATTGAAAAACATCAAACCTTAGATGATCTTGTGATTGTTGGGATTAAACGACGTGGCGCGGAAATTGCAGAATTATTACAACGTCGAGTTGAAGAGTTAAGTAGTATAAATTTACCTTCAATGGAACTGGATATTACCTTTTATCGAGATGATTTAACTTTGGTTGATCAGGAAGATAAAATGCCAGTTTATAGTGGTTCATCACAATATTTGAATATTCAAGATAAAACCGTCATTTTGGTTGATGATGTGTTGTTTACTGGTCGAACCATTCGAGCGGCAATGGATGCGCTTACTGATTTTGGTCGTGCTGCAAAAATTGAATTAGTGATT…
MFECGEJE_00859	rplR	50S ribosomal protein L18	ATGGATAAGAAATCAGCTCGTATCCGTCGTGCAGCTCGTGCACGTCATATGATGAGAGAGCAAGGTGTAACTCGTTTAGTTATTCACCGCACTCCACGTCATATTTATGCACAAGTTATTGCACCAAACGGTTCAGAAGTGCTTGCCGCTGCTTCAACTGTTGAGAAAGCAATTCGTGAGCAAGTAAAATACACCGGTAATAAAGATGCTGCTGCAGCAGTAGGTAAAGCTGTTGCAGAACGCGCATTAGCAAAAGGCGTTCAAGCTGTTGCTTTTGATCGTTCCGGTTTTAAATATCATGGACGTGTCCAAACTTTAGCGGACGCTGCACGTGAAGCTGGTCTACAGTTCTAA
MFECGEJE_00864	rpmJ	50S ribosomal protein L36	ATGAAAGTTCGTGCTTCCGTAAAGAAAATGTGTCGTAACTGTAAGATTGTTAAACGTGAGGGTGTTGTACGCGTATTGTGTAGCGACCCTAAACACAAACAACGTCAAGGTTAA
MFECGEJE_00865	rpsM	30S ribosomal protein S13	GTGGCCCGTATTGCAGGCATTAACATTCCTGATCATAAACACGCTGTAATCGCTTTAACTGCCATTTACGGTATTGGTAAAACTCGTTCACAAGCTATTTGTGCAGCAGCGGGTATTGCTGAAGATGTTAAGATCAGAGAATTGTCTGAAGAGCAGATTGACAAACTGCGTGACGAAGTTGGTAAATTTACCGTTGAAGGTGACTTACGTCGTGAAGTAACACTAAACATCAAACGTCTTTTAGACTTAGGATGCTATCGTGGTTTACGTCATCGTCGTAGTTTACCAGTACGTGGTCAACGTACTAAAACTAATGCGCGTACCCGTAAGGTCCACGTAAGCCGATCAAAAAATAGTCGGGGTAAATAA
MFECGEJE_00570	groS	10 kDa chaperonin	ATGAATATTCGTCCTTTACACGATCGTGTAATTATTAAACGTGAAGAAGTCGAAACCCGTTCAGCTGGCGGTATCGTATTAACCGGTTCAGCAGCGACTAAATCAACCCGCGCGAAAGTATTAGCTGTGGGTAAAGGTCGTATTTTAGAAAATGGCACCGTTCAACCTTTAGATGTTAAAGTTGGCGATATCGTAATTTTCAACGACGGTTACGGCGTGAAAAGCGAAAAAATCGATGGTGAAGAAGTGTTAATCATTTCTGAAAACGACATCCTAGCAATTGTAGAATAA
MFECGEJE_01185	engB	putative GTP-binding protein EngB	ATGTCTGAAATTAAACTTAATTACCACAAAACCCACTTTTTAACGAGCGCGCCGAATATTCGTTCCATTCCTGAAGATACGGGCATTGAAATTGCGTTTGCGGGTCGTTCAAATGCAGGAAAATCGACCGCACTTAATGCACTAACCAATCAAAAAAATTTAGCGCGCACCTCAAAAACACCGGGGCGCACGCAATTGATTAACTTATTTGAAGTAGAGCCTAATTGTAAATTGGTGGATTTACCAGGCTATGGCTATGCCGCCGTGCCAGAGCAAATGAAAATCCAATGGCAAAAATCCTTGGGCGAATATTTGCAAAAACGAGAATGTTTGGCAGGATTGGTTGTGTTGATGGATATTCGCCATCCGCTTAAGGATCTTGACCAACAAATGATTGAA…
MFECGEJE_00222	aroB	3-dehydroquinate synthase	ATGCTGTGCGTCAACGTGGAATTGCAAGAGCGTCGCTATCCTATTTTAATTGGTAGCGGATTGTTACAAGATGAACGTAGTTACCCGATTAAACGTGGAGATCGCGTGATGATTGTAACGAATCCCACGGTTGCACAGTTTTATCTTGATACAGTCATCTATGCGTTGGAAAAACGTGGTTGCGTAGTCGATCATGTTTTATTGCCAGATGGCGAAAAATACAAAACACTTGAATCTTTAAACTTAATTTTCACCGCACTTTTGCAAGGTAATCATGGGCGAGATACCACGATTATTGCATTGGGCGGTGGCGTAATTGGCGATGTTGCTGGCTTTGCTGCGGCAAGTTATCAGCGCGGCGTGCGTTTAATTCAAATTCCAACAACATTGCTTTCACAA…
MFECGEJE_00901	frdB	Fumarate reductase iron-sulfur subunit	ATGGCTAATTCACCAGTAATGAATGTTGAAGTATTACGCTACAATCCTGAAATCGATCAAGAGCCACATTTAAGCACCTATCAAGTACCTTATGATAATCAAACTTCATTGCTTGATGCGTTAGGCTATATTAAGGATAAACTTGAACCATCTCTTTCTTATCGTTGGTCTTGCCGTATGGCGATCTGCGGTTCTTGCGGGATGATGGTAAATAACAAACCAAAATTGGCTTGTAAAACTTTCTTACGTGATTACAGCGGCCATATGCGTATCGAGCCATTAGCAAACTTCCCTATTGAACGCGACTTAGTGGTTGATTTAAGCCACTTTATCGAAAGTTTAGAGGCAATTAAGCCTTATATTATTGGTAACGAAGCACCAGCATTAGATGGTAAACCA…
MFECGEJE_00955	glyA	Serine hydroxymethyltransferase	ATGTTTACAAGAAATATGACTATCGCTGATTACGATCCAGTATTGTGGCAAGCGATTCAAGATGAAAATCGTCGTCAAGAAGAACATATCGAACTCATTGCATCTGAAAACTATGCGAGTCCACGTGTGATGGAAGCGCAAGGTTCACAATTCACTAATAAATATGCGGAAGGCTATCCAGGTAAACGTTATTACGGTGGTTGTGAGTATGCTGACATTGTGGAACAGTTAGCAATTGACCGTGCGAAAGAATTATTTGGTGCAGATTACGTGAATGTTCAACCGCACTCTGGATCACAAGCGAATGCTGCGGTGTATGGTGCATTGATTAATGCAGGCGATACTATTTTAGGTATGGATTTGGCTCACGGTGGTCATTTAACTCACGGTGCAAAAGTC…
MFECGEJE_00281	yfiA	Ribosome-associated factor Y	ATGACACTTAATATTACCAGTAAACAAATGGACATCACTCCTGCAATTCGTGAACACTTGGAGGAACGACTTGCGAAGTTAGGTAAGTGGCAAACGCAGTTAATTAGCCCACATTTTGTTTTAAACAAAGTACCTAATGGATTTAGTGTCGAAGCCTCTATTGGCACACCCTTAGGCAATTTATTAGCCAGTGCAACTTCAGATGATATGTATAAAGCAATTAATGAAGTGGAAGAAAAATTAGAACGTCAGCTTAATAAACTTCAACATAAAAGTGAATCTCGCCGAGCTGATGAACGTTTAAAAGATTCTTTTGAAAACTAA
MFECGEJE_00323	metJ	Met repressor	ATGGCGAATTGGGACGGAAAATATATCAGCCCTTATGCAGAACATGGCAAAAAAAGTGAGCAAGTAAAAAAAATTACAGTATCCATTCCCATTAAAGTACTGGAAATTTTGACGAATGAACGCACTCGCCGCCAATTAAAAAGTTTACGTCACGCAACTAACAGTGAATTGCTTTGTGAAGCGTTCTTGCATGCATTCACAGGACAACCTTTACCCACCGATGCAGATTTAATGAAAGAGCGTAATGATGAAATCCCTGAAGATGCCAAAGTGCTTATGCGTGAATTAGGTGTCGATCCAGAAAGCTGGGAATATTAA
MFECGEJE_00318	sdaC	Serine transporter	ATGAAATCAACAGAAAAACTCAAATGGAACAAATTTGATGCAACGTGGATGTTAAACCTTTTCGGTACGGCGGTTGGCGCGGGCGTATTGTTCTTGCCGATTAACGCAGGGATGGGTGGATTTTGGCCGTTAGTTTTAATGGCAATTATCGTCGGGCCAATGACTTATTTTGCTCACCGTGGCTTAGCCTACTTTGTACTTTCATCAAAAAATCCTGGCAGCGATATTACTGAAGTAGTGGAAGAACACTTTGGTAAAACAGCGGGTAAACTTATTACCTTACTTTATTTTTTCGCGATTTTCCCTATTCTGTTGATTTACGGTAACGGTATCACGAACACCGTAGATTCTTTTATTGTGAATCAACTTGGTATGGCATCACCAAATCGAGTCATTCTC…
MFECGEJE_00998	eno	Enolase	ATGGCAAAAATCGTTAAAGTGATTGGTCGCGAAATCATCGACTCACGCGGTAATCCAACTGTTGAAGCTGAAGTTCATCTTGANGGTGGTTTTGTNGGTTTAGCAGCAGCTCCATCTGGTGCATCAACTGGTTCTCGTGAAGCATTAGAATTACGTGACGGCGACAAATCTCGTTTCTTAGGTAAAGGCGTATTAAAAGCTGTGGCGGCAGTGAACAACGAAATTGCACAAGCTATCGTTGGTAAAGATGCAACAAACCAAGCTGAAATCGACCAAATCATGATCGATTTAGACGGAACCGAAAACAAATCTAACTTTGGTGCAAATGCAATCTTGGCGGTATCTTTAGCAAACGCAAAAGCAGCTGCAGCATCTAAAGGTTTACCACTTTACGCTTAC…
MFECGEJE_00994	katA	Catalase	ATGAGTTCTCAATGTCCTTTCTCGCACTTAGCTGCGACAAACTTAACAATGGGTAACGGTGCACCCGTTGCTGATAACCAAAACAGCTTAACAGCTGGTCCGCGTGGTCCATTACTTGCACAAGATTTATGGCTTAACGAAAAATTAGCTGATTTCGTACGTGAAGTGATCCCAGAGCGTCGTATGCACGCTAAAGGTTCTGGCGCATTTGGTACTTTTACTGTGACACACGACATTACTAAATATACTCGTGCAAAAATTTTTAGTGAAGTGGGTAAAAAAACGGAAATGTTCGCACGTTTTACCACCGTGGCAGGCGAACGTGGTGCAGCAGATGCTGAGCGTGATATTCGTGGTTTTGCATTAAAATTCTATACTGAAGAAGGTAACTGGGATTTA…
MFECGEJE_00342	ruvC	Crossover junction endodeoxyribonuclease RuvC	ATGAGCATTATTTTAGGTATTGACCCAGGCTCTCGCGTAACTGGTTACGGTGTGATTCGTCAAACAGGAAAACATTTAGAATATCTCGGTAGTGGCGCAATTCGTACTCAAGTTGAAGATTTACCCACCCGTTTGAAACGCATTTATGCTGGAGTAACTGAAATCATCACGCAATTTCAACCTAATATGTTTGCGATTGAGCAAGTGTTTATGGCGAAGAATGCGGATTCAGCATTGAAACTTGGGCAGGCTCGCGGCACGGCGATTGTTGCAGCGGTAAATAATGATTTACCTGTTTTTGAATATGCCGCACGTTTAGTAAAACAAACAGTGGTGGGCATTGGTTCCGCTGATAAAGTGCAAGTGCAAGAAATGGTGACTCGTATTTTGAAGTTGTCA…
MFECGEJE_00404	iscS	Cysteine desulfurase IscS	ATGAAATTACCTATTTATTTAGACTACGCAGCGACCTGTCCAGTCGATGAACGTGTTGCGAAAAAAATGATGGCGTTTCTAACCATCGATGGCACATTTGGTAATCCAGCCTCTCGCTCACATAAATTTGGTTGGCAAGCAGAAGAAGCTGTTGATATTGCGCGTAATCAAATCGCTGATCTCATTGGCGCAGATTCTCGTGAAATTGTCTTTACTTCTGGTGCGACAGAATCCGATAACCTCGCTATTAAAGGTGCGGCGCATTTCTATCAAACTAAAGGTAAACACATTATTACCTGTAAAACTGAACATAAAGCAGTGTTAGATACTTGCCGTCAATTAGAACGAGAAGGTTTTGAAGTCACTTATTTGTCTCCAGAAGCTGATGGTTTAATTGAT…
MFECGEJE_00148	der	GTPase Der	ATGGCAACTCCAGTCGTCGCCCTTGTTGGTCGCCCAAATGTGGGAAAATCCACATTATTTAATCGCCTTACTCGTACGAGAGATGCGTTAGTCGCTGATTTTCCCGGTTTAACTCGTGATAGAAAATATGGTCACGCACATATTGCTGGCTATGATTTTATTGTTATTGATACTGGCGGTATTGATGGAACGGAAGAGGGTGTAGAAGAAAAAATGGCGGAGCAATCTTTGCTTGCTATTGATGAAGCGGATATTGTTCTTTTCCTTGTGGATGCTAGAGCGGGTTTAACGGCAGCTGATATTGGTATTGCTAATTATTTACGCCAACGTCAAAACAAAATTACTGTGGTGGTGGCAAATAAAACTGATGGTATTGATGCGGATTCCCATTGTGCTGAA…
MFECGEJE_00086	trxA	Thioredoxin	ATGAGCGAAGTATTACACATTAATGACGCAGATTTTGAAAGTGTTGTAGTTAATTCAGATATCCCCATTTTATTAGACTTTTGGGCACCTTGGTGTGGTCCTTGCAAAATGATTGCACCAGTGTTAGATGAACTTGCACCTGAATTTGCAGGTAAAGTTAAAATCGTGAAAATGAATGTGGATGATAACCAAGCAACGCCAGCACAATTTGGTGTTCGTAGTATCCCAACATTATTATTGATTAAAAATGGTCAAGTTGTTGCAACTCAAGTTGGTGCATTACCAAAAACTCAATTGGCTAACTTCATTAACCAACATATTTAA
MFECGEJE_00770	clpX	ATP-dependent Clp protease ATP-binding subunit ClpX	ATGACAGACAAAGATAAAGATTTGCACTGCTCTTTTTGCGGAAAGGAAAAAGGCGAAGTAGATAGATTAATTGCTGGCACAGACGGTTATATTTGTAATGAATGTATTGAACTTTGTCACTCAATGCTTGAAGAAAGTCATGATAAAAATTTAGAGGAAAGTGCGGTAGAAAATGAAGAAAAATTACCAACACCTCACGAAATTCGCGCTCATCTAGATGATTATGTTATCGGTCAAGATTATGCGAAAAAAGTGCTTTCTGTGGCAGTTTATAATCATTATAAACGCTTGCGAACTAACTATGAAAGCAATGATGTAGAGCTTGGTAAAAGTAATATTTTACTTATAGGCCCTACAGGTAGCGGAAAAACGTTACTTGCGCAAACATTAGCTCGTCGT…
MFECGEJE_00812	lexA	LexA repressor	ATGAGACCATTAACCGCACGCCAACAAGAAGTGTTGGATTTATTAAAACGCCATTTGGAAACAACAGGTATGCCACCAACACGAGCAGAAATATCTCGAGAATTAGGTTTCAAATCTGCAAATGCCGCAGAAGAACATTTGAAAGCACTTTCACGTAAAGGTGCAATCGAAATCATTCCCGGCGCATCTCGTGGTATTCGTATTTTAGACAATAGTTCGAATGATGAATTTGACGGTTTACCGCTTGTAGGGCGCGTACGTGCTGGAGAACCGATTCTTGCAGAGCAGCATATTGAAGCGACATATCGAGTAGATGCAGATATGTTTAAACCACAGGCTGACTTCTTACTTAAAGTTTATGGTTTATCAATGAAAAATGTTGGTATCTTAGATGGTGAT…
MFECGEJE_00471	group_6998	Nucleoid-associated protein	ATGTTTGGAAAAGGCGGTTTAGGCGGCTTAATGAAACAAGCCCAACAAATGCAAGAAAAAATGCAAAAAATGCAGGAAGAAATCGCGCAACTAGAAGTAACGGGTGAATCTGGTGCAGGTTTAGTGAAAATCACAATTAATGGTGCACATAACTGCCGTCGCATTGACATTGATCCGTCTTTAATGGAAGACGATAAAGAAATGTTAGAAGATTTAATCGCCGCCGCTTTTAACGATGCGGTACGTCGTGCAGAAGAATTACAAAAAGAAAAAATGGCATCAGTTACCGCTGGAATGCCATTACCACCAGGAATGAAGTTTCCGTTTTAA
MFECGEJE_01514	sspA	Stringent starvation protein A	ATGTCCAGCGCATCAAGTAAACGTTCAGTAATGACCCTTTTTTCAAATAAAGATGATATTTATTGCCATCAGGTAAAAATTGTTTTGGCAGAAAAAGGTGTGCTTTATGAAAACGCAGAAGTTGATTTGCAAGCTCTACCAGAAGATTTAATGGAATTAAATCCATACGGCACTGTGCCTACGTTGGTTGATCGTGATCTCGTATTATTTAATTCACGCATCATAATGGAATATCTTGATGAACGTTTTCCACATCCTCCATTAATGCAAGTGTATCCTGTTTCTCGTGCTAAAGATCGACTTTTAATGTTACGTATTGAACAAGATTGGTATCCAACCCTTGCAAAAGCAGAAAATGGCACAGAAAAAGAAAAAACTTCAGCATTAAAACAGTTAAAA…
MFECGEJE_01366	asnS	Asparagine--tRNA ligase	ATGTCTAAAGTGGCATCAATTGTTGATGTATTACAAGGGAAAGTGGCGATTGGTGAAACCGTCACTGTGCGTGGTTGGGTTCGTACCCGTCGCGATTCTAAAGCAGGCTTATCTTTCTTAGCGGTTTATGACGGTTCTTGTTTTGATCCAATTCAAGCGATTATTAATAACGATATTGAAAATTACGAAAGCGAAATTTTACGTTTAACAACAGGCTGTTCTGTGATTGTAACCGGTAAAGTCGTTGAATCACCTGCAGAAGGACAAGCGGTTGAATTACAAGCAGAAAAAGTGGAAGTGACAGGGTTTGTTGAAGATCCTGATACTTACCCAATGGCAGCAAAACGCCACTCTATCGAATATTTACGCGAAGTAGCTCACTTACGCCCTCGTACCAAT…
MFECGEJE_01021	dut	Deoxyuridine 5'-triphosphate nucleotidohydrolase	ATGAAAAAAATTGACGTAAAAATTTTAGATTCTCGCATTGGTAATGAATTTCCTTTGCCAACTTATGCAACTGAAGGTTCAGCAGGCCTTGATTTACGTGCGTTGATCGATGAAAGCTTTGAAATTCAACCAGGCGAAACCAAATTAATTCCGACAGGGCTATCAATTTATATTGCGGATCCCAATTTAGCTGCCGTGATTTTGCCTCGCTCGGGTCTTGGCCATAAACACGGCATTGTGTTAGGAAACCTTGTGGGATTAATTGACTCCGATTATCAAGGGCCATTAATGGTATCAATGTGGAACCGTGGAAATGAACCATTCAAAATTGAAGTCGGCGATCGTATTGCTCAACTTGTTTTCGTGCCAGTAGTACAAGCTGAATTTAATATTGTAGAA…
MFECGEJE_01022	slmA	Nucleoid occlusion factor SlmA	ATGGTAGAAGAACAATTATCTTTATCAGGCGTAGAAGAAATTGCGCCTAAAATTGAAACACCGAAAATTGAAAAAAGAACGGTAAAAGAACGTCGTCAGCAAGTGCTTACAGTATTGATACATATGCTTCATTCTGAACGTGGAATGGAAAGAATGACAACCGCTCGTCTAGCAAAAGAAGTTGGTGTGTCGGAAGCTGCGTTATATCGTTACTTTCCAAGCAAAACAAAAATGTTTGAAGCACTAATTGAACATATTGAAAGTACTTTGCTGAGCCGAATTACAGCATCAATGCGTAACGAAACTCAAACAATGAATCGCATTCACGACATTTTACAAACAATTTTGGATTTTGCCCGAAAAAATCCCGGCTTAACACGTGTTCTAACAGGTCACGCG…
MFECGEJE_00183	nqrE	Na(+)-translocating NADH-quinone reductase subunit E	ATGGAACATTATATTAGCCTATTTGTTAAGGCAGTCTTCATTGAAAATATGGCACTTTCTTTCTTCTTAGGAATGTGTACTTTCTTAGCGGTATCTAAAAAGGTGTCCCCTGCGTTTGGTCTTGGGATTGCGGTAACTTTCGTTCTTGGGATCGCAGTGCCAGTAAACCAATTAATTTATGCAAATGTACTAAAAGAGAATGCTTTAATTGAAGGTGTAGATTTATCATTCTTAAACTTCATCACTTTCATTGGGGTTATTGCTGGTTTAGTGCAAATTCTTGAAATGGTATTAGATAAATTTATGCCATCTCTTTATAACGCATTAGGGATTTTCTTACCTTTAATCGCAGTAAACTGTGCGATCTTTGGTGGGGTATCTTTCATGGTTCAACGTGAT…
MFECGEJE_00513	atpF	ATP synthase subunit b	GTGAATTTAAATGCAACATTGATTGGTCAACTTATCGCATTCGCACTTTTCGTGTGGTTTTGCATGAAGTTTGTTTGGCCACCAATTATTAATGCGATTGAAACACGTCAAAGCCAAATTGCGAACGCTTTAGCGTCAGCTGAAGCAGCTAAAAAAGAGCAAGCAGATACGAAAAATCTTGTTGAACAAGAACTTTCAGCTGCAAAATTACAAGCTCAAGACATTTTAGATGCTGCGAATAAACGTCGCAATGAAGTATTAGACGAAGTGAAGGCAGAAGCCGAAGAACTAAAAGCAAAAATTATTGCACAAGGTTATGCTGAAGTAGAAGCAGAACGTAAACGTGTTCAAGAAGAATTACGTCTTAAAGTAGCTTCATTGGCAGTGGCTGGTGCTGAG…
MFECGEJE_00509	atpD	ATP synthase subunit beta	ATGTCAGCAGGAAAAATTGTACAAATCATCGGTGCGGTGATTGACGTTGAATTTCCACAAGATGCAGTGCCAAAAGTTTACGATGCATTAAAAGTTGAATCAGGTTTAACACTTGAGGTGCAACAACAATTAGGTGGCGGAGTAGTTCGTTGTATTGCATTGGGTACATCTGATGGTTTAAAACGTGGCTTAAAAGTAGAAAACACAAATAACCCAATTCAAGTACCAGTAGGCACAAAAACACTTGGTCGTATTATGAATGTGTTGGGCGAACCAATTGACGAACAAGGAGCAATTGGTGAAGAAGAGCGTTGGGCTATCCACCGTTCGGCACCGAGCTATGAAGAACAATCAAACAGTACGGAATTATTAGAAACTGGTATCAAAGTGATCGACTTA…
MFECGEJE_00495	serA	D-3-phosphoglycerate dehydrogenase	ATGACAAACAAAGTCTCTCTAGACAAATCAAAAATCAAATTTGTATTGTTTGAAGGTGTGCATCAAAGCGCACTTGATACGCTCCATGCGGCAGGCTATACCAATATTGATTACTATAAAAAAGCACTAGATGGCGATGAATTAAAAGAAGCCATTAAAGATGTACACTTTATCGGCTTGCGTTCTCGCACCCATTTAACGGCAGAAATGATTGAGGCCGCACCCAAATTAATCGCTGTGGGATGTTTCTGTATTGGCACCAACCAAGTGGATTTAAATGCAGCAAAAGCGCGTGGAATTCCTGTATTTAATGCCCCATTCTCAAACACTCGCTCCGTCGCAGAACTTGTATTAGGCGAGATTTTATTACTTATGCGCAATGTGCCACAGGCTAATGCC…
MFECGEJE_00592	asnA	Aspartate--ammonia ligase	ATGAAAAAGACATTTATTTTACAACAACAAGAAATCAGCTTTGTGAAGAACACTTTTACCCAAAATCTTATTGAGCAACTTGGCATTATTGAAGTGCAAGGCCCAATTTTGAGCCAAGTGGGTAACGGAATGCAAGATAACTTATCAGGCATTGAAAAAGCCGTACAGGTTAATGTGAAATGTATTCCAAATGCCGTATTTGAAGTTGTGCATTCTCTTGCGAAATGGAAACGCCATACATTAGCTCGTTTCAACTTTAAAGAAGACGAAGGCTTGTTTGTTCATATGAAAGCATTGCGTCCCGATGAAGATTCTCTTGATCCAACGCACTCTGTTTATGTAGATCAATGGGACTGGGAAAAAGTGATTCCTGAAGGTCGTCGTAATTTTGCATACTTA…
MFECGEJE_00225	ribA	GTP cyclohydrolase-2	ATGGCAAAAATTCAGCTAGTTGCGCAAGCCAATTTACCCACTGAATACGGTATTTTCAAAATGGTGGGATTTGAATTCCCAGATACAAAAAAAGAACATGTAGCCTTAGTGATGGGCGATATTTCTAATGCTGATGAACCTGTATTAGCACGTATCCATTCTGAATGTTTAACTGGCGATGCGCTTCACAGCTTAAAATGCGATTGTGGGTTCCAACTGGCGACAGCATTAAAACAAATTCAAGAAGAAGGTCGCGGAGTCTTAATTTATCATCGTGAAGAAGGTCGCGGAATTGGTTTGATTAATAAAATCCGTGCTTATTCTTTACAAGATAAAGGAATGGATACCATTGAAGCTAATCTTGCTTTAGGTTTCAAAGCGGATGAACGCAACTTTGAA…
MFECGEJE_01681	prs	Ribose-phosphate pyrophosphokinase	ATGCCTGACATTAAACTCTTCGCGGGTAATGCTACACCTGAACTTGCAAAACGTATTTCTGAACGTTTATATATTTCACTAGGCGATGCAACAGTCGCTCGTTTCAGCGATGGAGAAATTCAAGTTCAAATTAATGAAAATGTGCGTGGTGCGGATGTATTTATCATCCAATCAACTTGTGCGCCAACCAATGATAACTTGATGGAATTGGTTGTGATGGTAGATGCGTTACGTCGCGCATCTGCTGGTCGTATTACTGCCGTGATTCCTTATTTCGGCTATGCTCGCCAAGATCGTCGTGTTCGTTCTGCTCGTGTGCCTATTACCGCTAAAGTTGTGGCAGATTTACTTTCAATTGTTGGTATTGACCGTGTCTTAACCTGTGACCTACACGCAGAA…
MFECGEJE_01247	gmhA_2	Phosphoheptose isomerase	ATGTATTTAGATCAAATCAAATCTGAACTTGTGGAAGCACAAGATGTGTTAAACAAATTTATTTCTGACGAAAATAACATTAAATTAATTCAAGAAGCGGCATTATTAATTTCGAATAGCTTCAAACAAGGAGGCAAAGTGCTTTCTTGTGGTAATGGCGGTTCGCACTGTGATGCGATGCATTTTGCAGAAGAATTAACGGGTCGTTATCGTGAAAATCGCCCAGGTTATCCTGCTATTGCGATTTCAGATGCAAGCCATTTAAGCTGTGTAAGTAATGATTTTGGTTATGAATATGTCTTTTCTCGCTATGTTGAAGCGGTGGGGCAAAAAGGCGATGTGTTATTCGGTTTATCCACTTCAGGCAATTCAAAAAATATCTTAAATGCTATTGAAGCG…
MFECGEJE_00165	hflK	Modulator of FtsH protease HflK	ATGTCACAGAACGGTTCAGATCGCGATCCTTGGAGTAAACCAGGGCAAAGCAACGACCAACAGCCGGGAAATTCATCCAATAATAATGGATGGAATAACAATCAAAATCGTGGAAATCAAGAGCAATCTCCACCAGATATTGAGGAGATTTTTAATAATCTGCTTAAAAAATTAGGTGGTGGAAATAAAAAGAGCGGTCAAAATAATGGCAGTTCTCAAGGCAATACGCCATTTCATTTTGGTAAAGTTATTCCACTTGCTGTAGCGATTGGTGCGATTATTTGGGGCGTAAACGGTTTTTACACCATTAAAGAGGCTGAACGCGGTGTGGTGCTTCGTTTTGGCGAGTTACATTCTATTGTTCAACCTGGTTTGAACTGGAAACCAACATTTGTAGAT…
MFECGEJE_00579	apaH	Bis(5'-nucleosyl)-tetraphosphatase, symmetrical	ATGGCAACCTATTTCGTCGGTGATTTGCAAGGCTGTTATGATGAATTACAGCTTTTATTAGAACGTGTAGATTTCAATCCTACGCAAGATAAACTTTATCTTGTGGGGGATCTTGTGGCGCGTGGGGATAAATCACTTGAATGTCTTCGTTTTGTAAAATCACTTGGTAATGCAGCGCAAACCGTACTAGGCAATCACGATTTACATTTAATTGCGACCGCACTGGACATTAAAAAAGTGAAACCGCGTGATCGTGTTGATGCCATTTTTAATGCGCCCGATTTTGATGAGCTGATTCATTGGTTACGTCATCAGCCATTACTTGTGCATAATGAAAAGTTAAACTTCCTGATGTCACACGCAGGCATTTCCCCAGATTGGGATTTGAAAACTGCGAAA…
MFECGEJE_00890	mglA	Galactose/methyl galactoside import ATP-binding protein MglA	ATGACAGCTCAAACTCAATGTCAAGACAGCCAAGTGCTGCTCACAATGACCAATGTCTGCAAGTCCTTTCCGGGCGTAAAAGCCTTAGATAACGCCAACTTAACGGTTCGATCACATTCTGTTCATGCCTTAATGGGCGAGAACGGCGCGGGCAAATCTACATTACTAAAATGTTTATTCGGTATTTATGCCAAAGATGAAGGCGAAATTCTTTTCTTAGGCGAACCCGTCAATTTCAAAACATCTAAAGAAGCCCTTGAAAATGGTATTTCAATGGTGCACCAAGAACTCAACCTCGTGCGTCAAACTAGCGTAATGGATAATTTATGGCTTGGACGCTATCCACTTAAAGGTCCTTTTGTTGATCACGCCAAAATGTACCGTGATACTAAAGCGATT…
MFECGEJE_00834	ftsE	Cell division ATP-binding protein FtsE	GTGATTAAGTTCTCAAATGTTTCTAAAGCCTATCATGGCGCAACACAGCCCGCCTTACAAGGCTTGAATTTTCATCTTCCTGTGGGAAGTATGACTTACTTAGTTGGGCATTCAGGCGCAGGGAAAAGTACATTACTCAAGCTTATTATGGGAATGGAAAAAGCCAATGCGGGTCAAATTTGGTTTAACGGGCATGATATTACTCGCTTGTCGAAATATGAAATTCCATTTCTGCGTCGCCAAATTGGTATGGTTCACCAAGATTATCGTTTATTAACAGATCGTACTGTAGTGGAAAATGTGGCATTGCCGTTGATTATTGCAGGTATGCATCCAAAAGATGCGAATACTCGAGCAATGGCATCTTTAGATCGTGTAGGATTGCGTAATAAAGCCCAC…
MFECGEJE_00847	rplV	50S ribosomal protein L22	ATGGAAACTATCGCAAAACATCGTTACGCTCGCACTTCTGCCCAAAAAGCTCGCTTAGTTGCCGATTTAATTCGTGGTAAAAAAGTTGCGCAAGCATTAGAAATTTTAACTTTCACTAACAAAAAAGCAGCAGCTTTAGTGAAGAAAGTTTTAGAATCAGCTATTGCAAATGCAGAGCACAATGACGGTGCAGATATTGATGATCTTAAAGTTGCTAAAATCTTCGTTGATGAAGGTCCTAGCATGAAACGTGTTATGCCACGTGCTAAAGGTCGTGCAGATCGTATTTTAAAACGTACTAGCCACATTACTGTGGTTGTGTCAGATCGTTAA
MFECGEJE_00848	rpsC	30S ribosomal protein S3	ATGGGTCAAAAAGTACATCCACATGGTATTCGCCTAGGTATTGTTAAACCTTGGAGCTCTACTTGGTTCGCGAATACACAAGACTTCGCTGACAATCTTGAAGGCGATTTCAAAGTACGCAAATTCTTAAATAAAGAATTAGCAAGTGCTTCAGTTTCACGTATTACTATTGAGCGTCCAGCTAAAAGTATTCGTGTAACTATTCACACAGCTCGTCCTGGTATCGTAATCGGTAAAAAAGGCGAAGATGTTGAAAAATTACGTAACGCAGTGTCTAAAATCGCTGGCGTTCCTGCTCAAATCAACATTGCTGAAGTGAAAAAACCTGAATTAGATGCGAAATTAGTTGCAGATAGCATCGCTTCTCAATTAGAACGTCGTGTAATGTTCCGTCGTGCA…
MFECGEJE_00851	rpsQ	30S ribosomal protein S17	ATGACTGATAAAATTCGTAGCGTACAAGGTAAAGTTGTTAGCGACAAAATGGAAAAATCTTTCGTTGTTGCTATTGAACGTAAGGTAAAACACCCTTTATATGGTAAATTTATCCGTCGTACAACTAAATTACACGTACACGATGAGAACAATGAAGCCAAAGTTGGTGATACCGTAGAGATTCGCGAATGTCGCCCTCTATCAAAAACCAAATCTTGGACTTTAGTTCGTGTTGTTGAGAAAGCAGTTATTGCTTAA
MFECGEJE_00856	rpsN	30S ribosomal protein S14	ATGGCTAAACAATCAATGAAAGCACGCGATGTAAAACGCGTTAAATTGGCTGAAAAATTCTACGCAAAACGTGTTGAATTAAAGAAAATCATTTCTGATGTCAATGCCTCTGATGAAGATCGTTGGGATGCAGTGTTAAAGTTACAAACTTTACCACGTGATTCTAGCCCATCTCGTCAACGTAACCGTTGCCGCCAAACTGGACGTCCTCATGGCGTTTTACGTAAGTTTGGTTTAAGCCGAATTAAGGTTCGTGAAGCTGCAATGCGCGGTGAAATCCCAGGCCTTAAAAAAGCGAGCTGGTAA
MFECGEJE_00866	rpsK	30S ribosomal protein S11	ATGGCTAAAACACCAGTTCGTGCACGTAAACGTGTAAAAAAACAAGTTGTAGATGGCGTACGACATATTCACGCATCTTTCAATAATACAATCGTTACTATTACTGACCGTCAAGGTAATGCTCTAGCTTGGGCAACTGCAGGTGGTTCAGGTTTCCGTGGTTCTCGTAAATCAACTCCGTTCGCAGCGCAAGTTGCGGCAGAGCGTTGTGCTGAAATCGTTAAAGAATTTGGCTTAAAGAACTTGGAAGTTATGGTTAAAGGTCCGGGTCCAGGTCGTGAATCTACAATTCGTGCGTTAAACGCAGCGGGTTTCCGTATCACGAATATTACTGATGTGACTCCGATTCCTCATAACGGTTGTCGTCCACCGAAAAAACGTCGTGTTTAA
MFECGEJE_00294	rpoH	RNA polymerase sigma factor RpoH	ATGGATAAAGAAACACAAATGATGTTAGTTCCTCAAGGCAGTATCGAAGGTTATATTCGTGCAGCAAATGAATATCCGATGCTGACCGCAGAGGAAGAAAAGGAATTGGCAGAACGTTTGTATTATCACGAGGATTTAGATGCAGCGAAAAAACTCATTTTGTCGCATCTTCGTTTCGTGATCCACGTGGCGCGTGGCTATTCTGGCTATGGTTTGCCACAAGCTGACTTAATCCAAGAGGGCAATATCGGTTTAATGAAAGCGGTCAAACGTTTTAACCCTGAAGTTGGTGTACGCTTGGTGTCATTCGCTGTGCATTGGATTAAAGCTGAGATCCACGAATATGTTCTTCGTAACTGGCGTATCGTAAAAGTCGCAACCACGAAAGCTCAACGTAAA…
MFECGEJE_00930	typA	GTP-binding protein TypA/BipA	ATGAAAAACGAAATTGATATTAAAAAACTCCGTAACATCGCCATTATTGCGCACGTAGACCATGGTAAAACCACTCTTGTAGATAAACTTCTTCAACAATCTGGTACTTTTGAATCTGCTCGTGGTGATGTGGATGAACGCGTTATGGACTCAAACGATCTTGAAAAAGAACGTGGCATTACCATTCTTGCAAAAAATACCGCGATTAACTGGAATGACTACCGCATTAACATCGTGGATACTCCAGGGCACGCAGACTTCGGTGGCGAAGTTGAACGTGTACTTTCTATGGTGGATTCTGTTCTATTAGTTGTTGATGCGTTTGATGGCCCAATGCCACAAACGCGTTTCGTTACACAAAAAGCATTCGCTCACGGCTTAAAACCAATCGTCGTAATT…
MFECGEJE_00945	rpmA	50S ribosomal protein L27	ATGGCAACTAAAAAAGCTGGTGGTTCAACTCGTAACGGTCGCGATTCTGAAGCTAAACGCCTTGGTGTTAAACGTTTCGGTGGCGAATCTGTATTAGCAGGTAGCATTATCGTTCGCCAACGTGGTACTAAATTCCACGCAGGTAACAACGTAGGAATGGGAAGAGATCACACCTTATTCGCAACCGCAGATGGTAAAGTTAAATTTGAAGTAAAAGGCGAGAAAAGCCGTAAATACGTAGTTATTGTTACTGAATAA
MFECGEJE_00946	rplU	50S ribosomal protein L21	ATGTACGCAGTTTTCCAAAGTGGCGGTAAACAACACCGTGTGAGCGAAGGTCAAGTTGTTCGTTTAGAAAAACTTGAACTTGCAACTGGCGCAACAGTTGAGTTCGATTCTNTGTTGATGGTCGTTAATGGTGAAGATGTTAAAATTGGTGCGCCAGTAGTTGCTGGTGCAAAAGTAGTGGCTGAAGTTGTTGCACAAGGTCGTGGCGAGAAAGTTAAAATCGTTAAATTCCGTCGTCGCAAACACAGCCGTAAACAACAAGGTCATCGTCAGTGGTTCACAGAAGTGAAAATCACTGGGATTCAAGCATAA
MFECGEJE_00215	rplS	50S ribosomal protein L19	ATGTCTAACATTATCAAACAACTTGAACAAGAACAATTAAAACAAAACGTACCTAGCTTCCGCCCAGGTGATACTTTAGAAGTTAAAGTATGGGTGGTTGAAGGTAGCAAACGTCGTTTGCAAGCATTCGAAGGCGTGGTTATTGCAATTCGTAACCGTGGCTTGCACTCAGCATTTACTTTACGTAAAGTATCTAACGGCGTAGGCGTTGAGCGTGTATTCCAAACTCACTCTCCAGCTGTAGATTCTATCGCAGTTAAACGTAAAGGTGCGGTACGTAAAGCTAAACTTTACTACTTACGTGAACGTTCAGGTAAATCAGCTCGTATTAAAGAGCGTTTAGGCGCATAA
MFECGEJE_00378	adk	Adenylate kinase	ATGAAAATTATTCTTTTAGGTGCACCGGGTGCAGGTAAAGGCACTCAAGCACAATTTATTATGAACAAATTTGGTATCCCGCAAATTTCAACTGGTGATATGTTCCGTGCTGCAATCAAAGCGGGGACTGAACTTGGCAAACAAGCTAAAGCATTAATGGATGAAGGTAAATTAGTGCCAGATGAATTAACCGTTGCCCTTGTAAAAGATCGTATTGCTCAAGCTGACTGCACAAATGGTTTCTTGTTAGATGGTTTCCCTCGTACTATTCCACAAGCGGATGCACTGAAAGATTCAGGTGTTAAAATTGACTTTGTTTTAGAATTTGATGTGCCAGACGAAGTGATTGTTGAACGTATGAGTGGCCGTCGCGTACACCAAGCGTCTGGTCGTTCTTAC…
MFECGEJE_00544	rplA	50S ribosomal protein L1	ATGGCTAAATTGACTAAAAAAATGAAAGCAATCAAAGCTGGCGTAGATTCTACTAAAGCATACGAAATTAACGAAGCGATTGCGGTATTAAAACAATTCGCAACGGCTAAATTCGTTGAAAGTGTTGATGTTGCAGTAAACTTAGGTATCGATCCTCGTAAATCTGACCAAAACGTTCGTGGTGCAACTGTATTACCACACGGTACTGGTCGTGAAGTACGTGTAGCTGTGTTCACTCAAGGTGCTAACGCAGATGCAGCTAAAGAAGCTGGTGCTGATTTAGTAGGTATGGAAGATTTAGCAGAGCAAATCAAAAAAGGCGAAATGAACTTTGATGTTGTTATCGCTTCTCCTGATGCAATGCGTGTTGTTGGTCAATTAGGTCAAGTATTAGGCCCA…
MFECGEJE_00545	rplK	50S ribosomal protein L11	ATGGCAAAAAAAGTCCAAGCCTATGTTAAGTTGCAAGTTGCAGCTGGTATGGCTAACCCATCACCACCAGTTGGTCCTGCATTAGGTCAGCAAGGTGTGAACATTATGGAATTCTGTAAAGCATTCAACGCTCGTACTGAGAGCTTAGAAAAAGGTTTACCAATTCCAGTTGTTATCACTGTATATGCAGACCGTTCATTTACTTTCGTCACTAAAACTCCACCAGCAGCAGTATTATTGAAAAAAGCTGCAGGTATCAAATCTGGTTCTGGTAAACCGAACAAAGATAAAGTGGGTAAAGTAACTTTAGATCAAGTTCGTCAAATCGCTGAAACTAAAGCAGCAGATATGACTGGTGCGACTATCGAAACGAAAATGAAATCAATCGCTGGTACTGCT…
MFECGEJE_00552	fbaA	Fructose-bisphosphate aldolase class 2	ATGGCTAAATTATTAGATATTGTGAAACCCGGTGTTGTAACAGGCGAAGATGTGCAAAAAGTTTTTGCTTATGCTAAAGAGCATAACTTTGCTATTCCTGCCGTAAACTGTGTGGGTTCAGACTCCGTTAATGCCGTGTTAGAAACTGCTGCACGCGTAAAAGCACCAGTGATTATCCAATTTTCAAATGGTGGCGCAGCGTTCTACGCAGGTAAAGGTATCAAACCAACGAGTGGTACTCGTCCTGATGTGCTTGGTGCGATTGCTGGAGCGAAACAGGTTCATACTTTAGCGAAAGAATACGGTGTGCCTGTTATTCTTCATACTGATCACGCAGCGAAAAAATTATTACCTTGGATCGACGGTTTATTAGATGCAGGCGAAAAACATTTTGCCGAA…
MFECGEJE_01408	ydcV	Inner membrane ABC transporter permease protein YdcV	ATGTTTGTGGTATACGCTTATTTGTATATCCCAATTATTATTTTAGTCACTAATTCCTTTAACAAAGATCGTTATGGTTTGAGTTGGAAAGGTTTTAGCTGGAACTGGTACGAGCGTTTATTTAATAACGACACCTTAATACAAGCTGCGATTCATTCGGTAACTATTGCATTTTTTGCGGCTACCCTAGCTACTATTGTAGGTGGATTAACTGCAATCGCACTTTATCGCTATCGATTCCGCGGTAAACAAGCAGTAAGCGGTATGCTATTTATCGTTATGATGTCTCCAGATATTGTAATGGCAGTATCTTTACTTGCATTATTTATGGTTGTGGGTATTTCATTGGGCTTCTGGTCTTTACTACTTGCCCACGTAACTTTCTGTTTACCGTATGTG…
MFECGEJE_01763	nth	Endonuclease III	ATGAACAAAACAAAAAGAATCGAAATACTCACAAGATTACGAGAGCAAAACCCCCACCCGACCACAGAATTACAGTATAATTCGCCCTTTGAATTATTAATTGCGGTCATTCTATCGGCGCAAGCAACCGATAAAGGCGTGAATAAAGCAACAGAAAAACTATTCCCCGTGGCAAACACGCCTCAAGCGATTTTAGATTTAGGATTAGATGGTTTAAAAAGCTATATTAAAACTATCGGGCTTTTTAATAGCAAAGCAGAAAATATTATCAAAACTTGCCGAGATTTAATTGAAAAGCACAACGGTGAAGTGCCCGAAAATCGCGAAGCCTTAGAAGCATTAGCGGGTGTGGGTAGAAAAACAGCCAATGTTGTGCTAAATACGGCATTTGGTCATCCA…
MFECGEJE_00343	group_7538	putative transcriptional regulatory protein	ATGGCAGGTCATAGTAAGTGGGCTAATATTAAACACCGCAAAGCAGCACAAGATGCACAACGCGGTAAAATTTTTACTAAATTAATTCGTGAACTTGTTACCGCAGCTAAAATTGGTGGTGGCGATGTGAGTGCTAACCCACGTTTACGTGCAGCAGTAGATAAAGCACTTAGCAACAATATGACGCGCGATACTATCAACCGCGCTATTGATCGTGGTGTAGGCGGTGGCGATGATACCAATATGGAAACCAAAATCTATGAAGGTTATGGCCCAGGCGGTACAGCGGTTATGGTGGAATGTTTAAGTGATAATGCAAACCGTACGATCTCACAAGTACGCCCAAGTTTTACTAAATGTGGTGGTAACTTGGGAACAGAAGGTTCTGTGGGTTATTTA…
MFECGEJE_00412	tolR_1	Tol-Pal system protein TolR	ATGGCTCGTCGTCAGCGTAAAGCAATTAAATCTGAAATTAATATTGTGCCTTTTTTAGATGTGCTTTTAGTTTTAGTGTTAATTTTTATGGCAACCGCCCCTATTATTAGTCAAAGCGTTCAAGTTGAATTGCCTGATTCTGTGCAAAGCCAAGAGGTTTCTAATGAAGATAAAGTACCCGTCATTCTTGAAGTGGCAGGCATTGGAAAATATGCGATTTCTATTGGCGGAGAACGTCAAGAAGGTTTAACAGAAGAAATGGTTACTCAATTATCTAGACAGGAATTTGATAAGGATAATAATACGCTATTTTTAGTAGGCGGAGCTAAAGAAGTACCTTATGAAGAAGTGATTAAGGCATTGAATTTACTTCATCTTGCAGGCATTAAATCTGTAGGT…
MFECGEJE_00403	iscU	Iron-sulfur cluster assembly scaffold protein IscU	ATGGCTTATAGCGAAAAAGTAATTGATCATTATGAAAATCCACGTAATGTGGGATCATTGGATAAAAAAGATAGCAATGTTGGTACTGGAATGGTTGGTGCGCCAGCTTGTGGTGATGTTATGCAACTACAAATCAAAGTAGATGATAATGGCATTATTGAAGATGCAAAATTCAAAACTTACGGCTGTGGTTCTGCGATTGCATCTAGTTCATTAATTACTGAGTGGGTAAAAGGTAAATCTTTAGAAGAAGCTGGAGCAATTAAAAATAGCCAAATTGCTGAAGAATTAGAATTACCGCCAGTGAAAGTGCATTGCTCTATTTTAGCAGAAGATGCAATTAAAGCAGCAATTGCTGATTATAAAGCAAAACAAGGCTAA
MFECGEJE_00772	nusG	Transcription termination/antitermination protein NusG	ATGACTGAAGAAACAACAGTATCAAAAAAACGTTGGTATGTATTACAAGCGTTTTCTGGCTTTGAAAGTCGTGTAGCTCTAACTTTACGTGAATACATCAAACAACAACAAATGGAAGATCAATTTGGTGAAGTTTTAGTACCAACTGAAGAAGTAGTGGAAAATGTAGCAGGTAAACGTCGCAAAAGTGAACGTAAATTTTTTCCAGGTTATGTACTTGTAGAAATGGAAATGAATGATGAAACTTGGCATTTAGTAAAAAGTGTGCCAAGAGTGATGGGTTTTATCGGTGGTACACCAGATAAACCTGCACCTATTTCCAAACGTGAAGCGGATACTATTTTAAATCGTCTTGAACAAAATACTGATAAACCTCGTCATCGTAATGAATATCATCCG…
MFECGEJE_00610	rpsL	30S ribosomal protein S12	ATGGCAACTATCAACCAGCTAGTACGCAAACCGCGTGTGAAAAAGGTTGTAAAAAGCAACGTTCCTGCATTAGAGGCTTGCCCGCAGAAACGTGGTGTATGTACTCGTGTATATACTACAACTCCTAAAAAACCAAACTCTGCGTTACGTAAAGTATGTCGTATCCGCTTAACTAACGGTTTTGAAGTAACTTCTTATATCGGTGGTGAAGGTCATAACCTTCAAGAGCACAGTGTTGTATTAATCCGTGGTGGTCGTGTTAAAGACTTACCGGGTGTGCGTTACCACACAGTACGCGGTGCATTAGACTGCGCAGGCGTTAAAGATCGTAAACAAGGTCGTTCTAAATACGGCGTTAAACGTCCTAAAGCTTAA
MFECGEJE_00692	rplL	50S ribosomal protein L7/L12	ATGTCATTAACTAACGAACAAATCATTGAAGCGATTGCTTCAAAAACTGTAACTGAAATCGTTGAATTAATCGCAGCGATGGAAGAAAAATTCGGTGTTTCAGCAGCGGCAGCAGTAGCAGCAGCTCCAGCAGCAGGCGGTGCAGCGGCAGCAGAAGAAAAAACTGAATTCGACGTTGTACTTAAATCTGCAGGTGCGAACAAAGTAGCAGTAATTAAAGCAGTACGTGGTGCAACTGGTTTAGGCTTAAAAGAAGCTAAAGATTTAGTTGAATCTGCTCCAGCTAACTTAAAAGAAGGCGTTTCTAAAGAAGAAGCTGAAGCACTTAAGAAAGAATTAGAAGAAGCGGGTGCAGAAGTAGAAGTTAAATAA
MFECGEJE_00472	recR	Recombination protein RecR	ATGCAAAGCAGTCCACTTTTAGAACACCTTATTGAAAACTTACGTTGTCTTCCAGGCGTAGGGCCTAAATCTGCGCAACGTATGGCTTATCATCTTTTACAGCGTAATCGTAGCGGTGGAATGAATTTAGCTCGAGCACTCACAGAAGCCATGTCTAAAATTGGTCATTGTTCACAGTGTCGAGACTTTACGGAAGAAGACACTTGCAACATTTGCAATAATCCACGCCGTCAAAATTCAGGTTTGCTTTGTGTCGTTGAAATGCCAGCAGATATTCAAGCGATTGAGCAAACGGGGCAATTTTCAGGACGTTATTTTGTTTTAATGGGACATTTGTCTCCACTTGATGGTATTGGACCTCGTGAAATTGGCTTAGATTTACTGCAAAAACGCTTAGTA…
MFECGEJE_01035	menB	1,4-dihydroxy-2-naphthoyl-CoA synthase	ATGCAAAATCCAAAAGATGATGTTTTATATGCGCCTGTTGAATGGATCGATCACAGTGAAGGCTATAGCGATATTCGCTATCATAAATCCACTGATGGTATTGCAAAAATTACCATTAACCGCCCTGAAGTTCGTAATGCGTTCCGTCCACAAACAGTGAAAGAAATGATGACTGCATTTTCTGATGCACGTTTCGATGAAAACATTGGTGTCATTGTATTAACTGGCGAAGGCGAAAAAGCATTCTGTTCTGGTGGTGACCAAAAAGTGCGTGGCGATTACGGTGGTTACAAAGATGACAGTGGCGTACATCACTTAAATGTATTAGATTTCCAACGCGATATTCGTTCTTGTCCAAAACCAGTTGTAGCAATGGTGGCTGGTTATGCAATTGGTGGT…
MFECGEJE_01018	rpmB	50S ribosomal protein L28	ATGTCTAGAGTTTGTCAAGTAACAGGCAAGCGTCCAGCTGTGGGTAATAACCGCTCACACGCAATGAATGCGACACGTCGTCGTTTTCTTCCAAACCTTCACACTCACCGTTTTTGGGTTGAAAGTGAAAACCGTTTCGTAACCTTACGTTTAACTGCGAAAGGTATGCGTATTATTGATAAAAAAGGCATTGATGCAGTATTAGCTGAAATCCGTGCTCGTGGCGAAAAAATCTAA
MFECGEJE_00514	atpH_1	ATP synthase subunit c	ATGGAAACTGTAATTACAGCAACAATCATCGGTGCATCAATTCTTCTTGCATTTGCTGCATTAGGTACTGCAATTGGCTTTGCTATTCTAGGTGGTAAATTCTTAGAATCATCAGCTCGCCAACCAGAATTAGCATCTAGCTTACAAACTAAAATGTTTATCGTAGCTGGTCTTTTAGATGCGATTGCAATGATTGCTGTTGGTATTTCATTACTTTTCATTTTCGCAAACCCATTCATCGGTTTATTAAACTAA
MFECGEJE_00598	fabR	HTH-type transcriptional repressor FabR	ATGGCTGGTGTTCGTGCTGTTCAAAAAGAAAAGACTCGTCGCGCTTTAGTGGATGCAGCATTTAATCAACTTAGCGCAGAAAAAAGTTTTTCTAATTTAAGTTTACGAGAAGTGGCGCGCGAGGCTGGTATTGCGCCTACCTCTTTCTATCGCCATTTTAGTGATATGGATGAACTTGGCTTAGAAATGGTGGATGAAGCAGGTTTGATGTTGCGCCAATTAATGCGTCAAGCGCGTAAACGCATTGATGCGGGCGGTAGTGTTATTTCTGTTTCTGTGGATACATTTTTTGAATTTATTACTAATAGCACGAACGTTTTTCGCTTGTTATTACGCGAAAGTTCAGGCACTTCTCAAGCTTTTCGTACTGCGGCAGCACGCGAAATTAAGCATTTTGTT…
MFECGEJE_00806	secB	Protein-export protein SecB	ATGTCAGAACAAAAACAAGACGTTGCAGCAACAGAAGAACAACAACCCGTTCTCCAAATTCAACGTATTTATGTGAAAGATGTGTCTTTTGAAGCTCCAAATCTTCCACATATTTTCCAACAAGAATGGAAACCAAAACTTGGTTTTGATTTAAGCACCGAAACAACCCAAGTTGGCGATGACTTATATGAAGTGGTATTAAACATTTCTGTTGAAACTACACTTGAAGATAGTGGCGATGTCGCATTTATTTGCGAAGTTAAACAAGCAGGCGTATTTACTATTAGCGGTTTAGAAGATGTTCAAATGGCGCATTGTTTAACTTCTCAATGCCCGAATATGCTTTTCCCTTATGCGCGTGAATTAGTGTCTAACCTAGTAAATCGCGGTACGTTCCCT…
MFECGEJE_00064	dksA	RNA polymerase-binding transcription factor DksA	ATGTCAAGAGCATCATTGAGCTTGCTAGATTTAGCAGGCGTTAAGCCTTATCAAATGAAAAAAGATGAAGAATATATGAATGAAGAGCAAATTCTTCATTTCAGAAAAATTCTTAATGCTTGGCACGAGCAAATCGTGGAAGAAGCTTCTCGCACCGTTGCACATATGCAGGATGAAGTAACCAATTTCCCCGATCCTGCAGACCGAGCAACTCAAGAAGAGGAATTTAGTCTAGAATTACGTAATCGAGATCGCGAACGTAAACTAATGAAAAAAATCGAAGCAACCTTGAAGAAACTTGATACCGATGATTTTGGTTACTGCGATTGTTGTGGTGAAGAAATCGGCATTCGCCGTTTAGAAGCGCGCCCAACAGCAGATCTTTGCATTGATTGCAAA…
MFECGEJE_00205	fldA	Flavodoxin 1	ATGGCAATAGTTGGTCTTTTTTATGGTAGTGATACTGGAAATACTGAAAACATCGCAAAACAAATCCAAAAACAATTAGGTAGTGATTTAATTGATATTCGTGATATTGCCAAAAGTAGCAAAGAAGATATTGAAGCATACGATTTCTTGCTTTTCGGTATCCCAACTTGGTATTACGGCGAAGCACAAGCAGACTGGGATGACTTTTTCCCAACACTCGAAGAAATTGATTTTACAGATAAACTTGTAGGTATTTTCGGTTGTGGCGATCAAGAAGATTATGCAGATTATTTCTGTGATGCTATCGGAACTGTGCGCGATATTATAGAGCCACACGGTGCAATTGTGGTAGGAAATTGGCCAACAGAAGGCTATAATTTTGAAGCTTCGAAAGCCTTA…
MFECGEJE_00035	rsfS	Ribosomal silencing factor RsfS	ATGGCGTTAGTTGAATTTTTGATGGAAACCTTAGATGGGTTAAAGGGAACAGATATTGTACATTTTGATGTACGTGGAAAATCCTCGATTACGGATAATATGATTATTTGCACGGGGACGTCGAGTCGCCAAGTTTCTGCAATGGCAGATAATTTAATTACAGAATGTAAAAAAGCAGGTTTTGAAACCTTTGGCGAAGAAGGTAAAAATACTGCAGATTGGATTGTGGTGGATCTTGGTCAAGCTATCGTACATATCATGCAACGTGACGCCCGTGAAATGTATCAATTAGAGAAACTTTGGGCGTAA
MFECGEJE_00993	glyQ	Glycine--tRNA ligase alpha subunit	ATGAGTACAAAATTTAACGTAAAAACATTCCAAGGTATGATTTTAGCCCTGCAAGAATATTGGGCAAACCAAGGCTGCACCATTGTGCAACCTTTTGATATGGAAGTGGGCGCAGGTACTTCTCACCCAATGACCGCATTGCGCGCATTAGGCCCAGAGCCAATGGCATTTGCTTATGTGCAACCTTCACGTCGTCCGACCGATGGTCGTTATGGTGAAAACCCAAACCGTTTACAACACTACTACCAATTCCAAGTGGTAATCAAACCTTCTCCAGATAATATTCAAGAACTTTATTTAGGCTCGCTTGAAATGCTCGGCTTCGATCCGACCAAAAACGACATTCGTTTCGTAGAAGATAACTGGGAAAACCCAACCTTAGGTGCATGGGGCTTGGGC…
MFECGEJE_00466	group_782	hypothetical protein	ATGAAAGCTTTTTTTAACGATCCTTTTACTCCTTTTGGAAAATGGCTAAGTCAGCCTTTTTATGTGCACGGTTTAACCTTTTTATTGCTATTAAGTGCGGTGATTTTTCGCCCCGTTTTAGATTATATAGAGGGGAGTTCACGTTTCCATGAAATTGAAAATGAGTTAGCGGTGAAACGTTCAGAATTGTTGCATCAACAGAAAATTTTAACCTCTTTACAACAGCAGTCGGAAAGTCGAAAACTTTCTCCAGAACTGGCTGCACAAATTATTCCTTTGAATAAACAAATTCAACGTTTAGCTGCGCGTAACGGTTTATCTCAGCATTTACGTTGGGAAATGGGGCAAAAGCCTATTTTGCATTTACAGCTTACAGGTCATTTTGAAAAAACGAAGACA…
MFECGEJE_01238	trpG_2	Anthranilate synthase component 2	ATGAAATTACTCATCATTAATAATCACGATTCTTTTACTTTTAACTTGGTGGATTTAATTCGAAAATTAAATGTGCCTTATGATGTTTTAAACGTAGAAGATTTGAAAGAAAATACAGCGGAAAATTATAGCCATATATTGATTTCGCCAGGGCCTGATATACCACGCGCTTATCCACAACTTTTTTCCATGTTGGAAAAATATTATCAGCAAAAATCTATTTTAGGTGTGTGTTTAGGGCATCAAACCTTATGTGAATTTTTTGGTGGTACATTGTATAACTTAGAGAATGTTCGTCACGGGCAGAAACGAACATTAAAAGTGCGGTCAAATTCTCCATTGTTTTTTGATCTTCCAACTGAATTTAATATCGGGCTATATCATTCTTGGGGCGTACAG…
MFECGEJE_00546	deoD	Purine nucleoside phosphorylase DeoD-type	ATGACTCCACATATTAACGCGCCTGAAGGTGCATTTGCTGATGTTGTTTTAATGCCTGGCGATCCACTTCGTGCAAAATATATTGCAGAAACTTTTTTACAAGATGTTGTTGAAGTAACGAATGTTCGTAATATGCTTGGTTTTACTGGAACTTATAAAGGTCGTAAAATTTCTATTATGGGGCACGGTATGGGGATTCCATCTTGCTCTATTTACGCGAAAGAATTAATCACTGAATATGGCGTGAAAAAAATTATCCGTGTAGGTTCTTGTGGCACTGTTCGTATGGACGTGAAAGTGCGCGATGTGATTATCGGTTTAGGTGCATGTACTGATTCAAAAGTAAACCGTATTCGTTTCAAAGATAACGACTTTGCAGCTATTGCTGACTTTGATATG…
MFECGEJE_00485	holB	DNA polymerase III subunit delta'	ATGACCGCACTTTACCCTTGGCTAATGCCAATTTATCATCAAATTGCTCAAACCTTTGACGAAGGGTTGGGGCATCATGCTGTGCTGATTAAAGCTGATTCTGGTTTAGGCGTAGAGAGTTTATTTAATGCACTTGCACAGAAAATAATGTGTGTAGCTCAAGGCGATAAACCTTGTGGTCAATGCCATTCTTGTCATTTAATGCAAGCCCATAGCCATCCAGATTATCACGAATTAAGCCCCATTAACGGTAAGGATATTGGCGTTGATCAAGTACGCGACATTAATGAAATGGTTGCGCAGCACGCACAACAAAACGGCAATAAAGTGGTGTATGTGCAAGGGGCGGAACGTTTAACGGAAGCGGCTGCTAATGCATTATTGAAAACATTGGAAGAG…
MFECGEJE_01429	azoR	FMN-dependent NADH-azoreductase	ATGAGCAACGTATTAGTATTAAAATCTAGCATTTCAGGAAATAACTCGCAAACTAATCAATTAGCTGATTATGTTATCGAAAAATTACAAGGTAATAACATTGTAGTACGCGATTTATCCCAACAACCTCTTCCATATTTTGATACCGCAGCTGCAATTGCTGTGCGTGGAGAACCAAAAACAACGGAAGAAAAACAACTTCTGGCGTTGTCTGATAAACTAATCGAAGAATTAAAAAACGCACAAACATTGATAATTGGTGCGCCGATGTATAATTTAAACGTTCCAACACAATTAAAAAGCTATTTTGATTTTATCGCACGTCCGCGCGTTACTTTCCAATATACAGCAAACGGCTCTGAGGGTTTATTAAAAGGCAAAAAAGCCATTTTGTTATGT…
MFECGEJE_00467	group_872	hypothetical protein	ATGTCGATGAATTTATTGCCTTGGCGTACTTATCAACATCAAAAGCGTTTACGTCGTTTAGCTTTTTATATCGCTTTATTTATCTTGCTTGCTATTAATTTAATGTTGGCTTTTAGCAATTTGATTGAACAACAGAAACAAAATTTGCAGGCACAGCAAAAGTCGTTTGAACAACTTAATCAACAGCTTCATAAAACTACCATGCAAATTGATCAGTTACGCATTGCGGTGAAAGTTGGTGAAGTTTTGACATCTATTCCCAACGAGCAAGTAAAAAAGAGTTTACAACAGCTAAGTGAATTACCTTTTCAACAAGGAGAACTGAATAAATTTAAACAAGATGCCAATAACTTAAGCTTGGAAGGTAACGCGCAAGATCAAACAGAATTTGAACTGATT…
MFECGEJE_00896	mltC_1	Membrane-bound lytic murein transglycosylase C	ATGAAAAAAGTCGCCTTAATTTCTCTCTGTATTTTTACCGCACTTTCTGCTTTTGCCGATTCGCCTAATACGGCAACAGCATCAATCAATCTTGAGCAAGAGAAACAAAACTGGGAGCTGGCGCAGCATCAAGATTATTTAAAACGTCTAAAACAACGTGAAGTCTTTTTGCAAGTTGAAGGTTTGCTAAAAAGTGCGGTAAAAAAACAGCAATTTTCTGAAGCGACTCAAAATATCACAAAAACCTTAATAGACTCATTGCAAGGCTACCCTTTGCAATATGATCTGCTTGCTCGATTTTGGGAGACAAAAATCGCCTTTTTGCAGAATGATGATATTCAAGGAAGACAACAAGCAATAAATGAACTCAATGCGTTAGTGCAACAAAATTACCCTTTT…
MFECGEJE_00915	rsmJ	Ribosomal RNA small subunit methyltransferase J	ATGGCTCATTCGCAAGTAGGAATTCAGCTGATTTCTGAATCGACAGAAAAAACATTAGCAGAATTGATCGCACTTTGTGCTGAACACAACATTATTCATAATGAAAAGAGCCCACTTGCACTTGTTCAAACCGATGACCGTTTAGAACTTCGTAAACTAGACGAACCTAAACTCGGAGCGGTTTATGTTGATTTTGTTGGTGGCACAATGGCTCACCGTCGTAAATTCGGTGGTGGACGTGGAGAAGCCGTAGCGAAAGCAGTAGGGATTAAAGGTTCGGCATTGCCAACGGTTATTGATGCAACAGCTGGTCTAGGACGTGATGCCTTTGTGTTAGCCGCAATTGGCTGCCAAGTTCGTTTAGTAGAACGCCATCCTGTTGTTTTTTTACTTCTGCAA…
MFECGEJE_00208	menE	2-succinylbenzoate--CoA ligase	ATGTATCCTTGGCAAGATTTTGCTATTCAACCTGATTTCTCAGATAAAATCGCTTTGCGTACTACGCAGGGCGATATGCTTACTTGGATAGAATTGACTACAAAGATTAACCAAACAGTGGCTTTTTTACAAAAAAAAGGCGTAAATGCAGAAAGTGCGGTTGCTTTTGTGGGAAAAAATTCAGAGAAAATTTTATTTTTATATCTGGCGACAATTCAGCTTGGCGCAAAAGTTTTAGGCATAAACCCTGCTTTTCCACAAGAAAAAATTGCAAAATTATGTGAGTTTTATCAAATTGATTTTTGTTTTTATGATAAAGATTTACTGAATTTGCAAGAAATTGATGTTTTTACTCAAAAAGCCGATTTTTTTCGTCCTGCGACGATGACGCTAACGTCT…
MFECGEJE_01240	sprT	Protein SprT	ATGCCAGAGGTAAATTATGAGTTACGAGGTATAAAGGCAGGCGTGGCTTACCTACAAAAAAATGAAATAAAATTTAACCGCACTTTATTGCAAGAAAATACGGATGAATTTATTCGACAAGTCGTGCCACATGAGCTTGCGCATTTGATTGTGTATCAAATGTTTGGTCGCGTAAAACCACACGGGAAAGAGTGGCAGCTTGTAATGAATGAAATTTTTAAGCTTCCTGCAGACACTTGCCATCAATTTGATATAAAAAACGTGCAAGGTAAAACCTTTGAATATCGTTGTGCTTGCCAAACCCATTTTCTAACTATTCGTCGGCATAACAAAATAATGAAAGAAAACATCGAATATTTGTGTAAAAAATGTAGGGGAAAATTAGTTTTTGTCGATGAT…
MFECGEJE_01455	trpGD	Bifunctional protein TrpGD	ATGCAACACAACCAATTATTAGAACAACTTTATAGCGGACATTCACTTTCAACCTCAGAAAGCACCGCTCTTTTTAATGCAGTCATCCAAGGTGAGCTTTCCAATGAACAAATTGCTGCAATGCTTATTGCTTTAAAAGTGCGGGGAGCAAATACTGAGGAAATTTCGGGTGCCGTTGCCGCCTCATTACAAAATGCCAAAGCATTTCCATATCCAAATTATCCTTTTGCGGATATTGTAGGAACAGGAGGCAATGGTCAAAACACTATTAATATTTCCACTACCAGTGCGATTGTTGCGGCATCAATGGGAGCAAAAATAGCAAAACATGGCAATCGTAGCGTGTCGAGTAAATCAGGTGCTAGCGATGTGCTTACCGCACTTAGCGTTAATGTGAAC…
MFECGEJE_00487	mltG	Endolytic murein transglycosylase	ATGAAGAAATTTTTAATTGCGATTTTACTTTTAATTTTGATTTTAGCGGGCGTGGCGAGTTTTTCTTATTACAAAATGACTGAATTTGTAAAAACACCAGTAAATGTGCAGGCAGATGAACTTTTAACGATTGAACGTGGCACAACAAGTTCAAAATTAGCCACACTTTTTGAGCAAGAAAAGTTAATTGCTGATGGGAAATTATTACCTTATTTGCTGAAGTTGAAACCTGAGTTAAATAAAATAAAAGCAGGGACTTATTCTCTTGAGAATGTTAAAACTGTGCAAGATTTACTGGATTTGCTCAATTCCGGTAAAGAAGTGCAGTTCAATGTAAAATGGATTGAAGGAAAAACCTTTAAAGATTGGCGAAAAGATCTTGAAAATGCACCGCACTTG…
MFECGEJE_00910	mobA	Molybdenum cofactor guanylyltransferase	ATGACAATTACAATAAGCGCAGTAATTTTGGCAGGTGGCAAGGCTCGTAGAATGGGCGGGCAAGATAAAGGATTACAGATTTTAGGTAAACAATCTTTAATTGAACATATTATTAATCGCTTACAACCACAAATTCATCAGATTTCAATTAACGCTAACCGAAATCAAACAGAATATGCAAAATTTGGCTTTCCTGTTTTCTCCGATGAACTGCCCGATTTTCAAGGGCCATTAAGTGGCATGCTAACAGCTCTAGAAAAGACAAAAAGCGACTTTATCCTTTTTACACCTTGTGATACGCCTTTTTTTCCTATGAATCTTTTAGATAAACTCAAAAGTGCGGTTAAAAATGACCGCACTTTAATTGCGTATGCTTGCGATGAAGAACGTGAACATCCC…
MFECGEJE_01309	group_984	hypothetical protein	ATGAATCCATTTCAAAAAATTAAAAGTGCGGTGAATAAACGCCAAAGATTTTTCATTAATCGCACTCTGCAACGTAAACTAACAAATCAAGGTATGACTGTCATTTCTGCCAATTGCGTGGGGGCTTTTATCTTACATGATTTACACCAGCCGTTTAATTCCCCTTTTGTGAATCTCTATCTCTCGCCACAGGATTTTTTGCGTTATTTACAAAATATAGATTTTTACCTCACTCAACCTCTCACATTCGTACAAACAGAAAAAAGTTATCCAGTGGGAAAACTTGCCGATCTTGAAATTCATTTTATGCATTATCACAGTGAGCAAGAAGCCAATGAAAAATGGCAACTTCGCACGTCACGAATGAAGTTAGACAATCTTTTTATTATGATGACAGAT…
MFECGEJE_01631	group_1000	Putative 2-hydroxyacid dehydrogenase	ATGAAAATCGTATTTTTAGATAGCACGGCTATTCCTAAACATATTTCAATTCCTCGCCCAAGTTTTGAACATACTTGGACAGAATATGAACATACATCTGCTGAGCAAACGATTGAACGCGTAAAGGATGCAGATATTGTGATTACGAGCAAAGTGATTTTTGATCGTGAAACTTTGCAACAACTGCCAAAATTAAAGCTGATTGCCATTACTGCGACAGGTACAAATAATGTTGATCTTGTGGCTGCAGAAGAAATGGGCATCGCCGTGCGTAATGTGACAGGTTATTCCAGTACAACCGTGCCAGAACACGTAATCGGTCTGATTTTTTCTTTAAAACACAGTTTGGCAGGTTGGTTACGCGATCAAACGGAAGCAAAATGGGCGGAAAGTAAACAA…
MFECGEJE_01515	rpsI	30S ribosomal protein S9	ATGGCAGAGAATCAAAACTACGGCACAGGCCGCCGCAAAAGCTCTTCAGCTCGTGTATTTATCAAACCGGGCAGTGGTAAAATCACTATCAACCAACGTGAATTAGATGTTTACTTTGGTCGCGAAACAGCACGTATGGTAGTACGTCAGCCATTAGAGTTGGTTGANTTAACTGATAAGTTAGATTTATACATCACAGTTAAAGGTGGTGGTATTTCTGGTCAAGCGGGTGCAATCCGTCACGGTATCACTCGTGCATTAATGGAATACGATGAAACATTACGCCCAGCACTTCGTGCAGCTGGTTTCGTTACTCGTGACGCACGTCGCGTTGAACGTAAAAAAGTGGGTTTACACAAAGCACGTCGTCGTCCACAATACTCAAAACGTTAA
MFECGEJE_01383	group_10160	hypothetical protein	GTGCTTCCAAGTAACTTTATAAGTTCGCCTGATTATGTTGTTTTAAACGAAAAATGCGGAGTTATTTTAACAATGCCTAAAATCAAAACAGTACGCGGCGCAGCGAAGCGCTTCAAAAAAACTGCTTCTGGTGGTTTCAAGCGTAAACAATCTCACTTACGTCATATTTTGACTAAAAAAACAACTAAACGTAAACGTCATTTACGTCATAAATCAATGGTTGCGAAAGCAGACCAAGTTTTAGTAGTAGCTTGCTTACCATACGCATAA
MFECGEJE_00139	ppa	Inorganic pyrophosphatase	ATGGCTGATTTTAATCAAATTTTAACGCCAGGCGATGTAGATGCTGGCATTATCAATGTAGTAAATGAAATTCCAGAAGGTAGCTGCCATAAAATCGAATGGAACCGTAAAGTTGCGGCATTCCAGTTAGATCGTGTTGAGCCAGCAATTTTTGCAAAACCAACTAACTATGGTTTCATTCCACAAACTTTAGATGAAGATGGCGATGAGTTAGATGTGTTATTAATCACTCGCCAACCATTAGCAACAGGTGTATTCCTTGAGGCTAAAGTAATTGGTGTCATGAAATTTGTTGATGATGGCGAAGTGGATGATAAAATCGTTTGTGTTCCTGCAGATGATCGTGATACAGGAAATGCTTACAATTCATTAGCAGATTTACCGGCAAACTTAATTAAA…
MFECGEJE_01426	pntB	NAD(P) transhydrogenase subunit beta	ATGTCTGAAGGTTTAGTACAGGCTGCGTACATTTTAGCAGCATTACTTTTCATTATGAGCTTGGCAGGACTTTCTAAACATGAAACTGCTAAAGCGGGTTGTTGGTTCGGTATTGTTGGTATGACAATTGCCCTTATTGCAACCATTTTTGGCCCTCATTCTGAAGGAACATTTTGGATCATTATTGCGATGATCATTGGTGGAGCAATCGGTGTTCAACGTGCATTAAAAGTAGAAATGACTGAAATGCCAGAACTTGTGGCGATTCTTCACAGTTTTGTTGGTTTAGCGGCTGTACTCGTTGGCTTTAATAGCTATGGTTTACACCACGAGGCGTTAATGCCAGAAGGATTAGATGCAGCAGCACAAGCCGCATTTGTAGCTGAACAAGCGGTATTA…
MFECGEJE_01239	metK	S-adenosylmethionine synthase	ATGTCTAGTTATTTATTTACATCTGAATCAGTCTCTGAAGGGCATCCAGATAAAATTGCCGATCAAATTTCTGATGCGGTACTTGATGAAATCCTAAAACAAGATCCAAAAGCACGAGTAGCTTGTGAAACTTACGTAAAAACTGGTATGGCATTGGTTGGTGGTGAAATTACAACATCAGCATGGGTTGATATTGAGAATTTAACCCGTAAAGTGATTTGTGATATTGGTTATGAACATTCTGAAATGGGCTTTGATGGTCATTCTTGTGCAGTGCTTAATGCGATTGGTAAACAATCTGCAGATATTAATCAAGGCGTTGATCGTGAAAATCCATTAGATCAAGGCGCAGGCGACCAAGGTATTATGTTTGGTTATGCCACCAATGAAACGGATGTA…
MFECGEJE_00038	mreB	Cell shape-determining protein MreB	ATGTTATTTAAAAAAATTCGTGGGTTGTTTTCAAACGATCTTTCTATTGATTTAGGCACAGCTAATACTTTAATTTATGTCAAAAGACAGGGTATTGTACTTGATGAACCCTCTGTTGTTGCGATTCGTCAAGATCGCGTAGGCACATTAAAAAGCATTGCAGCTGTGGGTAAAGAAGCTAAATTAATGTTAGGTCGTACTCCCAAAAGTATTGTAGCAATTCGTCCGATGAAAGATGGCGTTATTGCAGACTTTTTTGTGACAGAAAAAATGTTGCAATACTTTATCAAACAAGTTCATAGCGGTAATTTTATGCGTCCAAGCCCACGTGTATTAGTATGTGTGCCAGCTGGTGCAACACAAGTAGAACGCCGCGCAATTAAAGAATCAGCAATCGGT…
MFECGEJE_01314	group_1039	hypothetical protein	ATGAAAAAATATAAAACTGGGCTCGTGTTATTAGTGATTGCACTCGCCTTACTTGTCTATTTTTCCCCTTGGTTTTTCTTACATATTGCCAGTTGGCAAAAAGAGTTTAATCAGCTTATTTCGGAAAATTTACATCAAATTCAAAATAATAGCATCAAGGCAGGCACCACACTTATTTTCGCCAGCTTTGTTTACGGCGTACTCCATGCCCTCGGGCCAGGACACGGCAAATTTATTATTGCCAGCTATCTTTCCACTCATGAAAGCCAATTAAAACAAAGCACTATCTTGAGCTTACTTTCATCCTTAATGCAAGGCATTGTCGCGATTACAGCAACAACATTGCTTGTTGTAGTGCTAAATCTTTCATCACGTTATTTCAAATTAAGTCAGCTTTGG…
MFECGEJE_00293	murB	UDP-N-acetylenolpyruvoylglucosamine reductase	ATGCAAAATTTACAACCTTTTCACACTTTCCACATTCAGTCTAATGCTCGTGAAATTATTGAAGCACATAGTATCGAACAGCTACAACAAGTGTGGGCGAATTCTAAATCAGAAAATTTACCCACTCTTTTTTTAGGTCAAGGAAGTAATGTTCTATTTCTAGATGATTTTAATGGCATCGTGATCCTTAATCGTTTAATGGGGATTACGCACGAACAAGATGCAAATTTTCACTATCTTCACGTCAATGGCGGGGAAAATTGGCATAAATTGGTGGAGTGGTCTATTAATAATGGTATTTATGGCTTAGAAAATCTGGCTCTGATTCCCGGTTGTGCAGGCTCTGCCCCCATTCAAAATATCGGTGCTTATGGCGTTGAATTTAAAGATGTATGTGAT…
MFECGEJE_00043	rluA_1	Dual-specificity RNA pseudouridine synthase RluA	ATGGAAATCGAGGTTGTTTATCAACATAGCGATTTTATTATTATCAACAAGTCTGAGGGTATTAGCGTTCATAAAGATCAAGAAGAACAAGGCTTAACAGAACTTGTTGCAAAACAACTGAATGTGCCTAAAGTATGGTTGGTTCATCGCTTAGATAAAGTAACTTCGGGTTTGTTAATTCTGGCGTTAAATGCTGAAAGTGCGGCTGAATTTTCACGACTTTTTTCTGAACATAAAATTCATAAAACTTATTTGGCATTAAGTAACCAAAAGCCTAAAAAGAAACAAGGTTTGATTATCGGGGATATGAAGAAAGCTCGAGAAGGCGCATGGAAACTTTGCCAAACAAAAGACAATCCCGCAATTACGCGTTTTGAAAGTGTAAGTTGTGAGCCTAAT…
MFECGEJE_00238	group_1182	hypothetical protein	ATGCTTAAAAATTTAGACGAAATAACTTCAAGTATTATCGCTGATCCTCAAAATAAAGATTTTACAGAACGTGGAATTTTCCCTTTATTTTCGGCTCCTAAAACAGCTCGAATTAATATTGTTGGTCAAGCTCCTGGGTTAAAAGCTGAGCAATCTCGTTTGTATTGGAATGATAAAAGCGGTGATCGTCTGCGAGAATGGTTGGGAGTAGATTACGATTATTTTTATAATTCTGGGATATTTGCGGTTCTTCCAATGGATTTCTATTATCCTGGATATGGTAAATCGGGTGATTTACCACCTCGTCAAGGTTTTGCAGAAAGATGGCATCCAATGATTTTAGGGAATCTACCTAATATTCAGCTCACTATTCTTATTGGGCAATATGCACAGAAATAT…
MFECGEJE_01202	murD	UDP-N-acetylmuramoylalanine--D-glutamate ligase	ATGAACGCCTATCAAAACAAAAATATTACTATCATCGGGCTTGGCAAAACAGGTCTTTCTTGTGTGGATTATCTCTTATCCCAACAGGCTAATATTCGTGTGATTGATACTCGAAAAAATCCTACTGGTATTGATAAACTTCCTCAAAATATCCCTCTTCATACTGGTAGTTTAAATCAGGAATGGTTACTTGAAAGCGATATGATTGTTATTAGCCCAGGGCTTGCGGTAAAAACACCAGAAATTCAAACCGCACTTAAAGCGGGAGTGGAAGTAATCGGCGATATTGAATTATTCTGCCGCGCAGCGACAAAGCCAATTGTGGGGATTACAGGTTCAAATGGTAAAAGTACCGTAACTACTTTAGTTTATGAAATGGCGAAAGCTGCTGGTGTGAAA…
MFECGEJE_01355	queF	NADPH-dependent 7-cyano-7-deazaguanine reductase	ATGAATTACCAAGACAACAGCTTAAAATCCTTAAAACTCGGTCAAAAAACGGAATATGCCTCTCAATATGACCGCACTTTATTACAGCCAGTGCCACGCGCGTTAAATCGTGATGGATTGGGAATTACTCAAAACCAACCATTTACTATCGGCGCCGATATTTGGACGGCTTATGAAATCTCGTGGCTCAACGAAAAAGGCTTACCGCAAGTGGCTATCGCAGATATTTATCTGGATTATCAAAGCCAAAATTTGATTGAATCAAAAAGTTTTAAACTTTATTTAAATAGCTTTAACCAAAGCAAATTTGCCGACTTCAACGCCGTTCAACAAACTATGCAACGTGATTTAAGCGAATGTGCGCAAGGCGATGTAAAAGTGCGGTTAAATCCAATGGCA…
MFECGEJE_01771	group_1284	hypothetical protein	ATGTTAAAAAAATATTTGATCTCTTTAGATAAAGATATTCAACGTCGGGAATTATTCTTTTCTCAAAAAAATACTGAGGATTTCCAAGTGTTTTCGGCCATTAATACCATGCAAAAAGATTGGGATGAATTAGCTGCTATTTTTAATATTGAACAATTTAAAGCACATTATTTTCGTAATGTCACTAAGGGCGAGATCGGTTGTACATTAAGCCATCTTTCGGTATATCAAAAAATTGTTGAAGACAACGATATTGCTGAAGATAGCTATGCGTTAGTCTGTGAAGACGATGCTTTATTCCACTCAGATTTTCAGCAAAATTTAACCGCACTTTTATCAGAAAAACTTGAGGCTGAAATTATATTGCTTGGACAGTCAAAAATTAATGATTTCAATGAT…
MFECGEJE_01821	murI	Glutamate racemase	ATGGATAAAAAAGAAAAACGCCCAACAGTGCTCTTTTTTGATTCTGGAGTGGGTGGGTTTAGCGTATATCGTGAAGCCAAAAAACTATTACCCAATTGGCATTATCTCTATTGCTTTGATAATGCGGGATTCCCTTATTCAGAACGCAAAGAAGAAAGTATTATTCACCGAACTTTAGCGGCGTGTCAGCTTATTAATCAACGTTATCCATTAGATGCAATGGTGATAGCTTGCAATACAGCGAGTACTGTTGTGCTTCCGCCTTTGCGAGCTGCTTTTGATATTCCTATCATTGGGACTGTACCCGCTATTAAACCTGCATCAGAAATAACAAAGACAAAACATATTGGTTTATTAGCTACAAAGGGGACTGTAAAACGTCATTATATCGATGAGTTG…
MFECGEJE_01167	zipA	Cell division protein ZipA	ATGGATTTAAATACAATTTTGATTATTGTGGGTATCGTGGCACTTGTCGCCTTAATCGTACACGGATTATGGTCAAATCGTCGTGAGAAATCAAAATATTTTGATAAAGCCAATAAATTTGACCGCACTTCTCTAACATCTAGATCCCATACGCAAGAAGAAATGGTACAGCCAAACAATATTTCGCCAAATACCTATGTGGAAAATGGGCATACACCAATTCCTCAACCGACCACAGAAAAATTACCATCAGAAGCTGAATTGATCGATTATCGCCAAAGCGATAAAAGTGTGGATGACATCAAAATTTCTATTCCTAACACGCAACCTATTTATGATATGGGGAATCATCGTTCCGAGCCAATACAACCAACGCAACCTCAATACGATATGCCAACC…
MFECGEJE_00922	polA	DNA polymerase I	ATGGCCCAAATTGCAACAAATCCGCTTGTGCTAGTGGATGGTTCTTCTTATTTATATCGTGCATTTCATGCCTTTCCTTCTTTAACTAATGCCGCAGGTGAGCCAACAAGCGCGATGTACGGCGTGTTAAATATGTTAAAAAGCCTCATCTCACAAGTACAGCCCACTCATATAGCCGTTGTTTTTGATGCAAAAGGGAAAACATTTCGTGATGAAATGTTTGAACAATATAAATCTCACCGACCACCAATGCCTGATGATTTACGCAAACAAATTCAGCCTTTGCACGATATGATTCGTGCATTGGGCATTCCGCTTTTAGTGGTGGAAGGGATTGAGGCAGATGATGTGATCGGCACGCTCGCACTACAAGCATCAAGTTTGGGTAAAAAAGTACTC…
MFECGEJE_00892	group_1460	hypothetical protein	ATGCTAATTAACTTTACACAAGTATTGCAAGACAGTTGGAATTTCTTCCGTAATCAGAAAAAAATTATGCTGCAATTTGTCGCAATTTTATTTATTGTGCAAAGCGCGAGCGCACTTTTAAGTTTTTCAGTTAATGATGAAAATAAAAATGATGTATTAAATCTCGCCAATACAGATATCACAAGTTTTATCTTTTCAGTTGCAATCACTCAAATTTTAACGAGCTTTATTGCAGCTTGGGGATTAACCTCAATCCATAAAATTAGCCTACAAAATTACCGCACTTTAGGTGAAACCTTCTCACTTACCTTGCGCCGTTTTGCAGGCGTAATTCTGTTAGATCTATTAATGGTTGCACCAATGTTACTTGGTCTTGGTGAAGCCTTTGCTGCATTACTC…
MFECGEJE_00109	spxA	putative protein	ATGATTACAGTTTACGGCATTAAAAATTGCGATACAGTAAAGAAAGCGTTGAAATGGCTGGCGGATCACAATATCGAACACAAACTTCACGACTACCGTGTTGATGGGTTAGATTTAAATTTTTTAACCCAAGCGGAAACTCAATTTGGCTGGGATGTGTTAGTGAATAAACGCAGTACAACTTGGCGTAATTTGGATGAGCAAGTTAAAAATTCTCTTGATAAAACCACCGCACTTTCCGTGTTGGCTGAGAATCCAACTTTAATTAAACGCCCAATTATTTTACAAGATGGAAAGGCATTAATTGGATTTAATGAAAAGGAATATCAGGCTGCTTTTGCTTAA
MFECGEJE_00627	recX	Regulatory protein RecX	TTGTCATCTCTTGCTTTTAATTACATAGTTAATCTTCTTTCCCGCAGAGAATATAGTGAATTCGAGCTCCGCAATAAAATGCAGGAAAAGAACTTTTCGGAAGAAGAAATTGATGATGCATTATCTCGATGCCAAGCAAAAAATTGGCAAAGTGATCGTCGTTTTTCAGAAAATTATCTAAATTCACGCGTGCAAAAAGGTTATGGTGTAGGAAGAATTCGACAAGAATTACGCCAATTAAAAGGTGTGTCTTCTGATATTATTGATGAAGTTTTAATGGAATCAGAAATTGATTGGTATGAAATGGCTGAGAACTTGTTACGTAAAAAATTCCCAAATTATAACGAACAGCAAACGCCTAAAATGAAACAAAAAATTTGGCAATATATGCTATCACAC…
MFECGEJE_01257	group_2061	hypothetical protein	ATGAAAAAATGGTTGTTGATTATCGCAGGCGCGTTGATTATTTCAGCTTGCGCAAATAAGGATGTGTATTTTAACGGTGCAGAAGGTTCGCATTCAGGTGTTAAATTTGATAAAGATTCTCGCCAATGGGGATTAAATCAATAA
MFECGEJE_00588	group_2084	hypothetical protein	ATGAAATCTTACTTAAAAACACTTATTTTTTTCCCTCTGATTTTACAGATAGTCGTCACCGCACTTTTGATTTGGTTCGATGATGACTCAAGTGGCGTTATCGTTCCTTTTTCTAGCTATGCTCTCACAGCATTTCTTCTTGCCGCCATTCCCGCATTTTTAACCGCACTTTTAGCCGCAAAATTCCGTTACACACGTTATAACATTGCTTCGATTGTATTAGTTTCATCGATCATTTCATTTGTTTACTGCAATATGGCATCTTATTTTTATTTGTTATTACTCGGCGAACAAGACACTTCCTTTTGGGGCTGGTTGACCGAAGGGGGATTGTCCCTCGGGTTATAA
MFECGEJE_00973	group_2127	hypothetical protein	ATGATTTCAGGCACTGTCAAACCGAATTTTTGGTCGCGATTACTTTTAAGTATCATCGCAATTTTTGCTTTGCCTAACGCACAAAGTTTTGAAAATCAAAATAATACGGAAAATTATTCCTCAAGTGTTTCCATTCAACAAGCGTTAGAAACGGTAAAAGTTGCTCGTGAAGTGCAACGACAAGCCATTCCTCAACCTTCAATTTCCCGTCAAACTGAAAAACAACTTAAAATTCAACCGCACTTTTTTACTGAAGCGTTGAATATTAGCGCGCCAATTCGAGCAGGCCCCTTGCTTATTTAA
MFECGEJE_01747	moaE	Molybdopterin synthase catalytic subunit	ATGACGGATATTCAAATTGCGGTACAAGAACAGCCTTTTGATCAAAATGCCGTTTACCAATGGCTTTCTGAGCAACATTCAATTGGCGCAACGGTTATTTTTGTGGGTAAAGTACGCGATCTTAATTTAGGCGATGAGGTATCCAGTTTATACTTAGAACATTATCCCGCAATGACTGAAAAAGCGTTGAATGAAATTGTTGCACAAGCGAAAGTGCGTTGGGATATTCAACGTGTATCGGTAATTCATCGTGTTGGGCTTTTACAAACTGGCGATGAAATTGTTTTAGTGGGGGTAAGTTCCGCACATCGTGGAGATGCTTATCACGCCAATGAATTCATTATGGATTTTTTAAAATCTAAAGCACCATTTTGGAAAAAAGAACAAACCAATCAAGGC…
MFECGEJE_00209	group_2139	putative MscS family protein.1	ATGAAAATACCTCCATTTTTTACCGCACTTTTTGCCTCGGCAATGTTTACCCTTAGCGTTTCGCAAGGGGTATTGGCGGCAAATTCAACAAATGTATTACCAACGGAGCAATCGCTTAAAGCCGATTTGGCTAACGCTCAAAAAATGAGTGAGGGGGAGGCAAAAAATAGGTTGTTAGCAGAATTACAAACATCAATTGATTTATTGCAGCAAATTCAAGCCCAACAAAAAATCAATGATGCATTGCAAACAACATTAAGCCATTCAGAGAGTGAAATTAGAAAGAATAATGCAGAAATTCAAGCATTAAAAAAACAACAAGAAACGGCAACAAGTACTGATGATAATGCGCAATCACAGGACTATTTACAAAATAGTCTCACTAAGTTAAATGATCAA…
MFECGEJE_00131	znuA	High-affinity zinc uptake system protein ZnuA	ATGAAAAAACTTTTAAAAATTAGTGCCATTTCTGCCGCACTTTTAAGTGCGCCAATGATGGCGAATGCCGATGTATTAGCATCAGTAAAACCTTTAGGCTTTATTGTTTCATCTATTGCAGATGGCGTAACTGGTACACAAGTCCTTGTTCCTGCTGGCGCCTCTCCGCATGATTACAATTTGAAATTATCTGATATTCAAAAAGTAAAATCTGCAGATTTAGTTGTATGGATTGGTGAAGACATTGATTCATTCTTAGACAAACCAATTAGCCAAATTGAACGTAAAAAAGTGATTACCATTGCCGATCTTGCGGATGTAAAACCTTTATTAAGTAAAGCTCACCATGAGCATTTCCATGAAGATGGCGATCATGATCATGACCATAAGCACGAACAC…
MFECGEJE_00393	rodZ	Cytoskeleton protein RodZ	ATGAATCCAACTACTGAGCAAGTGCTTTCCCCTGGTGAGATTTTTCGTCAAACACGCGAAGCCTTAAATCTTTCTCTTGAAGATGTCGCTAAAGAAATCACGCTACGCCCTTCTATATTAGAGCAACTTGAAAATAATGAATTTATTCAAAAATCTACCCCTGCAATCTTTGTAAAAGGTTATGTGCGTAGCTATGCAAAGTTCTTACGTTTGCCAGATTCTGTGTGGGAAAATATTGTTTTTGCTGAAACAGAAAAAAATGATTTAGGGAAAAATGCACGTTCAACCCGTGCCGTTAATCAATATTCCTCTCACAATCGTTGGATCGGGCGTTTAACCGCAATAGTATTCATGATTGTAATTGGTATGACTGGGCTTTGGTGGTGGCAGAGTTATCAA…
MFECGEJE_00777	yigZ	IMPACT family member YigZ	ATGGCGGAATACCTCGTTCCTAAAAGTGCGGTTGTTTTTGAAGAAGAAATTAAGAAAAGCCGTTTTATTACTTATTTACAGCACACCGAAGGTTTAGAAGACGCAAGAGCTTTTTGGGCAAAGATTAAACAAGAACATCCAAATGCTCGGCATCATTGTTGGGCTGCCGTAGCAGGCAAGCCAACAGATTCTCTACAACTTGGTTTTTCTGATGATGGCGAACCTGCTGGAACGGCAGGAAAGCCAATGTTGAGTGCATTGCAAGGCAGTCAATTAGGTGAAATCAGTGCGGTGGTGGTTCGCTATTATGGCGGTATTTTGCTTGGAACGGGCGGATTAGTTCGTGCTTACGGCAATGGTGTTCAACAAGCGTTAAAGCTGATTGAAAGCGAAATTAAA…
MFECGEJE_00832	rsmD	Ribosomal RNA small subunit methyltransferase D	ATGAAAAAAATACAAACGCCAAATGCAAAGGGCGAGGTTCGCATTATTGCAGGTCTATGGCGAGGGCGAAAACTTCCCGTATTAAATTCTGAAGGCTTACGCCCAACTGGCGATAGAGTGAAAGAAACGCTTTTTAATTGGTTAATGCCTTATATCCACCAATCTGAATGTTTAGATGGCTTTGCGGGGAGTGGTTCATTAGGTTTTGAAGCACTTTCTCGCCAAGCGAAAAAAGTGACTTTTTTAGAACTAGATAAAACTGTCGCCAATCAATTAAAAAAGAATTTACAAACACTCAAATGCTCATCAGAACAGGCTGAAGTAATTAATCAAAGTAGTTTGGATTTTCTAAAACAGCCACAAAATCAACCGCACTTTGATGTGGTATTTTTAGATCCT…
MFECGEJE_00455	fadR	Fatty acid metabolism regulator protein	ATGCAAAACAATAACGACATTTTAAAAGCCCAAAGTCCAGCAGCTTTAGCAGAGGAATATATTGTAAAGAGTATTTGGCAAGATGTTTTTCCTGCGGGCAGTAATTTGCCATCAGAACGTGATTTAGCCGATAAGATTGGTGTAACTCGCACCACCCTACGTGAAGTTTTACAACGTTTGGCTCGTGATGGTTGGCTAACAATTCAGCACGGCAAACCCACCAAAGTAAATAATATTTGGGATGCTGCAGGGCCGAATATTATTGAAACCTTAATTGCTTTGGATATGCAGTCTGCGCCCTTAATTATTGATAATATGCTCTCTTTACGTAGTAAAATGTCGGAATCTTACATTTATGAAGCAGTAAAAAATTCCCCTCAAAAATCAACCGCACTTTTT…
MFECGEJE_01323	group_2364	hypothetical protein	ATGACAGAACAAGCCGCAAAACCAAAAGGCTGGTTTAAACGCGCACTTGAAAAATATGACAACTTCATTAAAGAATGGGGTTTAGATCAACCGAATTGTAGCTGCGTGCCTATGTCAGCAACAGAAGATGAAAATGGTAATTTGAAGAAAAAAGAATCTTCTTTAAAGAAATAA
MFECGEJE_00784	yihI	Der GTPase-activating protein YihI	ATGGCTCGTAAGAAAAAAACACGTCGAATTACAGATATTATGCCAATTCGCAAAGCAGATAAAAAAATAGATATAACAAAAGCACGCTCTGGTAAAAAGCTTACTTGTTATGAATTGGATGCTAAAGCTCGTGAAGATAAGAAAAAACGTAAGCATAAAGGTTTAGCTTCAGGATCTCGTCATAGTGCGGTTGAAGAAAAAGCGAATAAACTTCAAAATGAAATTAAAGATCCAAAAATTGGTAGTAAGAAAAAGATACCGTTGGTTGTTGAATTTGTTAATAAGCCTGAAAAAGGTCAAGTAATTCCTGTAATAAAACAGGTGAAAAAACAAGATCCAATGAAAGAGCTTGAAAATCTGGAAAATAATGAAATTCTTAATGAATTATTGGATGCTTTA…
MFECGEJE_00291	plsY	putative glycerol-3-phosphate acyltransferase	ATGAGCCTTTTCGCCCTTTTTTATATGCTTTTTGCCTATCTTTTAGGCTCAATTTCCAGTGCGATTTTAATTTGTCGCATTGCAGGCTTGCCAGATCCTCGTCAAAATGGTTCACACAACCCTGGGGCGACAAATGTGTTGCGCATTGGAAATCGTAAGTCTGCCTTGGCGGTGCTTATTTTTGATATGTTAAAAGGGATGATTCCTGTATGGGCAGGGTATTATTTAGGTTTAACCCAATTTGAATTGGGAATGGTCGCACTTGGTGCTTGTTTAGGGCATATTTTCCCAATTTTCTTTCAATTTAAAGGTGGCAAAGGTGTTGCAACTGCCTTTGGGGCAATCGCACCGATTTCTTGGGCTGTTGCAGGTTCAATGTTTGGTACGTGGATCTTTGTT…
MFECGEJE_00548	yjjW	Putative glycyl-radical enzyme activating enzyme YjjW	ATGACCGCACTTTCTGAGATTTTTGTGCCGTTACATCGGATTATTCCGTTTTCAAATGTAGAGGGGCAAGGCAATCGTTCGAGTATTTTTCTGCAAGGTTGCAAGCTAAATTGCTTGTATTGCCATAATCCGGAAACCATACCTCGTTATACGGAAAGTGCGAAATTGGTCAGTTTGCAGTATTTGTATGAACAGGTTATGGAGGCAGTTCCATTTATTCGCGGTGTAACGGTTTCTGGTGGAGAACCCACTATTCATCACAAAAAACTTGTGCCACTCTTTAAGGCTTTACGTTCGCAAGGATTGACTTGTTATTTGGATAGCAGTGGCTTTTTTGAGTTTGATCGTGTTTGTTCGTTAATTGATGTCACTGACAAATTTTTATTTGATCTCAAAGGC…
MFECGEJE_00132	group_2681	hypothetical protein	ATGGCTGATCCACATATTAAATCACCGATGGATTTTTTAGATTATCTGACTGTTATTATTTACCGAACTGGTTTTGTGATAGCGGCGTTGGCTGTTCTTACAGTGAGTTGGTATCCAGATTTATCACTCACATTTATATTAATTGCGGCAACCTGTTGTGCCTCTTCGTTACACATTTACTTAAAATCTTTTCGATTGCTTTTTCAATTTGCAACTTGGATTGGACTACTTTTTTATATTAATCATTATCCTGCGTTGGCTCTTGGCGGTGCGTTACTTACTTTAGGTGGTTTGTGTTTTAAAGAATATTTTTGTTTCCGCGTGCCTTTGCTAAATTTACAGCCGATATTTGTGGCTTGCTTGTGGTTTTCGTGGGTGTTAAATAATCTTATTGCACTA…
MFECGEJE_01156	ccmA	Cytochrome c biogenesis ATP-binding export protein CcmA	ATGTTTGAGCAACACAAGTTATCTCTGCAAAATTTATCCTGCCAACGTGGTGAGCGCGTACTTTTTCGTGCTTTGACTTGCGATTTTAATAGCGGTGATTTTGTACAAATTGAAGGGCATAACGGCATAGGTAAAACAAGTTTGTTACGTATTCTTGCGGGTTTAGTGCGACCTTTGGAAGGCGAAGTGCGGTGGGATTCTGAAGCGATTTCCAAACAACGTGAACAATATCATCAGAATTTGCTTTATTTAGGTCATCTTTCTGGTGTTAAACCAGAATTAACCGCATGGGAAAATTTGCAGTTTTATCAACGAATTAGTCAAGCTGAACAAAACACCGATATGTTGTGGGATTTGCTTGAGAAAGTGGGATTGCTAGGTCGTGAAGATTTGCCGGCT…
MFECGEJE_00626	crcB	Putative fluoride ion transporter CrcB	ATGCAGGCATTATTATTCATAAGTTATGGTGCAATATTAGGCGCGTCATTGCGTTGGGCTATAGGATTGTTATTTAATCCTTTATTTTCCTCATTTGCTTTTGGGACTTTAATCGCTAATTTGTTTGGCTGTTTAATTATTGGTGTATTACTTGGGCTTTTTTGGCAATTTCCACAAATTAGTGCTGAATGGCGGTTATTTTTAATTACGGGTTTTTTAGGATCGCTAACCACATTTTCGTCTTTTTCTTCCGAAGTTGTGGAATTATTTTTTAATGACAAGTGGTTAAATGGATTTTGTGTATTAATGATGCATTTATTCGGATGTTTAGCTATGACTGTGTTAGGCATTTGGATATATAAAATTTGTCTCAACTTTTATCTTAATCCCATTCACTTT…
MFECGEJE_00130	tcdA	tRNA threonylcarbamoyladenosine dehydratase	ATGGCTAGAATAGATAATTACGAACAACGCTTTGGTGGCATTGGACGACTTTATACGCCTGATAGCTTAGCACGCTTACGCCAAGCGCATATTTGCGTAATAGGCATTGGTGGCGTGGGTTCTTGGGTCGTGGAGGCCTTAGCACGATCTGGCATTGGCGAACTCACATTAATTGATATGGATGATATTTGCGTCACAAATATCAATCGCCAACTTCCTGCGATGAGCGGCACAATCGGCAAATTAAAAACTGAAGTCATGTCAGAGCGAGTAAAATTAATTAACCCAGAATGTACCGTCAATATTATTGATGATTTTATCTCGCCAGAGAATCAATCGGATTATCTCAACCGAGGCTATGACTACGTCATTGATGCCATTGACAATGTGAAAACTAAA…
MFECGEJE_01664	lolA	Outer-membrane lipoprotein carrier protein	ATGAAAAAAACAACCTTAAAATTTGCCGCACTTACCTTACTTGGTTTGAGTAATTTGGCATTGGCTGATGCGGCAAGTGAATTACAAATGCGTTTAGCTAAAGTCGATGTATTAAGTGCAGAATTTGTGCAAACAGTGACTTCTGGAAGTGGAAAAAATGTTCAACAAGGAAGTGGCAAACTTCAAATTAAACGCCCAAATTTATTCCGTATGGAGACTAAAACCCCTCAAGAAACCCAGATTATTTCTGATGGTAAAACCTTATGGTTCTACGATCCATTTGTGCAACAAGTGACCGCACAATGGGTAAAAAATGCGGTAAATAATACTCCTTTTGTTTTGCTTACCAGCAATGATAAGAGCCATTGGCATCAATATACGGTAACACAACAATCGGAT…
MFECGEJE_01417	glnS	Glutamine--tRNA ligase	ATGATGAGCCATACAGAGACATCTTTGGGTGCAGAAAATACCCGCACTCATAATTTTATTACCCAAATTATTGATGAAGATTTAGCTTCGGGTAAACATAAAAGCGTTCATACCCGTTTTCCGCCAGAGCCGAATGGTTATTTGCATATTGGTCACGCAAAGTCTATTTGCTTGAATTTTGGCTTGGCAAAAGAATACCAAGGTTTATGTAACCTACGTTTTGACGATACCAATCCAGTAAAAGAAGACGTGGAATATGTAGATTCTATCAAAGCGGATGTGGAATGGTTAGGTTTTAAATGGGAGGGCGAACCGCGTTATGCATCTGATTACTTCGATGCGCTTTATGGCTATGCCGTTGAATTAATTAAAAAAGGTTTGGCTTATGTTGATGAGCTT…
MFECGEJE_00250	brnQ	Branched-chain amino acid transport system 2 carrier protein	ATGTTTTCACGCAAAGATATTATCGTTTTAGGAATGATGATCTTCGCCTTATTTTTAGGTGCGGGTAATATCATTTTTCCGCCTATGGAAGGATTTTCCTCAGGACAACATTGGACGAGTGCTTCCTTAGGCTTTGTTTTAACTGGCGTTTTAATGCCATTTATTACGCTTGTGGTGGTAGCGATTTTAGGTCGTGGCGAAGAACTTACTAAAGATTTACCAAAATGGGCTGGCACAGGTTTCCTCGTTATACTTTATTTAACCATTGGCTCTACCTTTGCAATGCCCCGCATCACTAATGTTGCTTATGAAATGGCGTGGTTGCCTTTAGGCTTAACAGAAAATAATGCGAATGTTCGTTTTGTATTCTCACTCATTTTTAACTTAATCGCGATGGGC…
MFECGEJE_00670	fmt	Methionyl-tRNA formyltransferase	ATGAAATCACTTAATATTATTTTTGCTGGTACGCCAGATTTTGCTGCACAGCATTTACAAGCCATTCTAAATTCTCAACATAATGTGATCGCTGTTTATACTCAACCTGATAAACCAGCTGGTCGCGGTAAGAAATTGCAAGCAAGTCCTGTAAAGCAACTTGCTGAGCAAAATAACATTCCCGTTTATCAACCTAAATCCTTACGTAAAGAAGAAGCACAGTCTGAATTAAAAGCGTTAAATGCAGATGTAATGGTTGTTGTGGCTTATGGATTAATTTTACCGAAAGCTGTATTAGATGCCCCCCGTTTGGGTTGTTTGAATGTGCATGGTTCTATTCTTCCACGTTGGCGAGGTGCAGCACCAATTCAGCGTTCAATTTGGGCTGGCGATGTACAA…
AJLDFFIM_00878	ybaN	hypothetical protein	ATGAAAATTATTTACATTATTTTAGGTTTTCTTTCACTTGCAATTGGCATCATTGGGATTTTCCTTCCTCTTTTGCCTACCACGCCTTTTTTATTACTTACTTTATTTTTCTTCACAAAAGGTTCAAAACGCTTAGAACAATGGTTTTTAGGCACAAGTATTTATCAAAAACATCTCAAGTCCTTTCATGAAAATCGATCATTAAAGAAAAATACCAAAATTTGTATTTTGACTTTTGTTACCACAATGCTACTAATTGGTTTTTATTTCACGCCAAGTGTAATAGGGCGTAGTGTTATTGTTGCGTTGATTTGTATTAAGTTTTGGTTCTTCTTATTTTGGATTAAAACCGAAAATGAATAA
MFECGEJE_00424	group_3604	hypothetical protein	ATGAATCAGATTAACATTGAAATCGCTTATGCTTTTCCCGAACGTTATTATTTGAAATCTTTTCAAGTTGATGAAGGAATTACCGTGCAAACGGCGATTACGCAATCAGGGATTTTAAGCCAATTTCCAGAGATTGATTTGAGCACAAATAAAATTGGGATTTTCAGTCGTCCAATAAAATTGACTGATGTATTAAAAGAGGGCGATCGTATTGAAATTTATCGTCCATTACTTGCAGATCCGAAAGAAATTCGCCGTAAGCGTGCAGCAGAGCAAGCTGCAGCCAAAGACAAAGAAAAAGGAGCTTAA
MFECGEJE_01435	ttcA	tRNA-cytidine(32) 2-sulfurtransferase	ATGAGCGAATTAACCCAGTTAGCCCAACAAGAAAAAAAACAAACCTATAATTTCAATAAATTACAAAAACGTCTTCGCCGTAATGTAGGCAACGCCATTGCAGATTTTGGTATGATCGAAGATGGCGATAAAGTCATGGTGTGTTTATCCGGAGGCAAAGACAGTTATACGCTTCTCGATATTTTGTTGAATTTACAGCAAAGTGCACCGATTAAATTTGATATCGTGGCAGTAAACCTCGATCAAAAACAACCAGGGTTTCCAGAACACGTATTACCTGAATATTTAGAAAGCATTGGCGTCGATTACAAAATCGTACAAGAAAATACTTACGGAATTGTGAAAGAAAAAATTCCAGAAGGAAAAACTACTTGTTCACTCTGCTCTCGCCTACGCCGT…
MFECGEJE_01811	group_3658	hypothetical protein	ATGGACTTTAATTTTATTGAGTTTTTAGGTTATATGGCGACTTTTTTTGTTGCTGCATCTTTTTTATTTAAATCTATTGTGCATTTACGCATTGTAAATAGTATCGGCGCGATTTTATTTGTTATTTACAGCCTAATTATCACAGCATACCCTGTTGCATTATTAAATGCCTTTTTAGTTGTGGTAAATATTTATCAACTTTGGCGATTAAAACAAGAAAATCTCTCTAAATAA
MFECGEJE_00597	greB	Transcription elongation factor GreB	ATGGCAAAATCAAATTATATTACCCGTCAAGGCTGGCTTGCGCTTGACCAAGAACTCAAGTTTTTGTGGAAAGAAGAACGCCCAAAAGTCACTCAAGCCGTTTCAGATGCAGCTGCGCTAGGCGATCGTAGCGAAAATGCCGAATATATTTATGGTAAACGTCGTTTACGTGAAATTGATCGCCGCGTGCGTTTTTTAACTAAAAGATTAGAAGTGCTACAAATTGTCGATTACAACCCAAAGCAAGAGGGAAAAGTTTTCTTCGGTGCGTGGGTGGAATTAGAAAATGAAGAAGGCGAAACCAAGCAATATCGTATCGTCGGTTGTGATGAATTTGCCCCTGCGAAAAATTGGATATCCATTGATTCCCCAGTTGCTCGAGCTTTAATCGGAAAAACA…
MFECGEJE_01661	purU	Formyltetrahydrofolate deformylase	ATGATCGAAAAAAAAATATTACTCACTGATTGCCCTGATGATAAAGGCTTAATCGCAAAAATAACTAATATTTGTTACAAACATCAACTAAATATTCTTCATAATAATGAATTTGTAGATTTTGAAACCAAACATTTCTTTATGCGCACAGAATTGGAAGGTATTTTTAACGAAGCTACTTTATTAGAAGATCTAAAATATAGCTTACCAGAAGAAACAAATTGTCGATTAATTGGCACCCAACGTAAGCGAATTGTAATTTTAGTCACCAAAGAAGCTCACTGCCTCGGCGATATTTTAATGAAAAATTATTATGGTGCGCTTGATGTAGAAATTGCAGCCGTAATCGGCAATCACGATAATTTACGTGAACTTGTTGAACGTTTTAATATTCCATTT…
MFECGEJE_01196	rsmH	Ribosomal RNA small subunit methyltransferase H	ATGAATAGCGAAAATTCCTTTTCTTCATCTGAACATATTACAGTTTTACTTCACGAAGCCGTGAATGGCTTGGCATTGAAGGAGAATGGCATTTATATTGATGGTACTTTTGGGCGTGGGGGGCATTCTCGGTTTATCCTTTCTCAACTTTCTTCTAATGGTCGTTTGATAGCTGTAGATCGCGATCCTCGTGCTATTGCAGAAGCACACAAAATCCAAGACTTGCGTTTTCAGATTGAACATAACAGCTTTTCGCATATTCCTGAAATTTGTGACAAATTAAATTTAGTGGGCAAAATTGACGGTATTTTGCTTGATCTTGGTGTGTCTTCCCCTCAGCTTGATGAAGCAGAACGTGGTTTTAGTTTTATGAAAGATGGCCCGCTTGATATGCGTATG…
MFECGEJE_01518	bioD1_1	ATP-dependent dethiobiotin synthetase BioD 1	ATGAGTAGCTTTTTTGTCGCAGGGACAGATACGAATGTAGGGAAAACAACAGCAGCGCGCGCAATGATTCAAGCCTTGCAAGGGCAGGGAGTGCAAGTTGTCGGCTATAAACCTATTGCTTGTTGTGGAGAAGAGAGTATTTATCCTGTCGCGCAATCAGAAAATACATCTGATTATGATCATTTCGTAAATGCTGATGTATTAACGCTGATGCATTCAACAAAAGAAAATGTGTCTTATCAGGATATTAATAGTTATACTTTTAGCCACTGTGCACCCATGCTCACACAAGATAAAATGCGGATTAAATTAGATAAAATTAATTGTGATTTAACGCGTTTGAATCAAACTTATCAATCTGTTGTGGTGGAAGGATCTTTTGGTTTAATGACACCAATG…
MFECGEJE_00041	group_4157	hypothetical protein	ATGGATATGGCAAATTGGCAGAATTATCGTTCTACTGTGAATGGTATGCCTGCCGTGTTTACCGCAAATATTGAAGATGTTGAAAAATATCACGGTAAAGGTCTCGATAAAATAGTGCAGTTTACTATTGATTATCAGGCTGATGATGAAACGGGTTTACCCTCAGAAGTTGAATACGATAAGTTAATTAACCGTGTATTTAAAATTTTGACACAACTAACCGCACTTCCAAATGTATTTTTTGCGGGGCATTTTATTTGTAATTCTCAAATAAAAATACATTTTTATTGTAAGCATGAAAATCTTATTGTAGAAACTTTACAACAAATTGATTTTGTTAAAGATATTAATGTGCAAAAGGATTTAATTTGGGATACTTATTTTGACTTTTTGCTCGCT…
MFECGEJE_01656	argS	Arginine--tRNA ligase	GTGAATATTCAATCTATTCTATCCGATAAAATTAAACAAGCGATGATTCTTGCAGGTGCTGATCAATCTTGCGATGCGCTTATTCGTCAATCAGGAAAACCACAATTTGGCGATTATCAAGCCAATGGCATTATGGCTGCGGCAAAAAAATTAGGTTTAAATCCACGAGAATTTGCTCAAAAAGTTTTAGACAATCTTCAACTATCTGATATTGCAGAAAAATTAGAAATCGCAGGTCCAGGTTTTATCAATATTTTCTTAAATCCAACTTGGCTAACAACTGAAATTTCAGCTGCACTTTCCCACAAAAATTTAGGTATTCAAGCTACCAATAAACAAACAGTTGTGATTGATTATTCATCTCCAAACGTAGCAAAAGAAATGCACGTAGGTCATTTA…
MFECGEJE_00033	mrdA	Peptidoglycan D,D-transpeptidase MrdA	ATGAATTTAAAAAAATTCTTCAATACACCAACGCACGAACCGTTCCGCGATAAAAAAGCGGAGCGTAACCTTTTTGCACGCCGAACGTTAGTGGCTTTTTTGGGGATTCTGCTCTTAACAGGCGTGTTATTCACCAATATTTATCAGCTACAGATTGTTAATTTCGATACTTACCAAACGCGTTCTAATGGTAACCGAATTAAATTATTACCTTTACCGCCAACACGTGGCTTAATCTATGATCGTTACGGCAAATTATTAGCCGAAAATCTTACTTTTTTTGGTTTATACATTGTGCCAGAAAAAACTGAAAATTTAGACCGCACTTTAGATGAATTACGCTATATTGTGGGATTGACGGATAACGATATTGAAAATTTTAAAAAGGAACGTCGCCGC…
MFECGEJE_00923	zapA	Cell division protein ZapA	ATGTCGTTAAAATTGGTCGAAATTTTAGTTTTGGGTCAGGTTTTGCGTTTAAATGTACCCATTGAACAAGAAGAATTACTGCGCCAAGCTGCGCGTAATTTAGATATATTGGTTTCCGAAATGAAAGAAAAGACAGGCCTTATTCAGCTTGATCGTGTGCTTTCTATTGTGGCACTCAATTTGAGTTTTGAATTAAGCCAAGAAAAAAATAAAACGGCTAAAATTGAAGAGGTATTGAGAACGGGTATCCAACAATTAGATCATTCATTAGAAAATATTCGTGTTACAAAAGAACCGCATTAA
MFECGEJE_01155	sodA	Superoxide dismutase [Mn]	ATGTCTTACACTCTCCCTGAATTAGGCTATGCCTACAATGCGTTAGAACCACATTTTGATGCGCAAACAATGGAAATCCATCATAGTAAACACCACCAAGCTTACGTAAACAATGCAAATGCTGCATTAGAAGGTTTACCCGCTGAATTAGTAGAAATGTATCCGGGTCATTTAATTTCTAACCTTGATAAAATTCCTGCAGAAAAACGTGGAGCATTACGTAATAATGCTGGTGGCCACACAAACCACAGTTTATTTTGGAAAAGCTTGAAAAAAGGCACTACTTTACAAGGCGCATTAAAAGATGCGATTGAACGTGATTTCGGTTCTGTAGATGCATTTAAAGCAGAGTTTGAAAAAGCAGCAGCAACTCGTTTTGGTTCTGGTTGGGCGTGGTTA…
MFECGEJE_01276	lysU	Lysine--tRNA ligase, heat inducible	ATGTCAGAACAAGAAGTTAAAGAATTAGATCTCAATGGCGAAATGCTCGTCCGTCGTGAAAAATTAGCCGCATTACGTGCAAAAGGTAATGCCTTTCCAAATAAGTTTCGTCGTGATGCTCTCGCACAAGATTTGCACAATCAATATGATGCAGAAGACGGGGAAATCTTAAAAGAAAAAGGCATTGAAGTACAAGTTGCTGGTCGTATTATGACTCGCCGTGCAATGGGTAAAGCAACTTTTATCACTATTCAAGATATGAGCGGTAAAATCCAACTTTATGTTGCACGCGATAATTTGCCTGAAGGTGTTTATAAAGATGACGTTGGTACTTGGGATTTAGGTGATATCGTTGGCATTAAAGGCACTTTATTTAAAACAAAAACTGATGAACTCACC…
MFECGEJE_01289	pyrF	Orotidine 5'-phosphate decarboxylase	ATGACAAGTAAAATTATTGTGGCATTGGATTTCGAGAAAGAAGCAGAGGCTCTTGCTTTAGTTGATCAAATTGATCCAAGTTTGTGTCGATTAAAAGTGGGTAAAGAAATGTTTACTACACTTGGTATTAATTTTGTAAAACAATTACATCAACGTAATTTTGATGTTTTTTTGGATCTGAAATATCACGATATTCCAAATACGGTAGCAAGAGCAGTTCGTTCTGCTGCTGATTTAGGCGTATGGATGGTGGATTTACACGCAAGTGGTGGCTTGCGTATGATGGAAGACGCAAAGAAAATTCTTGAACCTTATGGGAAAGATGCGCCATTGCTTATTGCTGTGACGGTATTAACCAGTATGGAAGACTTGGATTTATTACAAATTGGGATTAATGCA…
MFECGEJE_01341	apbC	Iron-sulfur cluster carrier protein	ATGGCAACCTACTTTTCTGATAATTTGACTGCCGACCAGCAAAACCAAGTTCAGCAGATTATTCAACAATTTCAGCATCCAACCCTGCAAAAGGATCTGATTGTGCTTAATACTTTGAAAAAAGTGGAAAAGGGCGGCGATACTTTACGCATTGAATTGCAATTACCTTTTGCATGGAATTCTGGTGCAGAACAGTTAAAACAAGCGGTTTCAGATGCGTTGTTGAAAGCAACAGATTGTAAATTAATTAAATGGGCGGTGGCTTATCAAATCGCCACACTTAAACGTGCAAACAATCAACCGGCAGTAAAAGGTGTGAAAAACATTATTGCTGTGAGTTCTGGTAAAGGCGGCGTAGGGAAATCATCGGTTTCTGTTAATCTAGCTTTAGCATTACAA…
MFECGEJE_00254	nlpI	Lipoprotein NlpI	ATGCGGTGTTTTCGCTTATCTCGCCATTTTATAGTCTATTTATTTAGCTTATGTGCGATCTTACTCCTTGCTGGCTGTGTTCAGTCTAGGGGCGGTTTTGTGTCTAAAAATCATGTCGTGTTGGCTGAACAAAACCCGAATACTCACTTTGAACAAGAAGTGATGATCGTGCGATTAAGCCAAGTACTACTGGTTGGAAAAATGAGTAATGAAGAACGCGCATCGCTACATTTTGAACGTGGCGTACTCTATGATTCTCTTGGATTATGGGGACTTGCTCGTTATGATCTTACTCAAGCCCTTGCATTACAGCCGAAAATGGCATCTGTGTACAATTACTTAGGGCTTTATTTATTGCTTGAAGAAGATTACGACGGCGCATTGGATGCTTTCAATACG…
MFECGEJE_00827	group_5506	hypothetical protein	ATGATTTTATTTGCTGGTGATCCGCACGGAAGCTATGATCACATTTACCCTTTTATAAAAGAACAGGAAAATGTCGCACTGATAATTTTAGGCGATTTACAGCTCACGACATCAGATGAGTTGGATAAACTTGCGAAACATTGTGATATTTGGTTTATTCATGGTAATCATGATAGCAAAACCATTAGTGCTTTTGATTCAATTTGGGGCTCTGAGTGGCAATCACGCAATTTACACAATCGCGTAGTTGATATTCAAGGAACTCGCATTGCGGGATTAGGCGGTGTATTCCGCGGGCAAATTTGGATGCCACCAAATCGCCCCATGTTTTTTGATCCTATTCATTATTGCCAATATAGCCCACAGGAGAAGATTTGGCGAGGCGGTGTGCCTTTGCGT…
MFECGEJE_00133	mpl	UDP-N-acetylmuramate--L-alanyl-gamma-D-glutamyl-meso-2,6-diaminoheptandioate ligase	ATGAAACATATTCATATCTTAGGTATTTGTGGCACATTTATGGGCGGTGTGGCGATGATTGCTAAACAAATGGGCTATCACGTAACGGGTTCCGATACTAATGTTTACCCTCCAATGAGCACTTTTTTAGAAGAGCAAGGTATCGAGATTATTCCAAATTATGATGTTGCACAATTACAACCTGCGCCTGATATGGTAATTGTTGGTAATGCGATGAAACGTGGTAATCCTTGCGTAGAATATGTGTTGGAAAATAATTTGAAATACACATCTGGCCCTCAATGGTTACATGATCATTTATTGCGCGATCGTTGGGTATTGGCGGTTTCAGGTACGCATGGAAAAACAACGACCACAGGTATGCTAACGTGGGTCTTAGAACAAAATGGCTTAAAATCA…
MFECGEJE_00135	pgsA	CDP-diacylglycerol--glycerol-3-phosphate 3-phosphatidyltransferase	TTGATTCCTTTTTTCGTGATTGCATTTTATTTACCCATTGAATCATCTCCTTTCATCACAACGCTCATTTTTTTTATTGCAGGTGTCACTGACTGGCTAGATGGCTATCTAGCTCGTAAATGGAAACAGACCACGCGCTTTGGTGCATTTCTTGATCCTGTTGCTGATAAAGTAATGGTAGTGGCTGCACTAGTTTTAATTGTCGAACATCAACATACATTTTGGATAACCATTCCTGCCATTATTATGATTTCTCGTGAAATTATCATCTCCGCATTACGTGAATGGATGGCAGAGCTTGGGGAACGTAGCAAAATCGCAGTCTCTTGGTGGGGAAAATGGAAAACCACAGCGCAAATGTTAGCACTAGGCGGATTATTATGGCGTTATAACAACTAT…
MFECGEJE_00897	trpR	Trp operon repressor	ATGTATATCAGCCGTAATTTAGAGCAATGGAATGCATTTCTTCAAATGCTAAAAATTGCCTTTGAAGAAAACAAAGCGCAGGAATTTCTAACCTTATTATTAACTGCAGACGAACGAGATGCTGTAGGATTACGCTTGCAGATTGTCTCTCAGCTGATTGATAAAAATATGCCTCAGCGTGAAATTCAACAAAATCTGAATACAAGTGCCGCCACAATCACTCGAGGTTCCAATATGATTAAAACGATGGATCCTGATTTTATGCAATGGATGAAACAACATCTTGATCTCATTGAAAAAAACTAA
MFECGEJE_01649	alr	Alanine racemase, biosynthetic	ATGAACGTAAAACCGGCGACAGCGAAAATTAGTTCGCACGCCTTAAAACAGAATTTAGAAATAATTAAACAAAAAGCACCAAATAGCAAAATTATTGCTGTGGTTAAAGCAAACGCCTATGGTCACGGCGTTGTATTCGTTGCTTCAACCTTAGAACAAAATGTTGATTGCTTTGGCGTGGCGCGTTTAGAAGAGGCTTTAGCATTACGCTCCAACGGCATTACTAAACCGATTTTATTGCTTGAAGGTTTTTTCAATGAACAAGATTTGCCTATTCTAGCCGTTAATAATATTGAAACCGTGGTACACAATCACGAACAGCTTGATGCTTTAAAACGTGCGAATTTACCAAGTCCAATTAAGGTTTGGTTAAAAATAGATACGGGAATGCATCGCTTG…
MFECGEJE_01169	cysK	Cysteine synthase	ATGGCAATTTATGCAGACAATTCTTATTCTATCGGAAATACGCCGCTTGTGCGTTTAAAACACTTTGGCCATAACGGTAATGTGGTGGTAAAAATTGAAGGTCGTAACCCAAGCTACAGCGTAAAATGCCGTATTGGGGCGAATATGGTGTGGCAAGCAGAAAAAGATGGCACGCTCACAAAAGGGAAAGAGATTGTAGATGCAACGAGTGGTAACACGGGCATTGCTTTGGCTTATGTTGCGGCGGCTAGAGGTTATAAAATCACGCTCACTATGCCAGAAACAATGAGTCTTGAAAGAAAACGCTTATTGTGCGGATTGGGTGTAAATTTAGTGCTTACCGAAGGCGCAAAAGGAATGAAAGGTGCTATTGCGAAAGCAGAAGAAATTGTTGCTTCT…
MFECGEJE_00553	pgk	Phosphoglycerate kinase	ATGTCAGTAATCAAAATGACCGATTTAGATTTAGCCGGTAAACGTGTATTTATCCGTGCAGATCTTAATGTGCCAGTAAAAGATGGCAAAGTGACCTCAGATGCGCGTATTCGTGCGACCATTCCTACTTTAAAATTAGCCTTAGAAAAAGGTGCGAAAGTGATGGTAACTTCTCACTTAGGTCGTCCAACTGAAGGAGAATTCAAACCAGAAGATTCTTTACAACCAGTTGTTGATTACTTAAAAAACGCAGGCTTTAATGTGCGTTTAGAACAAGATTATTTAAATGGTGTGGATGTTAAAGATGGCGAAATCGTTGTTTTAGAAAACGTACGCGTAAACAAAGGCGAAAAGAAAAATGATCCAGAATTAGGTAAAAAATATGCCGCACTTTGCGAC…
MFECGEJE_01668	lrp	Leucine-responsive regulatory protein	ATGAGCAAAGAAATAAAGAAAATGGAAAAAAAACGAAATAAAGCATTGGATGCGATAGATATAAAAATTCTGAATGAATTACAACGCAACGGTAAGATTTCCAATATTGATTTGTCGAAAAAAGTGGGGCTTTCGCCAACACCTTGTTTAGAGCGAGTTAAACGTTTGGAAAAACAAGGTGTGATTATGGGGTATCGCGCACTGTTAAATCCAGAATTATTGGATGCGCCATTGTTAGTGATTGTTGAAATTACATTAGTACGGGGTAAGCCCGATGTGTTTGAAGAATTTAATGCAGCGATTCAAGCGTTGGAAGAAATTCAAGAATGCCATTTGGTATCGGGCGATTTTGATTATTTATTAAAAACTCGTGTGGCAGATATGGCGGAATACCGAAAA…
MFECGEJE_00104	fbpA	Iron-utilization periplasmic protein	GTGGCAAAAGCCTTTGAACAGGAAACAGGCATTAAAGTTACGCTAAATAGCGGGAAAAGTGAGCAACTTGCAGGTCAATTAAAAGAAGAAGGCGATAAAACACCAGCCGATGTTTTCTACACTGAACAAACAGCGACTTTTGCCGATCTTTCTGAAGCAGGGCTTTTAGCACCAATTTCAGAACAAACCATTCAACAAACCGCACAAAAAGGCGTACCACTTGCACCGAAAAAAGACTGGATTGCATTAAGTGGCCGTTCTCGAGTAGTGGTTTACGATCACACTAAATTATCTGAAAAAGATATGGAAAAATCAGTGCTTGATTATGCAACACCAAAATGGAAAGGCAAAATCGGTTATGTATCAACTTCTGGTGCGTTCTTAGAGCAAGTTGTTGCG…
MFECGEJE_01006	group_601	hypothetical protein	ATGACTATACAAAAAGGCATTATCACGCTGACTATTCTGATTTTTATTTCAGGTTTATTAACTGCGTTTTTATTGTTGGATGACAGCCATTTAAGTTTTTTTCGTGCGCAACAAAATCAACGAAAACACTATGTGGAAAGAACATTACAACTGCAAAAAATGACCGCGACGAAAAAACAAACTGCCTGCCTTGATTTACCCTTAAATAATAATGAAAGTGTGAAGCAAATCAGCATCGCCCTTGAGGGTTCCACCGATGCAATTCAATATTTTCTTTGGTGTGAAAGAATGAGCCTATTTAAAAAATCGCCTAAAAAGGGAGATAATCAAGGTGCATTGAAAGATTTTGTGACTGACGAAAAACTTGCCTATTTTCGACCGCACTTTTCTTCCCCGCCC…
MFECGEJE_01670	group_603	hypothetical protein	ATGTTACAAGAAATTGAATTAAAATTGGCGATTTCGCCACAAATAGGTATTGAATTGCCACAATATCTTGCAAAATTTACGATTTTAGAACATCAAAATTTATTTTTGGGTAACACCTATTATGATTATCCCGATCATTTTCTTGCTAAACAAAAAATGGGGTTGCGTATTCGTCAAGAAGATCAAGAACTTACATTAACACTTAAAACTAACGGTAAAGTTGTTAGTGGATTGCATAGTCGCCCAGAATATAATTTACCATTAATCGAAAAAGAAACGCCAACTAATGCCCAATTAAGAGGGCTTTATCCTTTTGAACAATTACCTAGCTCTACACTACAACCTATTTTCTCCACAGATTTTAACCGCACTTTTTGGTTAGTTGAATTTCAACAATCT…
MFECGEJE_00925	clpB	Chaperone protein ClpB	ATGAACATTGAAAAATTTACGACAAAATTCCAAGAAGCGTTAAGCGAACGACAATCACTTGCTATCGGAAAAGACAATCAATTTATTGAACCTGTGCATTTATTGACCGCACTTTTAAATCAACAGGGCGGCTCTATTGCGCCAATTTTGACAGCAAGTGGCGTAAATGTGGCTTTATTGCGTAATGAATTAAAGACAGAACTAAATAAATTGCCGCAAGTGATTGGCAATGGCGGTGATGTACAACTTTCACGCCAGCTTATTAATCTACTTAATTTATGCGATAAATTCGCACAGCAAAACCAAGATAAATTTATTTCGAGCGAATTGTTTTTGTTTGCAGCTTTAGAAGAACGAGGAACGATCAGCGATATTTTGAAAAAGTGCGGTGCGAAAAAA…
MFECGEJE_00775	htpX	Protease HtpX	ATGATGCGTATTCTTCTTTTCTTGGCAACCAATATGGCTGTAATGCTGGTATTAGGTATTATTTTAAGTGTGACTGGAATTGCAGGAAATAGCACCGGCGGTATTTTAATTATGGCTTTGCTATTTGGTTTTGCTGGCTCATTAATTTCCTTATTCCTGTCTAAAACGATGGCATTACGTTCTGTAGATGGAGAGGTGATTACTCAACCTCGTAATCAAACTGAACGTTGGTTAATTGATACCGTTAGTCGCCAAGCGCAGAAAGCGGGTATTCCTATGCCAGACGTGGCGATTTATCATTCACCCGATGTGAATGCTTTTGCGACAGGTGCGACAAAAAGCAATTCTTTGGTGGCTGTGAGTACGGGATTATTAAACAACATGACGGAGGCTGAAGCT…
MFECGEJE_00769	clpP	ATP-dependent Clp protease proteolytic subunit	ATGAGTGTAATTCCTATGGTCGTTGAACAGACTTCGCGTGGCGAACGTTCGTACGACATTTATTCCCGTTTATTAAAAGAACGTGTGATTTTCCTAAGTGGAGAAGTGGAAGATCGTATGGCAAATTTAATTGTGGCACAGCTTCTTTTTTTAGAATCGGAAGATCCAACTAAAGATATTAATATTTATATTAACTCTCCAGGCGGTTCTGTGACCGCAGGTATGGCAATTTACGACACAATGCAATTTATTAAGCCAGATATTCGCACTCTTTGTATTGGTCAGGCTTGTTCAATGGGCGCATTCTTACTTGCTGGCGGAACCGCTGGCAAACGAGCTGCGTTACCCAATGCGCGAGTGATGATCCATCAACCTTTGGGTGGTTTCCGTGGTCAAGCA…
MFECGEJE_01347	nusA	Transcription termination/antitermination protein NusA	ATGAGTAAAGAAATTTTACTGGCGGCGGAAGCTGTATCCAATGAAAAATTATTACCACGTGAGAAAATTTTTGAAGCATTAGAGAGTGCGATTGCGATTTCTACTAAGAAGAAGTTTGAATATGAAACGGATATTCGCGTTTCAATTAATCCCAAAACAGGAGAATTTGATACTTTTCGCCGTTGGTTAGTCGTAGATGAAGTAAAAGTACCAACGAAGGAAATTACTTTGGAAGCGGCGCAATTTGATGATCCAAATTTGCAACTTGGAGAGTATGTAGAAGATCAAATTGAATCTATTGCATTTGACCGTATTGCAATGCAAACGGCACGTCAAGTTATTAGCACTAAAATTCGTGAAGCCGAACGTGCAAAAGTGGTTGAACAATTTCGTGAAGAA…
MFECGEJE_01657	ilvH	Acetolactate synthase isozyme 3 small subunit	ATGCGTAGAATTTTATCTGTTTTACTCGAAAATGAATCGGGAGCATTGTCGCGTGTTGTTGGTTTATTCTCTCAACGTGCCTTTAATATTGAAAGTTTGACGGTTGCACCAACGGATGATCCAACGCTTTCTCGAATGACCATTGAAGCTGTGGGCGATGCTCAGGCATTGGAGCAAATCGAAAAACAACTTCATAAATTAGTGGATGTGTTTAAAGTGGTTAATTTAAGTGAGCAGGAACATATAGAACGAGAAATTGTTTTAGCGAAAGTAAGAGCAGTAGGTTCATCTCGCGATGAAATTAAACGATTAGCAGATATTTTCCGCGGTCAAATTGTAGATGTAACACCAAAGTCTTACACAATTCAATTAAGCGGTACAAATGATAAAGTTGATGCG…
MFECGEJE_00169	acpP	Acyl carrier protein	ATGAGTATTGAAGAACGCGTGAAAAAAATCATCGTTGAACAATTAGGTGTTAAAGAAGAAGATGTTAAACCTGAAGCTTCTTTTGTTGAAGATTTAGGTGCAGATTCATTAGACACAGTTGAATTAGTAATGGCTTTAGAAGAAGAATTTGATATTGAAATTCCTGATGAAGAAGCTGAAAAAATTACCACTGTTCAATCTGCGATTGATTACGTGCAAAACAATCAATAA
MFECGEJE_00824	mltC_2	Membrane-bound lytic murein transglycosylase C	ATGAAAAAATATTTATTATTGGCATTATTGCCTTTTTTGTATGCTTGTAGTAATTCATCGAATCAAGGTATTAACTATGATGAAGCCTTTGCTAAAGACACGCAAGGGTTAGATATTCTCACAGGGCAATTCTCGCATAATATTGACCGTATTTGGGGCGTCAATGAATTGTTAGTGGCAAGCCGTAAAGATTATGTGAAATATACAGATTCTTTTTATACGCGTAGCCATGTGAGTTTTGATGAAGGTAATATCGTTATTGAAACCCAGCAAGATTTAAATCGATTACATAATGCTATTGTTCATACCTTGTTAATGGGAGCGGATGCAAAAGGTATTGATTTATTTGCATCTGGTGATGTGCCGATTAGCTCTCGCCCATTCCTTTTGGGGCAGGTT…
MFECGEJE_01210	lpxC	UDP-3-O-acyl-N-acetylglucosamine deacetylase	ATGATTAAACAAAGAACATTAAAACAAAGTATTAAAGTTACAGGCGTTGGCTTGCATAGCGGTGAAAAAGTGACATTAACCTTGCGCCCAGCTATGCCAAACACTGGTGTTGTTTATTATCGTACAGATTTAAACCCTGCGGTGGCATTCCCTGCTGATCCTAATTCAGTGCGTGATACAATGCTTTGTACCGCACTAATTAATGAACAAGGTGTGCGTATTTCTACCGTCGAGCATTTAAATGCAGCTTTGGCAGGGCTTGGTATTGATAATATTATTATTGAAGTTGATGCTCCTGAAATTCCAATTATGGATGGTAGTGCTAGTCCGTTTATCTATTTGTTGTTAGATGCGGGAATTGAAGAACAAAATGCAGCGAAAAAATTTATTCGTATTAAG…
MFECGEJE_00979	tsf	Elongation factor Ts	ATGGCTGAAATCACAGCATCATTAGTAAAAGAACTTCGTGACCGTACTGGCGCAGGTATGATGGAATGTAAAAAAGCATTAGTTGAAGCAAACGGTGATATTGAGTTAGCAATCGACAATATGCGTAAATCTGGTCAAGCTAAAGCAGCTAAAAAAGCAGGCCGTGTTGCAGCTGAAGGTGTTATCCTTGCTCGTGTAGAAAATGGTTTCGGTGTATTAGTTGAAATGAACTGTGAAACTGACTTCGTAGCAAAAGATGCAGGTTTCTTAGGTTTAGCAAATGAAGTAACTGATTTCGCAGCAGCAAACAAAGGTACCACTATCGAAGCATTACAAGCGCAATTTGAAGAAAAACGTGCTGCATTAGTTGCTAAAATCGGTGAGAACATGAATATTCGT…
MFECGEJE_01305	group_6982	hypothetical protein	ATGTTACTTAGTATTTTATATATCATCGGTATCACCGCTGAAGGAATGACAGGCGCACTTGCGGCAGGTCGTGAAAAAATGGATATTTTTGGCGTGATCATTATCGCATCTGTCACTGCCATTGGTGGCGGTTCTGTGCGTGATGTACTGCTTGGGCATTACCCTCTCGGCTGGGTTAAGCACCCAGAATATTTTTTAATGGTGGCAAGTGCGGCGGTAATTACCGTATATGTTGCACCATTTATCAATCATTTTATGCGCTACTTTCGCACTATTTTCTTGGTGCTTGATGCGATGGGCTTAGTGGTGTATTCCATTATTGGCGCACAAATTGCAATGGATATGGGACATAGCCTTACCATTGTTTGTATTGCAGGCTGTATTACTGGTGCCTTTGGC…
MFECGEJE_00868	rpoA	DNA-directed RNA polymerase subunit alpha	ATGCAGGGTTCTGTTACAGAATTTTTAAAACCACGTTTAGTAGATATTGAACAAATTAGTTCAACACATGCTAAAGTGATCTTAGAACCGTTAGAGCGTGGTTTTGGTCATACTCTAGGTAATGCATTGCGTCGTATCCTTCTGTCTTCAATGCCAGGTTGTGCTGTAACTGAAGTAGAAATTGATGGCGTATTGCATGAATATAGTAGTAAGGAAGGTGTTCAAGAAGATATTCTTGAAGTACTTTTGAACCTTAAAGGTCTAGCGGTTAAAGTACAGAATAAAGATGACGTTATTCTGACATTAAATAAATCTGGAATTGGCCCTGTTGTTGCAGCGGACATTACCTATGATGGTGATGTTGAAATTGTAAATCCAGATCATGTGATTTGTCATTTA…
MFECGEJE_01103	group_7528	hypothetical protein	ATGCCATCTTTTGATATTGTTTCTGAAATTACTTTACACGAAGTCCGTAATGCAGTGGAAAATGCCAACCGTGTGCTTAGCACGCGTTATGATTTTCGTGGTGTCGAAGCGGTAATTGAATTAAATGAAAAAAATGAAACGATTAAAATTACTACAGAATCTGATTTCCAACTTGAACAATTAATTGAGATTTTAATTGGATCTTGCATTAAACGTGGTATTGAGCACAGTTCTTTAGATATTCCAGCAGAAAGCGAACACCACGGTAAACTTTACAGTAAAGAAATCAAACTTAAACAGGGTATTGAAACAGAGATGGCGAAGAAAATTACTAAATTAGTAAAAGATTCTAAAATCAAAGTTCAAACTCAAATTCAGGGCGAACAAGTGCGTGTGACA…
MFECGEJE_00978	rpsB	30S ribosomal protein S2	ATGGCACAAGTTTCAATGCGCGATATGATCAACGCAGGCGTACACTTCGGACACCAAACTCGTTACTGGAACCCACAAATGAAACCTTTCATTTTTGGTGCTCGTAACGGTGTTCACATCATCAATCTTGAAAAAACTTTACCTTTATTCAACGAAGCTTTAGCGGAATTAACTCGCATTGCTAGCAACAACGGTAAAGTATTATTCGTTGGTACAAAACGTGCAGCGTCTGAAGCAGTTCAAGCAGCAGCATTAGATTGTCAGCAATATTACGTAAACCACCGTTGGTTAGGTGGTATGTTGACTAACTGGAAAACCGTTCGTCAATCAATTAAACGTTTAAAAGATTTAGAAACCCAATCTCAAGACGGTACTTTTGATAAATTAACCAAAAAAGAA…
MFECGEJE_00661	metQ	putative D-methionine-binding lipoprotein MetQ	ATGAAATTAAAACAACTTTTTGCAATCACTGCAATCGCATCAGCTCTCGTTTTAACAGGCTGTAAAGAAGACAAAAAACCTGAAGCTGCAGCAGCACCGCTTAAAATCAAAGTAGGCGTGATGTCTGGCCCAGAGCATCAAGTTGCAGAAATTGCAGCAAAAGTCGCTAAAGAAAAATATGGTTTAGACGTTCAATTCGTTGAATTCAATGACTACGCATTACCAAATGAAGCTGTATCTAAAGGTGATTTAGATGCAAACGCAATGCAACATAAACCTTATTTAGATGAAGATGCAAAAGCGAAAAATTTAAATAACTTAGTTATCGTGGGTAATACTTTCGTCTATCCATTAGCGGGTTATTCTAAAAAAATCAAAAATGTGAATGAATTACAAGAC…
MFECGEJE_01356	group_851	hypothetical protein	ATGTATTTAATCGAAACCTATTTTCGCCTGACTGCGCTCGAAAATAATATTGAATCACAAAGTCGTTTACTCAATGCAGTGATCGATCAATGGCGGTATAACGGGCAAATTATCGGACGTGAAATTCCTTTATATTTAGCGGAAGAAGATGGCGCACAAGGTTTTGCTATGCGTGTCATTTGCCCTGAGCAAGATAGTCTTTTCCCACAAAATAATAACGCAGAAGTGAATCGGGCATTACAAGAAGCCGAAAAGTGCGGTGTAATTTTTGATGGTTTTCAACTTGTGGGTGATGATTTCAATTCAGATCAAACAGCAGAAAATGCGTCGCCAGCTTGGCAAGTGCTTTACACAACCCATTTACAAAGTTGCTCGCCGATTCATAGTGGAGAAAATTTC…
MFECGEJE_00108	dapE	Succinyl-diaminopimelate desuccinylase	ATGAAAGAAAAAGTGGTTTCGTTGGCACAAGATTTAATTCGTCGCCCGTCTATTAGCCCAAATGACGAAGGCTGTCAGCAAATTATTGCCGAACGTTTAGAAAAATTAGGTTTTCAAATTGAATGGATGCCTTTTAATGACACGTTGAATTTGTGGGCAAAACACGGAACGAGCGAGCCAGTTATTGCTTTTGCAGGTCATACGGATGTTGTGCCTACTGGCGATGAAAATCAATGGTCGTCTCCGCCGTTTTCTGCGGAGATTATTGATGGCATGCTTTATGGGCGTGGTGCGGCGGATATGAAAGGCTCCCTTGCAGCAATGATTGTGGCGGCAGAAGAATACGTAAAAGCAAATCCTAATCATAAAGGCACCATTGCATTATTGATTACCTCTGAT…
MFECGEJE_00924	group_885	5-formyltetrahydrofolate cyclo-ligase	ATGAATACTCAAAAACGCCAGCAAATCCGCACTGAAATCCGAAAAATACGTGCAAATTTAACCGCACTTCAACAGCACCAAGCTGAACAATCGGTTACTCAACACGCGTTAAATCTTATCGAGCAACGACAAGCCAAAAATATTGCATTATATTTTTCTTTTGATGGTGAAATTTCCACAAAAGCCTTAATCCAATCCCTGTGGATGCAAAATAAAAATGTGTATTTGCCTGTTTTACATCCTTTTACTAAACACTATTTATTGTTTTTACGCTATTTACCTGATACGCCAATGAAACAAAATCAGTTTGGCATTTGGGAGCCAAAGCTAAATGTTCAAAATGTTTTGCCATTAAATGAACTGGATATTTTATTTACGCCATTGGTGGCTTTTGATAAA…
MFECGEJE_01775	group_886	hypothetical protein	ATGTTAGAACTCGGAAAACTTCTTACCGCTCTTATCGCACCACCTCTTAATACCTTTGTATTACTGATTATTGCAGCGATTATTTATTGTGTTCATTTCAAAAAATTAGCCAAATTTATTGCGATTATAAGTTTCACTTGGCTTTATATCATGAGTGCTCCTTTTACTGGTTTATTGCTAACAAATAATGATGATTCTCCAGCCCTTACCCTAGATGAATATAAACAAGCTCAAGCCATCGTCATATTAGGCGGTGGATCTTACCAAACCAAAGAGCTATATGCAGAAACGGCTTCTGGCGCACCACAACTAGAACGTTTACGTTATGCGGCATTTTTACAAAAGGAAACGGGCTTGCCTATTTTAACCACGGGCTATTCTTTGATAGGCATTTCTGAA…
MFECGEJE_01374	group_891	hypothetical protein	ATGAAATTATTGATAAAAACTTCACTTAGTCAGTGGATTTGCTTGAATTTTGCCAAAATCCCTATTTTTAAAATGCTAGGTTTTATAACCGCACTTTTTATTACTGCTTGTAGTTCTATTAGCAAAGAACCAGTGAAGACGGTGGATATTTATATTAAACCTTATTATTCGGCTGAAAATGGAAAAGCAGAAAATGTATTTGTACATAAAGAAATTGATCCTATGCTACGTGAAAATACGATAAAAGGTTATAAAAGTGCGGTGAAATTTGTAGAAGAAAATCCAGCTCGTATTTCACCAATGACGATGTTCACGTTAGCTGCTCGGGCTTACGATTTTGGCTTAAGAGATGAAGCTGTTACTTGGTTTTATCGTGGGCAAAATCGCTTGATCACCGCA…
MFECGEJE_00712	topA_1	DNA topoisomerase 1	ATGAATCAAAGCCTTTTTCATCATAGCAAACAACAGGAATATTGCCCTCAATGTGGTGCGCCGTTGCAAATTAAACAAGGCAAAAAAGGGCTGTTTCTAGGTTGCTCTGCTTATCCTGAATGTGATTATTTGCGTCCTTTGCAACGATCGGAGCATAAAGTATTAAAAACACTTGATGAAATTTGCCCGAAGTGCGGTAATTTATTGCAGTTGAAACAAGGCAGTTTTGGGATGTTTATTGGTTGTAGTCATTATCCTGAATGCGATTTTGTGGTGCGGGAAGAATCTGAATCTGAGGAAAAAATTACTTGTCCTGAATGTAAAACGGGACATTTGATTTCTCGTCGAGGTCGCCAAGGAAAGATTTTTTACGGCTGTGATAATTTCCCTAAATGTAAA…

## Sheet: Virulence gene
List of Virulence gene of 23 H. seminalis and 4 H. influenzae isolates analyzed in this study.
VFclass	Virulence factors	Related genes	H. seminalis SZY H1T	H. seminalis SZY H2	H35	H68	H8	H36	C2001002324	60824 B Hi-4	65151 B Hi-4	60819 B Hi-1	60971 B Hi-3	60982 B Hi-1	839_HINF	65117 B Hi-3	PN24	BgEED18	CCUG 11096	CCUG 31732	CCUG 30218	CCUG 15949	CCUG 66565	Marseille-P9675	F0629	H.i nfluenzae 86-028NP	H. influenzae PittEE	H. influenzae PittGG	H. influenzae Rd KW20
Adherence	HMW1	hmw1A	0	0	0	0	0	0	0	0	0	0	0	0	0	0	0	0	0	0	0	0	0	0	0	1	1	0	0	1
		hmw1B	0	0	0	0	0	0	0	0	0	0	0	0	0	1	0	0	0	0	0	0	0	0	0	1	1	0	0	2
		hmw1C	1	1	1	1	1	1	1	0	1	1	1	1	1	0	0	0	1	1	1	1	1	1	1	1	1	0	0	3
	HMW2	hmw2A	0	0	0	0	0	0	0	0	0	0	0	0	0	0	0	0	0	0	0	0	0	0	0	1	1	0	0	4
		hmw2B	0	0	0	0	0	0	0	1	0	0	0	0	0	0	0	0	0	0	0	0	0	0	0	1	1	0	0	5
		hmw2C	0	0	0	0	0	0	0	0	0	0	0	0	0	0	1	0	0	0	0	0	0	0	0	1	1	0	0	6
	Haemagglutinating pili	hifA	0	0	0	0	0	0	0	0	0	0	0	0	0	0	0	0	0	0	0	0	0	0	0	0	0	1	0	7
		hifB	0	0	0	0	0	0	0	0	0	0	0	0	0	0	0	0	0	0	0	0	0	0	0	0	0	1	0	8
		hifC	0	0	0	0	0	0	0	0	0	0	0	0	0	0	0	0	0	0	0	0	0	0	0	0	0	1	0	9
		hifD	0	0	0	0	0	0	0	0	0	0	0	0	0	0	0	0	0	0	0	0	0	0	0	0	0	1	0	10
		hifE	0	0	0	0	0	0	0	0	0	0	0	0	0	0	0	0	0	0	0	0	0	0	0	0	0	1	0	11
	Haemophilus adhesion and penetration (Hap)	hap	1	0	1	0	0	0	0	0	0	0	0	0	0	0	0	0	0	0	1	0	0	1	0	1	0	0	0	12
	Hia/Hsf	hia/hsf	0	0	0	0	0	0	0	0	0	0	0	0	0	0	0	0	0	0	0	0	0	0	0	0	0	1	1	13
	OapA	oapA	1	1	1	1	1	1	1	1	1	1	1	1	1	1	1	1	1	1	1	1	1	1	1	1	1	1	1	14
	P5 protein	ompP5	1	1	1	1	1	1	1	1	1	1	1	1	1	1	1	1	1	1	1	1	1	1	1	1	1	0	1	15
	Type IV pili	comE/pilQ	1	1	1	1	1	1	1	1	1	1	1	1	1	1	1	1	1	1	1	1	1	1	1	1	1	1	1	16
		pilA	1	1	0	1	0	0	1	1	1	1	1	1	0	1	1	1	1	1	1	1	1	1	1	1	1	1	1	17
		pilB	1	1	1	1	1	1	1	1	1	1	1	1	1	1	1	1	1	1	1	1	1	1	1	1	1	1	1	18
		pilC	1	1	1	1	1	1	1	1	1	1	1	1	1	1	1	1	1	1	1	1	1	1	1	1	1	1	1	19
		pilD	1	1	1	1	1	1	1	1	1	1	1	1	1	1	1	1	1	1	1	1	1	1	1	1	1	1	1	20
Endotoxin	LOS	galE	1	1	1	1	1	1	1	1	1	1	1	1	1	1	1	1	1	1	1	1	1	1	1	1	1	1	1	21
		galU	1	1	1	1	1	1	1	1	1	1	1	1	1	1	1	1	1	1	1	1	1	1	1	1	1	1	1	22
		gmhA/lpcA	1	1	1	1	1	1	1	1	1	1	1	1	1	1	1	1	1	1	1	1	1	1	1	1	1	1	1	23
		htrB	1	1	1	1	1	1	1	1	1	1	1	1	1	1	1	1	1	1	1	1	1	1	1	1	0	1	1	24
		kdkA	1	1	1	1	1	1	1	1	1	1	1	1	1	1	1	1	1	1	1	1	1	1	1	1	1	1	1	25
		kfiC	0	0	0	0	0	0	0	0	0	0	0	0	0	1	0	0	0	0	0	0	0	0	0	0	1	1	1	26
		kpsF	1	1	1	1	1	1	1	1	1	1	1	1	1	1	1	1	1	1	1	1	1	1	1	1	1	1	1	27
		lex2A	0	0	0	0	0	0	0	0	0	0	0	0	0	0	0	0	0	0	0	0	0	0	0	1	1	1	0	28
		lex2B	1	1	1	1	1	1	1	0	1	1	1	1	1	1	1	1	1	0	1	1	1	1	1	1	1	1	0	29
		lgtA	1	1	0	0	0	0	0	0	0	0	0	0	0	0	0	0	0	0	0	0	1	0	0	1	0	1	1	30
		lgtC	1	1	0	0	0	0	0	0	0	0	0	0	0	0	0	1	0	0	0	0	1	0	0	1	1	0	1	31
		lgtF	1	1	1	1	1	1	1	1	1	1	1	1	1	1	1	1	1	1	1	1	1	1	1	1	1	1	1	32
		lic2A	1	1	1	0	1	1	0	0	0	0	0	0	1	1	1	1	1	0	1	1	1	1	1	1	1	1	1	33
		lic3A	0	0	0	0	0	0	0	0	0	0	0	0	0	0	0	0	0	0	0	0	0	0	0	1	1	1	1	34
		licA	0	0	0	0	0	0	0	0	0	0	0	0	0	0	0	0	0	0	0	0	0	0	0	1	1	1	1	35
		licB	0	0	0	0	0	0	0	0	0	0	0	0	0	0	0	0	0	0	0	0	0	0	0	1	1	1	1	36
		licC	0	0	0	0	0	0	0	0	0	0	0	0	0	0	0	0	0	0	0	0	0	0	0	1	1	1	1	37
		licD	0	0	0	0	0	0	0	0	0	0	0	0	0	0	0	0	0	0	0	0	0	0	0	1	0	1	1	38
		lpsA	0	0	0	0	0	1	0	1	0	1	0	1	0	1	1	0	1	1	0	0	0	1	1	1	1	1	1	39
		lpt6	1	1	1	1	1	1	1	1	1	1	1	1	1	1	1	1	1	1	1	1	1	1	1	1	1	1	1	40
		lpxA	1	1	1	1	1	1	1	1	1	1	1	1	1	1	1	1	1	1	1	1	1	1	1	1	1	0	1	41
		lpxB	1	1	1	1	1	1	1	1	1	1	1	1	1	1	1	1	1	1	1	1	1	1	1	1	1	1	1	42
		lpxH	1	1	1	1	1	1	1	1	1	1	1	1	1	1	1	1	1	1	1	1	1	1	1	1	1	1	1	43
		lsgA	1	1	1	1	1	1	1	1	1	1	1	1	1	1	1	1	1	1	1	1	1	1	1	1	1	1	1	44
		lsgB	1	1	1	1	1	1	1	1	1	1	1	1	1	1	1	1	1	1	1	1	1	1	1	1	0	1	1	45
		lsgC	1	1	1	1	1	1	1	1	1	1	1	1	1	1	1	1	1	1	1	1	1	1	1	1	1	1	1	46
		lsgD	1	1	1	1	1	1	1	1	1	1	1	1	1	1	1	1	1	1	1	1	1	1	1	1	1	1	1	47
		lsgE	1	1	1	1	1	1	1	1	1	1	1	1	1	1	1	1	1	1	1	1	1	1	1	1	1	0	1	48
		lsgF	1	1	1	1	1	1	1	1	1	1	1	1	1	1	1	1	1	1	1	1	1	1	1	1	1	1	1	49
		neuA	1	1	1	1	1	1	1	1	1	1	1	1	1	1	1	1	1	1	1	1	1	1	1	1	1	1	1	50
		opsX/rfaC	1	1	1	1	1	1	1	1	1	1	1	1	1	1	1	1	1	1	1	1	1	1	1	1	0	1	1	51
		orfE	0	0	0	0	0	0	0	0	0	0	0	0	0	1	0	0	0	0	0	0	0	0	0	0	1	1	1	52
		rfaD	1	1	1	1	1	1	1	1	1	1	1	1	1	1	1	1	1	1	1	1	1	1	1	1	1	1	1	53
		rfaE	1	1	1	1	1	1	1	1	1	1	1	1	1	1	1	1	1	1	1	1	1	1	1	1	1	1	1	54
		rfaF	1	1	1	1	1	1	1	1	1	1	1	1	1	1	1	1	1	1	1	1	1	1	1	1	1	1	1	55
		siaA	0	0	0	0	0	0	0	0	0	0	0	0	0	1	0	0	0	0	0	0	0	0	0	0	1	1	1	56
		waaQ	1	1	1	1	1	1	1	1	1	1	1	1	1	1	1	1	1	1	1	1	1	1	1	1	0	1	1	57
		wbaP/rfbP	0	0	1	1	1	1	1	1	1	1	1	0	1	1	0	0	1	1	0	0	1	1	1	0	1	1	1	58
		wecA	1	1	1	1	1	1	1	1	1	1	1	1	1	1	1	1	1	1	1	1	1	1	1	1	1	1	1	59
		yhxB/manB	1	1	1	1	1	1	1	1	1	1	1	1	1	1	1	1	1	1	1	1	1	1	1	1	1	1	1	60
		bplG	1	1	0	0	0	0	0	0	0	0	0	0	0	0	0	0	0	0	0	1	0	0	0	0	0	0	0	61
		rfbD	0	0	0	0	1	0	0	1	0	1	0	0	0	0	0	0	0	1	0	0	1	0	0	0	0	0	0	62
Immune evasion	Exopolysaccharide	manA	1	1	1	1	1	1	1	1	1	1	1	1	1	1	1	1	1	1	1	1	1	1	1	0	1	0	1	63
		manB	0	0	0	0	0	0	0	0	0	0	0	0	0	0	0	0	0	0	0	0	0	0	0	1	1	1	1	64
		mrsA/glmM	1	1	1	1	1	1	1	1	1	1	1	1	1	1	1	1	1	1	1	1	1	1	1	1	1	0	1	65
		pgi	1	1	1	1	1	1	1	1	1	1	1	1	1	1	1	1	1	1	1	1	1	1	1	1	1	1	1	66
	IgA1 protease	iga1	1	1	1	1	1	1	1	1	1	1	1	1	1	1	1	1	1	1	1	1	1	1	1	1	1	0	1	67
	P2 porin	ompP2	1	1	1	1	1	1	1	1	1	1	1	1	1	1	1	1	1	1	1	1	1	1	1	1	1	1	1	68
	Capsule(Streptococcus)	epsG	0	0	1	0	0	0	1	0	1	0	1	0	1	0	0	0	0	0	0	0	0	1	0	0	0	0	0	69
		gtrB	0	0	0	1	0	0	0	0	0	0	0	0	0	0	0	0	0	0	0	0	0	0	0	0	0	0	0	70
	Capsule(Streptococcus)	neuB	0	0	0	0	0	0	0	0	0	0	0	0	0	1	0	0	0	0	0	0	0	0	0	0	0	0	0	71
	Capsule(Neisseria)	ctrA	0	0	0	0	0	0	0	1	0	0	0	0	0	0	0	0	0	0	0	0	0	0	0	0	0	0	0	72
		ctrB	0	0	0	0	0	0	0	1	0	0	0	0	0	0	0	0	0	0	0	0	0	0	0	0	0	0	0	73
		ctrC	0	0	0	0	0	0	0	1	0	0	0	0	0	0	0	0	0	0	0	0	0	0	0	0	0	0	0	74
		ctrD	0	0	0	0	0	0	0	1	0	0	0	0	0	0	0	0	0	0	0	0	0	0	0	0	0	0	0	75
		lipA	0	0	0	0	0	0	0	1	0	0	0	0	0	0	0	0	0	0	0	0	0	0	0	0	0	0	0	76
Iron uptake	Haemophilus iron transport locus	hitA	1	1	1	1	1	1	1	1	1	1	1	1	1	1	1	1	1	1	1	1	1	1	1	1	1	1	1	77
		hitB	1	1	1	1	1	1	1	1	1	1	1	1	1	1	1	1	1	1	1	1	1	1	1	1	0	0	1	78
		hitC	1	1	1	1	1	1	1	1	1	1	1	1	1	1	1	1	1	1	1	1	1	1	1	1	1	0	1	79
	Heme biosynthesis	hemA	1	1	1	1	1	1	1	1	1	1	1	1	1	1	1	1	1	1	1	1	1	1	1	0	0	0	0	80
		hemB	1	1	1	1	1	1	1	1	1	1	1	1	1	1	1	1	1	1	1	1	1	1	1	0	0	0	0	81
		hemC	1	1	1	1	1	1	1	1	1	1	1	1	1	1	1	1	1	1	1	1	1	1	1	0	0	0	0	82
		hemD	1	1	1	1	1	1	1	1	1	1	1	1	1	1	1	1	1	1	1	1	1	1	1	0	0	0	0	83
		hemE	1	1	1	1	1	1	1	1	1	1	1	1	1	1	1	1	1	1	1	1	1	1	1	0	0	0	0	84
		hemG	1	1	1	1	1	1	1	1	1	1	1	1	1	1	1	1	1	1	1	1	1	1	1	0	0	0	0	85
		hemH	1	1	1	1	1	1	1	1	1	1	1	1	1	1	1	1	1	1	1	1	1	1	1	1	1	0	1	86
		hemL	1	1	1	1	1	1	1	1	1	1	1	1	1	1	1	1	1	1	1	1	1	1	1	0	0	0	0	87
		hemM	1	1	1	1	1	1	1	1	1	1	1	1	1	1	1	1	1	1	1	1	1	1	1	1	1	1	1	88
		hemN	1	1	1	1	1	1	1	1	1	1	1	1	1	1	1	1	1	1	1	1	1	1	1	1	1	1	1	89
		hemR	0	0	0	0	0	0	0	0	0	0	0	0	0	0	0	0	0	0	0	0	0	0	0	1	0	0	1	90
		hemX	1	1	1	1	1	1	1	1	1	1	1	1	1	1	1	1	1	1	1	1	1	1	1	1	1	1	1	91
		hemY	1	1	1	1	1	1	1	1	1	1	1	1	1	1	1	1	1	1	1	1	1	1	1	1	1	1	1	92
	Heme/Hemopexin-binding complex	hxuA	0	0	0	0	0	0	0	0	0	0	0	0	0	0	0	0	0	0	0	0	0	0	0	1	1	0	1	93
		hxuB	0	0	0	0	0	0	0	0	0	0	0	0	0	0	0	0	0	0	0	0	0	0	0	1	1	1	1	94
		hxuC	0	0	0	0	0	0	0	0	0	0	0	0	0	0	0	0	0	0	0	0	0	0	0	1	1	1	1	95
	Hemoglobin and hemoglobin-haptoglobin binding proteins (Hgps)	hgbA	0	0	0	0	0	0	0	0	0	0	0	0	0	0	0	0	0	0	0	0	0	0	0	0	0	0	1	96
		hgpB	0	0	0	0	0	0	0	0	0	0	0	0	0	0	0	0	0	0	0	0	0	0	0	1	1	1	1	97
		hgpC	0	0	0	0	0	0	0	1	0	0	0	0	0	0	0	0	0	0	0	0	0	0	0	1	0	1	1	98
		hgpD	0	0	0	0	0	0	0	0	0	0	0	0	0	0	0	0	0	0	0	0	0	0	0	1	0	0	0	99
	Transferrin-binding protein 1	tbpA	1	1	0	0	0	0	0	0	0	0	0	0	0	0	1	0	0	0	1	1	0	0	0	1	1	0	1	100
	Transferrin-binding protein 2	tbpB	1	1	0	0	0	0	0	0	0	0	0	0	0	0	1	0	0	0	1	1	0	0	0	1	1	1	1	101
	Periplasmic binding protein-dependent ABC transport systems(Vibrio)	vctC	1	1	1	1	1	1	1	1	1	1	1	1	1	1	1	1	1	1	1	1	1	1	1	0	0	0	0	102
		vctD	1	1	0	0	1	1	1	1	1	1	1	1	1	1	1	1	1	1	1	1	1	1	1	0	0	0	0	103
	Achromobactin biosynthesis and transport(Pseudomonas)	cbrD	0	0	0	0	0	0	0	0	0	0	0	0	0	1	0	0	0	0	0	0	1	0	0	0	0	0	0	104
	Acinetobactin(Acinetobacter)	basG	0	0	0	0	0	0	0	0	1	0	1	0	0	0	0	0	0	0	0	0	0	0	1	0	0	0	0	105
Stress adaptation	SodCI(Salmonella)	sodCI	1	1	1	1	1	1	1	1	1	1	1	1	1	1	1	1	1	1	1	1	1	1	1	0	0	0	0	106
Antiphagocytosis	Capsular polysaccharide(Vibrio)	wbfY	1	1	0	0	0	0	0	0	0	0	0	0	0	0	1	1	0	0	1	1	0	0	0	0	0	0	0	107
		wbfU	0	0	0	0	0	0	0	0	0	0	0	0	0	0	1	0	0	0	0	0	0	0	0	0	0	0	0	108
		rmlA	0	0	0	0	0	0	0	0	0	0	0	0	0	0	0	0	0	0	0	0	0	0	1	0	0	0	0	109
		rmlC	0	0	0	0	0	0	0	0	0	0	0	0	0	0	0	0	0	0	0	0	0	0	1	0	0	0	0	110
		rmlD	0	0	0	0	0	0	0	0	0	0	0	0	0	0	0	0	0	0	0	0	0	0	1	0	0	0	0	111
	Capsule(Enterococcus)	cpsI	0	0	1	0	0	1	1	0	1	0	1	1	1	0	0	0	0	0	0	0	0	1	0	0	0	0	0	112
Others	Virulence-associated proteins(Bartonella)	vapA1	1	1	0	0	0	0	0	0	0	0	0	0	0	0	0	0	0	0	1	0	0	0	0	0	0	0	0	113
Colonization and Immune evasion	Capsule biosynthesis and transport(Campylobacter)	glf	0	0	0	1	0	0	0	0	0	0	0	0	0	0	0	0	0	0	0	0	0	0	0	0	0	0	0	114
Secretion system	Type IV secretion system(Brucella)	virB11	0	0	0	0	0	0	0	0	0	0	0	0	0	0	0	0	1	0	0	0	0	0	0	0	0	0	0	115

## Sheet: core genome
List of COG functional annotations of 23 H. seminalis core genomes.
Gene_ID	TAXID	Best matching strain	locus_tag	OGs ID	COG Category	COG Gene	Description
GENOJKBD_00010	1028805	Haemophilus haemolyticus M21621	GGC_1102	COG2256	L	rarA	ATPase related to the helicase subunit of the Holliday junction resolvase
GENOJKBD_00011	1028805	Haemophilus haemolyticus M21621	GGC_1103	COG2834	M	lolA	Participates in the translocation of lipoproteins from the inner membrane to the outer membrane. Only forms a complex with a lipoprotein if the residue after the N-terminal Cys is not an aspartate (The Asp acts as a targeting signal to indicate that the lipoprotein should stay in the inner membrane)
GENOJKBD_00012	1028806	Haemophilus haemolyticus M21639	GGE_1198	COG1674	D	ftsK	Protein involved in ATP binding, DNA binding, nucleotide binding, cell cycle, cell division and chromosome segregation
GENOJKBD_00013	1028806	Haemophilus haemolyticus M21639	GGE_1199	COG1522	K	lrp	Leucine-responsive regulatory protein
GENOJKBD_00014	1028805	Haemophilus haemolyticus M21621	GGC_1106	COG1066	O	radA	DNA-dependent ATPase involved in processing of recombination intermediates, plays a role in repairing DNA breaks. Stimulates the branch migration of RecA-mediated strand transfer reactions, allowing the 3' invading strand to extend heteroduplex DNA faster. Binds ssDNA in the presence of ADP but not other nucleotides, has ATPase activity that is stimulated by ssDNA and various branched DNA structu…
GENOJKBD_00015	1028805	Haemophilus haemolyticus M21621	GGC_1107	COG3025	S	Z012_09295	Protein involved in adenylate cyclase activity and cAMP biosynthetic process
GENOJKBD_00017	1028805	Haemophilus haemolyticus M21621	GGC_1112	COG1392	P	VY92_08315	Phosphate transport regulator (distant homolog of PhoU)
GENOJKBD_00018	1028805	Haemophilus haemolyticus M21621	GGC_1113	COG0306	P	VY92_08320	Phosphate
GENOJKBD_00019	1028806	Haemophilus haemolyticus M21639	GGE_1208	COG3103	T	-	SH3 domain protein
GENOJKBD_00020	1028805	Haemophilus haemolyticus M21621	GGC_1115	COG0617	F	cca	Catalyzes the addition and repair of the essential 3'- terminal CCA sequence in tRNAs without using a nucleic acid template. Adds these three nucleotides in the order of C, C, and A to the tRNA nucleotide-73, using CTP and ATP as substrates and producing inorganic pyrophosphate. Also shows phosphatase, 2'- nucleotidase and 2',3'-cyclic phosphodiesterase activities. These phosphohydrolase activiti…
GENOJKBD_00021	1028805	Haemophilus haemolyticus M21621	GGC_1116	COG3017	M	lolB	Plays a critical role in the incorporation of lipoproteins in the outer membrane after they are released by the LolA protein
GENOJKBD_00022	1028805	Haemophilus haemolyticus M21621	GGC_1117	COG1947	F	ispE	Catalyzes the phosphorylation of the position 2 hydroxy group of 4-diphosphocytidyl-2C-methyl-D-erythritol
GENOJKBD_00023	1028805	Haemophilus haemolyticus M21621	GGC_1118	COG0462	F	prs	Involved in the biosynthesis of the central metabolite phospho-alpha-D-ribosyl-1-pyrophosphate (PRPP) via the transfer of pyrophosphoryl group from ATP to 1-hydroxyl of ribose-5-phosphate (Rib-5-P)
GENOJKBD_00024	1028803	Haemophilus haemolyticus M19501	GG9_1124	COG0680	C	hycI	Hydrogenase 3 maturation protease
GENOJKBD_00025	1028803	Haemophilus haemolyticus M19501	GG9_1125	2DM97	H	-	Formate hydrogenlyase maturation protein HycH
GENOJKBD_00026	1028803	Haemophilus haemolyticus M19501	GG9_1126	COG3260	C	hycG	NADH ubiquinone oxidoreductase 20 kDa subunit
GENOJKBD_00027	1028803	Haemophilus haemolyticus M19501	GG9_1127	COG1143	C	hycF	the formate hydrogenlyase complex comprises of a formate dehydrogenase, unidentified electron carriers and hydrogenase-3
GENOJKBD_00028	1028805	Haemophilus haemolyticus M21621	GGC_0506	COG3261	C	hycE	HycBCDEFG is part of the formate hydrogenlyase system which is involved in the cleaving of formate to dihydrogen and carbon dioxide
GENOJKBD_00029	1028805	Haemophilus haemolyticus M21621	GGC_0507	COG0651	CP	-	Protein involved in NADH dehydrogenase (ubiquinone) activity, ATP synthesis coupled electron transport and oxidation-reduction process
GENOJKBD_00030	1028805	Haemophilus haemolyticus M21621	GGC_0508	COG4237	C	hyfE	Hydrogenase 4 membrane
GENOJKBD_00031	1028803	Haemophilus haemolyticus M19501	GG9_1131	COG1009	CP	hyfD	hydrogenase 4
GENOJKBD_00032	1028803	Haemophilus haemolyticus M19501	GG9_1132	COG0650	C	hycD	Hydrogenase-4 component C
GENOJKBD_00033	1028803	Haemophilus haemolyticus M19501	GG9_1133	COG0651	CP	hyfB	formate hydrogenlyase subunit 3
GENOJKBD_00034	1028805	Haemophilus haemolyticus M21621	GGC_0512	COG1142	C	-	Protein involved in electron carrier activity and iron-sulfur cluster binding
GENOJKBD_00035	637911	Actinobacillus minor NM305	AM305_07403	COG1373	S	-	AAA superfamily
GENOJKBD_00036	1028803	Haemophilus haemolyticus M19501	GG9_1123	COG0068	O	hypF	Along with HypE, it catalyzes the synthesis of the CN ligands of the active site iron of NiFe -hydrogenases using carbamoylphosphate as a substrate. It functions as a carbamoyl transferase using carbamoylphosphate as a substrate and transferring the carboxamido moiety in an ATP-dependent reaction to the thiolate of the C-terminal cysteine of HypE yielding a protein-S-carboxamide
GENOJKBD_00037	71421	Haemophilus influenzae Rd KW20	HI_1531	COG0189	F	rimK	Belongs to the RimK family
GENOJKBD_00038	1028803	Haemophilus haemolyticus M19501	GG9_1384	COG0695	O	grxA	Protein involved in electron carrier activity, protein disulfide oxidoreductase activity and cell redox homeostasis
GENOJKBD_00040	1028803	Haemophilus haemolyticus M19501	GG9_1386	COG0665	J	mnmC	Catalyzes the last two steps in the biosynthesis of 5- methylaminomethyl-2-thiouridine (mnm(5)s(2)U) at the wobble position (U34) in tRNA. Catalyzes the FAD-dependent demodification of cmnm(5)s(2)U34 to nm(5)s(2)U34, followed by the transfer of a methyl group from S-adenosyl-L-methionine to nm(5)s(2)U34, to form mnm(5)s(2)U34
GENOJKBD_00041	71421	Haemophilus influenzae Rd KW20	HI_1541	COG0616	OU	sppA	signal peptide peptidase
GENOJKBD_00042	71421	Haemophilus influenzae Rd KW20	HI_1542	COG0778	C	Z012_10645	nitroreductase
GENOJKBD_00043	1028806	Haemophilus haemolyticus M21639	GGE_1325	COG3381	S	Z012_09590	chaperone
GENOJKBD_00044	1028803	Haemophilus haemolyticus M19501	GG9_1394	COG2249	S	Z012_09595	Protein involved in coenzyme binding, electron carrier activity and oxidoreductase activity
GENOJKBD_00045	1028805	Haemophilus haemolyticus M21621	GGC_1046	COG3633	E	sstT	Involved in the import of serine and threonine into the cell, with the concomitant import of sodium (symport system)
GENOJKBD_00046	1028803	Haemophilus haemolyticus M19501	GG9_1396	COG2932	K	Z012_05225	Peptidase S24-like
GENOJKBD_00047	1028805	Haemophilus haemolyticus M21621	GGC_1048	COG0722	E	aroG	Stereospecific condensation of phosphoenolpyruvate (PEP) and D-erythrose-4-phosphate (E4P) giving rise to 3-deoxy-D- arabino-heptulosonate-7-phosphate (DAHP)
GENOJKBD_00049	1028805	Haemophilus haemolyticus M21621	GGC_1075	COG0309	O	hypE	hydrogenase expression formation protein HypE
GENOJKBD_00050	1028805	Haemophilus haemolyticus M21621	GGC_1076	COG0409	O	hypD	Belongs to the HypD family
GENOJKBD_00051	1028803	Haemophilus haemolyticus M19501	GG9_1425	COG0378	KO	hypB	Hydrogenase nickel incorporation protein HypB
GENOJKBD_00052	71421	Haemophilus influenzae Rd KW20	HI_1618	COG1122	P	-	abc transporter atp-binding protein
GENOJKBD_00053	1028803	Haemophilus haemolyticus M19501	GG9_1427	COG0619	P	-	ABC-type cobalt transport system, permease component CbiQ and related transporters
GENOJKBD_00054	1028805	Haemophilus haemolyticus M21621	GGC_1080	COG0310	P	-	ABC-type Co2 transport system, permease component
GENOJKBD_00055	1028803	Haemophilus haemolyticus M19501	GG9_1429	2DRE5	-	-	-
GENOJKBD_00056	1028805	Haemophilus haemolyticus M21621	GGC_1082	COG5266	P	-	Domain of unknown function (DUF4198)
GENOJKBD_00057	1028805	Haemophilus haemolyticus M21621	GGC_1083	COG0789	K	zntR	Protein involved in nucleotide binding, sequence-specific DNA binding transcription factor activity and regulation of transcription DNA-dependent
GENOJKBD_00058	1028805	Haemophilus haemolyticus M21621	GGC_1084	COG0790	S	ybeQ	beta-lactamase activity
GENOJKBD_00059	1028803	Haemophilus haemolyticus M19501	GG9_1433	28NT3	S	Z012_10030	YwiC-like protein
GENOJKBD_00060	1028803	Haemophilus haemolyticus M19501	GG9_1434	COG0251	J	Z012_10025	Endoribonuclease L-PSP
GENOJKBD_00061	1028806	Haemophilus haemolyticus M21639	GGE_1788	COG3105	S	yhcB	Cytochrome D ubiquinol oxidase, subunit
GENOJKBD_00139	1028805	Haemophilus haemolyticus M21621	GGC_1088	COG0469	G	pykA	Belongs to the pyruvate kinase family
GENOJKBD_00140	1028805	Haemophilus haemolyticus M21621	GGC_1089	COG0305	L	dnaB	it exhibits DNA-dependent ATPase activity and contains distinct active sites for ATP binding, DNA binding, and interaction with DnaC protein, primase, and other prepriming proteins
GENOJKBD_00141	1028803	Haemophilus haemolyticus M19501	GG9_1438	COG0787	E	alr	Catalyzes the interconversion of L-alanine and D- alanine. May also act on other amino acids
GENOJKBD_00142	1028805	Haemophilus haemolyticus M21621	GGC_1091	COG0166	G	pgi	Belongs to the GPI family
GENOJKBD_00147	1028803	Haemophilus haemolyticus M19501	GG9_1474	COG0527	E	lysC	Belongs to the aspartokinase family
GENOJKBD_00148	1028803	Haemophilus haemolyticus M19501	GG9_1475	COG0104	F	purA	Plays an important role in the de novo pathway of purine nucleotide biosynthesis. Catalyzes the first committed step in the biosynthesis of AMP from IMP
GENOJKBD_00151	1028805	Haemophilus haemolyticus M21621	GGC_0541	COG1825	J	rplY	This is one of the proteins that binds to the 5S RNA in the ribosome where it forms part of the central protuberance
GENOJKBD_00152	1028806	Haemophilus haemolyticus M21639	GGE_1506	COG0586	S	VY92_08230	membrane-associated protein
GENOJKBD_00155	1028805	Haemophilus haemolyticus M21621	GGC_0559	COG0791	M	nlpC	NlpC/P60 family
GENOJKBD_00156	1028806	Haemophilus haemolyticus M21639	GGE_0570	COG0312	S	tldD	Zn-dependent proteases and their inactivated
GENOJKBD_00157	1028805	Haemophilus haemolyticus M21621	GGC_0561	COG0313	H	rsmI	Catalyzes the 2'-O-methylation of the ribose of cytidine 1402 (C1402) in 16S rRNA
GENOJKBD_00158	1028805	Haemophilus haemolyticus M21621	GGC_0562	COG3107	M	lpoA	Regulator of peptidoglycan synthesis that is essential for the function of penicillin-binding protein 1A (PBP1a)
GENOJKBD_00159	1028805	Haemophilus haemolyticus M21621	GGC_0563	COG0792	L	VY92_06550	Belongs to the UPF0102 family
GENOJKBD_00160	1028805	Haemophilus haemolyticus M21621	GGC_0564	COG0279	G	VY92_06545	Phosphoheptose isomerase
GENOJKBD_00161	1028805	Haemophilus haemolyticus M21621	GGC_0565	COG2823	S	hly	21 kDa hemolysin of Pasteurellaceae UniRef RepID HLY2_ACTPL
GENOJKBD_00162	1028803	Haemophilus haemolyticus M19501	GG9_1496	COG0209	F	nrdA	Provides the precursors necessary for DNA synthesis. Catalyzes the biosynthesis of deoxyribonucleotides from the corresponding ribonucleotides
GENOJKBD_00164	1028803	Haemophilus haemolyticus M19501	GG9_1498	COG0208	F	nrdB	reductase
GENOJKBD_00165	1028805	Haemophilus haemolyticus M21621	GGC_1165	COG0280	C	maeB	malic enzyme
GENOJKBD_00166	1028803	Haemophilus haemolyticus M19501	GG9_0482	COG3955	M	-	Domain of unknown function (DUF1919)
GENOJKBD_00167	1028806	Haemophilus haemolyticus M21639	GGE_1416	COG1187	J	rsuA	Belongs to the pseudouridine synthase RsuA family
GENOJKBD_00168	1028806	Haemophilus haemolyticus M21639	GGE_1417	COG0477	EGP	bcr	Bicyclomycin multidrug efflux system
GENOJKBD_00170	1028805	Haemophilus haemolyticus M21621	GGC_1169	2E04S	-	-	-
GENOJKBD_00171	1028805	Haemophilus haemolyticus M21621	GGC_1170	COG2860	S	-	UPF0126 membrane protein
GENOJKBD_00172	1028806	Haemophilus haemolyticus M21639	GGE_1421	COG0014	E	proA	Catalyzes the NADPH-dependent reduction of L-glutamate 5-phosphate into L-glutamate 5-semialdehyde and phosphate. The product spontaneously undergoes cyclization to form 1-pyrroline-5- carboxylate
GENOJKBD_00173	1028806	Haemophilus haemolyticus M21639	GGE_1432	COG2812	L	dnaX	DNA polymerase III is a complex, multichain enzyme responsible for most of the replicative synthesis in bacteria. This DNA polymerase also exhibits 3' to 5' exonuclease activity
GENOJKBD_00174	71421	Haemophilus influenzae Rd KW20	HI_1230	COG0503	F	apt	Catalyzes a salvage reaction resulting in the formation of AMP, that is energically less costly than de novo synthesis
GENOJKBD_00175	1028803	Haemophilus haemolyticus M19501	GG9_1499	COG0508	C	sucB	The 2-oxoglutarate dehydrogenase complex catalyzes the overall conversion of 2-oxoglutarate to succinyl-CoA and CO(2)
GENOJKBD_00176	1028806	Haemophilus haemolyticus M21639	GGE_0561	COG0567	C	sucA	dehydrogenase E1 component
GENOJKBD_00178	1028805	Haemophilus haemolyticus M21621	GGC_0572	COG0491	S	Z012_03820	glyoxalase II family protein
GENOJKBD_00179	1028805	Haemophilus haemolyticus M21621	GGC_0573	COG0084	L	-	Protein involved in endodeoxyribonuclease activity producing 5'-phosphomonoesters
GENOJKBD_00180	1028806	Haemophilus haemolyticus M21639	GGE_0558	COG3108	S	-	Bacterial protein of unknown function (DUF882)
GENOJKBD_00181	1028805	Haemophilus haemolyticus M21621	GGC_0575	COG2989	S	-	protein conserved in bacteria
GENOJKBD_00182	1028803	Haemophilus haemolyticus M19501	GG9_1505	COG0793	M	prc	Belongs to the peptidase S41A family
GENOJKBD_00183	1028806	Haemophilus haemolyticus M21639	GGE_0555	COG3109	T	proQ	RNA chaperone with significant RNA binding, RNA strand exchange and RNA duplexing activities
GENOJKBD_00184	1028805	Haemophilus haemolyticus M21621	GGC_0578	COG2995	S	Z012_03595	paraquat-inducible protein A
GENOJKBD_00185	1028805	Haemophilus haemolyticus M21621	GGC_0579	COG3008	Q	Z012_03590	Paraquat-inducible protein B
GENOJKBD_00186	1028805	Haemophilus haemolyticus M21621	GGC_1640	COG4667	S	rssA	Alpha-beta hydrolase superfamily
GENOJKBD_00187	1028803	Haemophilus haemolyticus M19501	GG9_1510	COG0795	S	lptG	Lipopolysaccharide export system permease protein lptG of Gammaproteobacteria UniRef RepID
GENOJKBD_00188	1028803	Haemophilus haemolyticus M19501	GG9_1511	COG0795	S	lptF	Lipopolysaccharide export system permease protein LptF
GENOJKBD_00189	1028805	Haemophilus haemolyticus M21621	GGC_1643	COG0260	E	pepA	Presumably involved in the processing and regular turnover of intracellular proteins. Catalyzes the removal of unsubstituted N-terminal amino acids from various peptides
GENOJKBD_00195	1028805	Haemophilus haemolyticus M21621	GGC_1645	COG4148	P	modC	Part of the ABC transporter complex ModABC involved in molybdenum import. Responsible for energy coupling to the transport system
GENOJKBD_00196	71421	Haemophilus influenzae Rd KW20	HI_1692	COG4149	P	modB	Molybdenum transport system permease protein ModB
GENOJKBD_00197	1028806	Haemophilus haemolyticus M21639	GGE_0545	COG0725	P	modA	Molybdate-binding periplasmic protein
GENOJKBD_00199	1028805	Haemophilus haemolyticus M21621	GGC_0536	COG1444	J	tmcA	Catalyzes the formation of N(4)-acetylcytidine (ac(4)C) at the wobble position of tRNA(Met), by using acetyl-CoA as an acetyl donor and ATP (or GTP)
GENOJKBD_00200	1028805	Haemophilus haemolyticus M21621	GGC_0537	COG3094	S	-	Invasion gene expression up-regulator, SirB
GENOJKBD_00201	1028805	Haemophilus haemolyticus M21621	GGC_0538	COG0488	S	Z012_08270	abc transporter atp-binding protein
GENOJKBD_00202	1028803	Haemophilus haemolyticus M19501	GG9_0346	COG0561	S	-	Sucrose-6F-phosphate phosphohydrolase
GENOJKBD_00203	1028805	Haemophilus haemolyticus M21621	GGC_0904	COG0319	J	ybeY	Single strand-specific metallo-endoribonuclease involved in late-stage 70S ribosome quality control and in maturation of the 3' terminus of the 16S rRNA
GENOJKBD_00204	1028805	Haemophilus haemolyticus M21621	GGC_0903	COG1702	T	ybeZ	Phosphate starvation-inducible protein PhoH
GENOJKBD_00205	1028805	Haemophilus haemolyticus M21621	GGC_0902	COG0220	J	-	methyltransferase
GENOJKBD_00206	1028806	Haemophilus haemolyticus M21639	GGE_2126	COG1840	P	fbpA	Bacterial extracellular solute-binding protein
GENOJKBD_00207	1028805	Haemophilus haemolyticus M21621	GGC_0900	COG1178	P	fbpB2	Protein involved in transporter activity and transport
GENOJKBD_00208	1028803	Haemophilus haemolyticus M19501	GG9_0340	COG3842	P	-	Part of the ABC transporter complex FbpABC involved in Fe(3 ) ions import. Responsible for energy coupling to the transport system
GENOJKBD_00209	1028805	Haemophilus haemolyticus M21621	GGC_0898	COG1876	M	Z012_10490	D-alanyl-D-alanine carboxypeptidase
GENOJKBD_00210	1028805	Haemophilus haemolyticus M21621	GGC_0897	COG0624	E	dapE	Catalyzes the hydrolysis of N-succinyl-L,L- diaminopimelic acid (SDAP), forming succinate and LL-2,6- diaminoheptanedioate (DAP), an intermediate involved in the bacterial biosynthesis of lysine and meso-diaminopimelic acid, an essential component of bacterial cell walls
GENOJKBD_00211	71421	Haemophilus influenzae Rd KW20	HI_0103	COG1393	P	Z012_10480	Belongs to the ArsC family
GENOJKBD_00212	1028805	Haemophilus haemolyticus M21621	GGC_0895	COG0326	F	htpG	Molecular chaperone. Has ATPase activity
GENOJKBD_00213	1028805	Haemophilus haemolyticus M21621	GGC_0882	COG3637	M	-	Opacity protein and related surface antigens
GENOJKBD_00214	1028806	Haemophilus haemolyticus M21639	GGE_2104	COG3091	S	sprT	Belongs to the SprT family
GENOJKBD_00215	1028806	Haemophilus haemolyticus M21639	GGE_2103	COG0192	H	metK	Catalyzes the formation of S-adenosylmethionine (AdoMet) from methionine and ATP. The overall synthetic reaction is composed of two sequential steps, AdoMet formation and the subsequent tripolyphosphate hydrolysis which occurs prior to release of AdoMet from the enzyme
GENOJKBD_00216	1028803	Haemophilus haemolyticus M19501	GG9_0317	COG0512	EH	Z012_01515	Anthranilate synthase component II
GENOJKBD_00217	1028803	Haemophilus haemolyticus M19501	GG9_0316	COG0147	EH	pabB	component i
GENOJKBD_00218	1028806	Haemophilus haemolyticus M21639	GGE_2100	COG0115	EH	-	Protein involved in catalytic activity and metabolic process
GENOJKBD_00219	862965	Haemophilus parainfluenzae T3T1	PARA_13740	COG1840	P	-	Protein involved in transporter activity and transport
GENOJKBD_00220	71421	Haemophilus influenzae Rd KW20	HI_0005	COG1526	C	fdhD	Required for formate dehydrogenase (FDH) activity. Acts as a sulfur carrier protein that transfers sulfur from IscS to the molybdenum cofactor prior to its insertion into FDH
GENOJKBD_00221	1028806	Haemophilus haemolyticus M21639	GGE_2057	COG0243	C	Z012_05590	formate dehydrogenase
GENOJKBD_00222	1028806	Haemophilus haemolyticus M21639	GGE_2056	COG0243	C	Z012_05585	Belongs to the prokaryotic molybdopterin-containing oxidoreductase family
GENOJKBD_00223	1028803	Haemophilus haemolyticus M19501	GG9_0262	COG0437	C	fdxH	formate dehydrogenase
GENOJKBD_00224	1028805	Haemophilus haemolyticus M21621	GGC_0831	COG2864	C	fdxI	formate dehydrogenase
GENOJKBD_00225	1028806	Haemophilus haemolyticus M21639	GGE_2053	COG3058	O	fdhE	Necessary for formate dehydrogenase activity
GENOJKBD_00226	1028805	Haemophilus haemolyticus M21621	GGC_0829	COG0454	K	rimI	This enzyme acetylates the N-terminal alanine of ribosomal protein S18
GENOJKBD_00227	1028803	Haemophilus haemolyticus M19501	GG9_0258	COG3050	F	holD	DNA polymerase III is a complex, multichain enzyme responsible for most of the replicative synthesis in bacteria. This DNA polymerase also exhibits 3' to 5' exonuclease activity. The exact function of the psi subunit is
GENOJKBD_00228	758	Pasteurella pneumotropica	BBIX01000008_gene1460	2AUIP	-	-	-
GENOJKBD_00229	71421	Haemophilus influenzae Rd KW20	HI_0012	COG2813	J	rsmC	Specifically methylates the guanine in position 1207 of 16S rRNA in the 30S particle
GENOJKBD_00230	1028803	Haemophilus haemolyticus M19501	GG9_0226	COG3054	S	-	protein HI_0045 of Proteobacteria UniRef RepID Y045_HAEIN
GENOJKBD_00231	862965	Haemophilus parainfluenzae T3T1	PARA_12610	COG2824	P	phnA	Zn-ribbon-containing protein involved in phosphonate metabolism
GENOJKBD_00232	1028806	Haemophilus haemolyticus M21639	GGE_2099	COG2926	S	Z012_02255	Belongs to the UPF0265 family
GENOJKBD_00233	1028805	Haemophilus haemolyticus M21621	GGC_0875	COG1932	E	serC	Catalyzes the reversible conversion of 3- phosphohydroxypyruvate to phosphoserine and of 3-hydroxy-2-oxo-4- phosphonooxybutanoate to phosphohydroxythreonine
GENOJKBD_00234	71421	Haemophilus influenzae Rd KW20	HI_1166	COG0079	E	hisC	Belongs to the class-II pyridoxal-phosphate-dependent aminotransferase family. Histidinol-phosphate aminotransferase subfamily
GENOJKBD_00235	758	Pasteurella pneumotropica	BBIX01000009_gene1744	COG2077	O	tpx	Thiol-specific peroxidase that catalyzes the reduction of hydrogen peroxide and organic hydroperoxides to water and alcohols, respectively. Plays a role in cell protection against oxidative stress by detoxifying peroxides
GENOJKBD_00236	1028805	Haemophilus haemolyticus M21621	GGC_1592	COG2840	S	-	Belongs to the UPF0115 family
GENOJKBD_00237	1028805	Haemophilus haemolyticus M21621	GGC_1593	COG2890	J	prmB	Specifically methylates the 50S ribosomal protein L3 on a specific glutamine residue
GENOJKBD_00239	71421	Haemophilus influenzae Rd KW20	HI_1200	COG0583	K	cysB	Transcriptional regulator
GENOJKBD_00240	1028805	Haemophilus haemolyticus M21621	GGC_1596	COG1187	J	rluB	Belongs to the pseudouridine synthase RsuA family
GENOJKBD_00241	1028805	Haemophilus haemolyticus M21621	GGC_1597	COG0009	J	Z012_04045	Belongs to the SUA5 family
GENOJKBD_00242	1028805	Haemophilus haemolyticus M21621	GGC_1598	COG0074	C	sucD	Succinyl-CoA synthetase functions in the citric acid cycle (TCA), coupling the hydrolysis of succinyl-CoA to the synthesis of either ATP or GTP and thus represents the only step of substrate-level phosphorylation in the TCA. The alpha subunit of the enzyme binds the substrates coenzyme A and phosphate, while succinate binding and nucleotide specificity is provided by the beta subunit
GENOJKBD_00243	1028805	Haemophilus haemolyticus M21621	GGC_1599	COG0045	F	sucC	Succinyl-CoA synthetase functions in the citric acid cycle (TCA), coupling the hydrolysis of succinyl-CoA to the synthesis of either ATP or GTP and thus represents the only step of substrate-level phosphorylation in the TCA. The beta subunit provides nucleotide specificity of the enzyme and binds the substrate succinate, while the binding sites for coenzyme A and phosphate are found in the alpha …
GENOJKBD_00244	1028806	Haemophilus haemolyticus M21639	GGE_1467	COG2933	J	rlmM	Belongs to the class I-like SAM-binding methyltransferase superfamily. RNA methyltransferase RlmE family. RlmM subfamily
GENOJKBD_00245	1028805	Haemophilus haemolyticus M21621	GGC_1601	COG0583	K	gcvA	Glycine cleavage system transcriptional activator
GENOJKBD_00246	1028805	Haemophilus haemolyticus M21621	GGC_1602	COG0115	E	ilvE	Branched-chain amino acid aminotransferase
GENOJKBD_00251	71421	Haemophilus influenzae Rd KW20	HI_1192	2A3PU	-	-	-
GENOJKBD_00252	339671	Actinobacillus succinogenes 130Z	Asuc_1767	COG2258	S	-	Protein involved in catalytic activity, molybdenum ion binding and pyridoxal phosphate binding
GENOJKBD_00257	1028803	Haemophilus haemolyticus M19501	GG9_0397	COG0339	E	prlC	Oligopeptidase A
GENOJKBD_00258	1028803	Haemophilus haemolyticus M19501	GG9_0398	COG2832	S	VY92_09810	Protein of unknown function (DUF454)
GENOJKBD_00259	1028806	Haemophilus haemolyticus M21639	GGE_0057	COG4166	E	Z012_02470	ABC-type oligopeptide transport system, periplasmic component
GENOJKBD_00260	71421	Haemophilus influenzae Rd KW20	HI_0212	COG0807	F	ribA	Catalyzes the conversion of GTP to 2,5-diamino-6- ribosylamino-4(3H)-pyrimidinone 5'-phosphate (DARP), formate and pyrophosphate
GENOJKBD_00261	1028805	Haemophilus haemolyticus M21621	GGC_1633	COG0671	I	pgpB	Phosphatidylglycerophosphatase B of Pasteurellaceae UniRef RepID B3H0T1_ACTP7
GENOJKBD_00262	1028803	Haemophilus haemolyticus M19501	GG9_0402	COG1940	GK	nagK	Catalyzes the phosphorylation of N-acetyl-D-glucosamine (GlcNAc) derived from cell-wall degradation, yielding GlcNAc-6-P
GENOJKBD_00263	1028806	Haemophilus haemolyticus M21639	GGE_0707	COG3842	P	fbpC	Part of the ABC transporter complex FbpABC involved in Fe(3 ) ions import. Responsible for energy coupling to the transport system
GENOJKBD_00264	1028806	Haemophilus haemolyticus M21639	GGE_0706	COG1178	P	fbpB	transport system permease
GENOJKBD_00265	1028803	Haemophilus haemolyticus M19501	GG9_0174	COG1840	P	-	Protein involved in transporter activity and transport
GENOJKBD_00266	1028803	Haemophilus haemolyticus M19501	GG9_0173	COG1840	P	-	ABC-type Fe3 transport system, periplasmic component
GENOJKBD_00267	1028805	Haemophilus haemolyticus M21621	GGC_0757	COG0572	F	udk	Cytidine monophosphokinase
GENOJKBD_00268	1028803	Haemophilus haemolyticus M19501	GG9_0171	COG0717	F	dcd	Belongs to the dCTP deaminase family
GENOJKBD_00269	1028805	Haemophilus haemolyticus M21621	GGC_0755	2AUC2	-	Z012_02835	-
GENOJKBD_00270	71421	Haemophilus influenzae Rd KW20	HI_0135	COG0477	P	sotB	Involved in the efflux of sugars. The physiological role may be the reduction of the intracellular concentration of toxic sugars or sugar metabolites
GENOJKBD_00271	1028803	Haemophilus haemolyticus M19501	GG9_0246	COG0621	J	miaB	Catalyzes the methylthiolation of N6- (dimethylallyl)adenosine (i(6)A), leading to the formation of 2- methylthio-N6-(dimethylallyl)adenosine (ms(2)i(6)A) at position 37 in tRNAs that read codons beginning with uridine
GENOJKBD_00272	1028803	Haemophilus haemolyticus M19501	GG9_0245	COG0320	H	lipA	Catalyzes the radical-mediated insertion of two sulfur atoms into the C-6 and C-8 positions of the octanoyl moiety bound to the lipoyl domains of lipoate-dependent enzymes, thereby converting the octanoylated domains into lipoylated derivatives
GENOJKBD_00273	1028806	Haemophilus haemolyticus M21639	GGE_0118	COG0321	H	lipB	Catalyzes the transfer of endogenously produced octanoic acid from octanoyl-acyl-carrier-protein onto the lipoyl domains of lipoate-dependent enzymes. Lipoyl-ACP can also act as a substrate although octanoyl-ACP is likely to be the physiological substrate
GENOJKBD_00274	1028805	Haemophilus haemolyticus M21621	GGC_0815	COG2921	S	ybeD	Belongs to the UPF0250 family
GENOJKBD_00275	1028805	Haemophilus haemolyticus M21621	GGC_0814	COG1686	M	dacA	Belongs to the peptidase S11 family
GENOJKBD_00278	1028803	Haemophilus haemolyticus M19501	GG9_0240	COG0772	M	mrdB	Peptidoglycan polymerase that is essential for cell wall elongation
GENOJKBD_00279	1028805	Haemophilus haemolyticus M21621	GGC_0811	COG0768	M	mrdA	Catalyzes cross-linking of the peptidoglycan cell wall
GENOJKBD_00280	71421	Haemophilus influenzae Rd KW20	HI_0033	COG1576	J	rlmH	Specifically methylates the pseudouridine at position 1915 (m3Psi1915) in 23S rRNA
GENOJKBD_00281	1028806	Haemophilus haemolyticus M21639	GGE_0111	COG0799	J	rsfS	Functions as a ribosomal silencing factor. Interacts with ribosomal protein L14 (rplN), blocking formation of intersubunit bridge B8. Prevents association of the 30S and 50S ribosomal subunits and the formation of functional ribosomes, thus repressing translation
GENOJKBD_00282	1028803	Haemophilus haemolyticus M19501	GG9_0236	COG2985	U	VY92_04740	transport protein
GENOJKBD_00283	1028806	Haemophilus haemolyticus M21639	GGE_0109	COG4178	S	Z012_03345	Protein involved in ATP binding, ATPase activity coupled to transmembrane movement of substances, ATPase activity, transmembrane transport and transport
GENOJKBD_00284	1028805	Haemophilus haemolyticus M21621	GGC_0806	COG1077	D	mreB	Rod shape-determining protein MreB
GENOJKBD_00285	1028806	Haemophilus haemolyticus M21639	GGE_0107	COG1792	M	mreC	shape-determining protein MreC
GENOJKBD_00286	1028805	Haemophilus haemolyticus M21621	GGC_0804	COG2891	M	mreD	Involved in formation of the rod shape of the cell. May also contribute to regulation of formation of penicillin-binding proteins
GENOJKBD_00287	1028803	Haemophilus haemolyticus M19501	GG9_0231	COG3076	S	-	Family of unknown function (DUF695)
GENOJKBD_00288	1028805	Haemophilus haemolyticus M21621	GGC_0802	COG0708	L	xthA	exodeoxyribonuclease III
GENOJKBD_00289	1028803	Haemophilus haemolyticus M19501	GG9_0229	COG0564	J	Z012_05060	Pseudouridine synthase
GENOJKBD_00290	1028805	Haemophilus haemolyticus M21621	GGC_0800	COG3768	S	Z012_08345	UPF0283 membrane protein
GENOJKBD_00291	1028805	Haemophilus haemolyticus M21621	GGC_0799	COG0670	S	Z012_11695	Belongs to the BI1 family
GENOJKBD_00293	1028803	Haemophilus haemolyticus M19501	GG9_0776	2A30P	-	Z012_09020	-
GENOJKBD_00294	1028805	Haemophilus haemolyticus M21621	GGC_0402	COG2917	D	ispZ	probably involved in intracellular septation
GENOJKBD_00295	1028803	Haemophilus haemolyticus M19501	GG9_0774	COG1607	I	Z012_09030	Thioesterase superfamily
GENOJKBD_00296	1028806	Haemophilus haemolyticus M21639	GGE_0880	COG2350	S	Z012_09035	YCII-related domain
GENOJKBD_00297	1028805	Haemophilus haemolyticus M21621	GGC_0399	COG0741	M	slt	Soluble lytic murein transglycosylase
GENOJKBD_00298	758	Pasteurella pneumotropica	BBIX01000009_gene2000	COG2973	K	trpR	This protein is an aporepressor. When complexed with L- tryptophan it binds the operator region of the trp operon and prevents the initiation of transcription
GENOJKBD_00299	1028806	Haemophilus haemolyticus M21639	GGE_0883	COG0744	M	mtgA	Peptidoglycan polymerase that catalyzes glycan chain elongation from lipid-linked precursors
GENOJKBD_00300	1028805	Haemophilus haemolyticus M21621	GGC_0672	COG0436	E	Z012_07515	Aminotransferase
GENOJKBD_00301	1028805	Haemophilus haemolyticus M21621	GGC_0674	COG1169	H	menF	Catalyzes the conversion of chorismate to isochorismate
GENOJKBD_00302	1028806	Haemophilus haemolyticus M21639	GGE_0342	COG1165	H	menD	Catalyzes the thiamine diphosphate-dependent decarboxylation of 2-oxoglutarate and the subsequent addition of the resulting succinic semialdehyde-thiamine pyrophosphate anion to isochorismate to yield 2-succinyl-5-enolpyruvyl-6-hydroxy-3- cyclohexene-1-carboxylate (SEPHCHC)
GENOJKBD_00303	71421	Haemophilus influenzae Rd KW20	HI_0282	COG2267	H	menH	Catalyzes a proton abstraction reaction that results in 2,5-elimination of pyruvate from 2-succinyl-5-enolpyruvyl-6- hydroxy-3-cyclohexene-1-carboxylate (SEPHCHC) and the formation of 2-succinyl-6-hydroxy-2,4-cyclohexadiene-1-carboxylate (SHCHC)
GENOJKBD_00304	1028806	Haemophilus haemolyticus M21639	GGE_0340	COG0477	EGP	-	Protein involved in transporter activity, transmembrane transport and transport
GENOJKBD_00305	1028806	Haemophilus haemolyticus M21639	GGE_0418	COG1544	J	raiA	sigma 54 modulation protein ribosomal protein S30EA
GENOJKBD_00306	1028805	Haemophilus haemolyticus M21621	GGC_0679	COG1115	E	agcS_1	alanine symporter
GENOJKBD_00308	1028805	Haemophilus haemolyticus M21621	GGC_0748	COG1108	P	-	Protein involved in ATP binding, ATPase activity coupled to transmembrane movement of substances and transport
GENOJKBD_00309	1028805	Haemophilus haemolyticus M21621	GGC_0747	COG1121	P	yfeB	iron transport system ATP-binding protein
GENOJKBD_00310	1028805	Haemophilus haemolyticus M21621	GGC_0746	COG0803	P	yfeA	Belongs to the bacterial solute-binding protein 9 family
GENOJKBD_00312	1028803	Haemophilus haemolyticus M19501	GG9_0159	COG1686	M	pbpG	Belongs to the peptidase S11 family
GENOJKBD_00313	1028803	Haemophilus haemolyticus M19501	GG9_0158	COG0820	J	rlmN	Specifically methylates position 2 of adenine 2503 in 23S rRNA and position 2 of adenine 37 in tRNAs
GENOJKBD_00314	1028805	Haemophilus haemolyticus M21621	GGC_0743	COG3063	NU	-	Protein involved in binding and protein binding
GENOJKBD_00315	1028805	Haemophilus haemolyticus M21621	GGC_0742	COG1426	S	Z012_02645	Helix-turn-helix domain
GENOJKBD_00316	1028803	Haemophilus haemolyticus M19501	GG9_0155	COG0821	I	ispG	Converts 2C-methyl-D-erythritol 2,4-cyclodiphosphate (ME-2,4cPP) into 1-hydroxy-2-methyl-2-(E)-butenyl 4-diphosphate
GENOJKBD_00317	1028803	Haemophilus haemolyticus M19501	GG9_0154	COG0124	J	hisS	histidyl-tRNA synthetase
GENOJKBD_00318	1028805	Haemophilus haemolyticus M21621	GGC_0739	COG2976	S	-	UPF0070 protein
GENOJKBD_00319	1028805	Haemophilus haemolyticus M21621	GGC_0669	COG0500	Q	-	Protein involved in methyltransferase activity and metabolic process
GENOJKBD_00320	862965	Haemophilus parainfluenzae T3T1	PARA_13140	COG2510	S	-	EamA-like transporter family
GENOJKBD_00321	1028805	Haemophilus haemolyticus M21621	GGC_1854	COG2914	S	rnfH	Belongs to the UPF0125 (RnfH) family
GENOJKBD_00322	1028805	Haemophilus haemolyticus M21621	GGC_1855	COG2850	S	Z012_08385	A domain family that is part of the cupin metalloenzyme superfamily.
GENOJKBD_00323	71421	Haemophilus influenzae Rd KW20	HI_0397	COG1570	L	xseA	Bidirectionally degrades single-stranded DNA into large acid-insoluble oligonucleotides, which are then degraded further into small acid-soluble oligonucleotides
GENOJKBD_00324	1028805	Haemophilus haemolyticus M21621	GGC_0762	COG2252	S	Z012_03790	Xanthine uracil vitamin C permease
GENOJKBD_00325	1028803	Haemophilus haemolyticus M19501	GG9_0179	COG0221	C	ppa	Catalyzes the hydrolysis of inorganic pyrophosphate (PPi) forming two phosphate ions
GENOJKBD_00326	862965	Haemophilus parainfluenzae T3T1	PARA_00150	COG3256	P	-	nitric oxide reductase
GENOJKBD_00327	1028803	Haemophilus haemolyticus M19501	GG9_0777	COG4211	G	mglC	transport system permease
GENOJKBD_00328	1028803	Haemophilus haemolyticus M19501	GG9_0778	COG1129	P	mglA	Part of the ABC transporter complex MglABC involved in galactose methyl galactoside import. Responsible for energy coupling to the transport system
GENOJKBD_00329	1028803	Haemophilus haemolyticus M19501	GG9_0779	COG1879	G	mglB	D-galactose-binding periplasmic protein
GENOJKBD_00330	1028805	Haemophilus haemolyticus M21621	GGC_0407	COG1609	K	galR	Protein involved in DNA binding, sequence-specific DNA binding transcription factor activity and regulation of transcription DNA-dependent
GENOJKBD_00331	1028805	Haemophilus haemolyticus M21621	GGC_0408	COG1085	H	galT	Galactose-1-phosphate uridylyltransferase
GENOJKBD_00332	1028803	Haemophilus haemolyticus M19501	GG9_0782	COG0153	F	galK	Catalyzes the transfer of the gamma-phosphate of ATP to D-galactose to form alpha-D-galactose-1-phosphate (Gal-1-P)
GENOJKBD_00333	1028803	Haemophilus haemolyticus M19501	GG9_0783	COG2017	G	galM	converts alpha-aldose to the beta-anomer
GENOJKBD_00334	1028805	Haemophilus haemolyticus M21621	GGC_0420	COG0766	M	murA	Belongs to the EPSP synthase family. MurA subfamily
GENOJKBD_00335	1028803	Haemophilus haemolyticus M19501	GG9_0792	COG5007	K	yrbA	2 iron, 2 sulfur cluster binding
GENOJKBD_00336	1028803	Haemophilus haemolyticus M19501	GG9_0791	COG3113	S	mlaB	response to antibiotic
GENOJKBD_00337	1028803	Haemophilus haemolyticus M19501	GG9_0790	COG2854	Q	ttg2D	ABC-type transport system involved in resistance to organic solvents, auxiliary component
GENOJKBD_00338	1028805	Haemophilus haemolyticus M21621	GGC_0416	COG1463	Q	Z012_02360	ABC-type transport system involved in resistance to organic solvents, periplasmic component
GENOJKBD_00339	1028803	Haemophilus haemolyticus M19501	GG9_0788	COG0767	Q	Z012_02355	ABC transporter permease
GENOJKBD_00340	1028803	Haemophilus haemolyticus M19501	GG9_0787	COG1127	Q	Z012_02350	ABC-type transport system involved in resistance to organic solvents, ATPase component
GENOJKBD_00341	1028806	Haemophilus haemolyticus M21639	GGE_0868	COG0815	M	lnt	Transfers the fatty acyl group on membrane lipoproteins
GENOJKBD_00342	1028803	Haemophilus haemolyticus M19501	GG9_0785	COG4535	P	corC	Magnesium and cobalt efflux protein
GENOJKBD_00343	1028805	Haemophilus haemolyticus M21621	GGC_0697	COG3083	S	Z012_08535	hydrolase of alkaline phosphatase superfamily
GENOJKBD_00345	1028805	Haemophilus haemolyticus M21621	GGC_0699	COG3081	S	ndpA	nucleoid-associated protein
GENOJKBD_00346	1028806	Haemophilus haemolyticus M21639	GGE_0440	COG2913	M	bamE	Part of the outer membrane protein assembly complex, which is involved in assembly and insertion of beta-barrel proteins into the outer membrane
GENOJKBD_00349	1028803	Haemophilus haemolyticus M19501	GG9_0765	COG2269	J	epmA	With EpmB is involved in the beta-lysylation step of the post-translational modification of translation elongation factor P (EF-P). Catalyzes the ATP-dependent activation of (R)-beta-lysine produced by EpmB, forming a lysyl-adenylate, from which the beta- lysyl moiety is then transferred to the epsilon-amino group of a conserved specific lysine residue in EF-P
GENOJKBD_00350	1028806	Haemophilus haemolyticus M21639	GGE_0730	COG1053	C	frdA	fumarate reductase, flavoprotein subunit
GENOJKBD_00351	1028805	Haemophilus haemolyticus M21621	GGC_1872	COG0479	C	frdB	Belongs to the succinate dehydrogenase fumarate reductase iron-sulfur protein family
GENOJKBD_00352	1028805	Haemophilus haemolyticus M21621	GGC_1873	COG3029	C	frdC	Seems to be involved in the anchoring of the catalytic components of the fumarate reductase complex to the cytoplasmic membrane
GENOJKBD_00353	1028803	Haemophilus haemolyticus M19501	GG9_0769	COG3080	C	frdD	Seems to be involved in the anchoring of the catalytic components of the fumarate reductase complex to the cytoplasmic membrane
GENOJKBD_00355	1028803	Haemophilus haemolyticus M19501	GG9_0697	COG4235	O	ccmI	Cytochrome c biogenesis factor
GENOJKBD_00356	1028806	Haemophilus haemolyticus M21639	GGE_1735	COG3088	P	VY92_10685	subunit of a heme lyase
GENOJKBD_00357	1028803	Haemophilus haemolyticus M19501	GG9_0695	COG0526	CO	dsbE	Thiol disulfide interchange protein dsbE
GENOJKBD_00358	1028805	Haemophilus haemolyticus M21621	GGC_0630	COG1138	O	ccmF	Cytochrome c-type biogenesis protein ccmF
GENOJKBD_00359	1028803	Haemophilus haemolyticus M19501	GG9_0693	COG2332	O	ccmE	Heme chaperone required for the biogenesis of c-type cytochromes. Transiently binds heme delivered by CcmC and transfers the heme to apo-cytochromes in a process facilitated by CcmF and CcmH
GENOJKBD_00360	1028806	Haemophilus haemolyticus M21639	GGE_1739	COG3114	U	ccmD	Required for the export of heme to the periplasm for the biogenesis of c-type cytochromes
GENOJKBD_00361	1028805	Haemophilus haemolyticus M21621	GGC_0627	COG0755	U	ccmC	Required for the export of heme to the periplasm for the biogenesis of c-type cytochromes
GENOJKBD_00362	1028805	Haemophilus haemolyticus M21621	GGC_0626	COG2386	U	ccmB	Required for the export of heme to the periplasm for the biogenesis of c-type cytochromes
GENOJKBD_00363	1028806	Haemophilus haemolyticus M21639	GGE_1742	COG4133	P	ccmA	once thought to export heme, this seems not to be the case, but its exact role is uncertain. Responsible for energy coupling to the transport system
GENOJKBD_00364	1028803	Haemophilus haemolyticus M19501	GG9_0688	COG0605	C	sodA	radicals which are normally produced within the cells and which are toxic to biological systems
GENOJKBD_00365	1028805	Haemophilus haemolyticus M21621	GGC_1738	COG0500	Q	Z012_08625	Mycolic acid cyclopropane synthetase
GENOJKBD_00366	1028806	Haemophilus haemolyticus M21639	GGE_0270	COG1820	G	nagA	Belongs to the metallo-dependent hydrolases superfamily. NagA family
GENOJKBD_00367	1028803	Haemophilus haemolyticus M19501	GG9_0883	COG0363	G	nagB	Catalyzes the reversible isomerization-deamination of glucosamine 6-phosphate (GlcN6P) to form fructose 6-phosphate (Fru6P) and ammonium ion
GENOJKBD_00368	1028803	Haemophilus haemolyticus M19501	GG9_0882	COG0329	H	nanA	Neu5Ac) to form pyruvate and N-acetylmannosamine (ManNAc) via a Schiff base intermediate
GENOJKBD_00369	1028803	Haemophilus haemolyticus M19501	GG9_0881	COG1737	K	Z012_01760	transcriptional regulators
GENOJKBD_00370	1028806	Haemophilus haemolyticus M21639	GGE_0274	COG1940	GK	nanK	Belongs to the ROK (NagC XylR) family. NanK subfamily
GENOJKBD_00371	1028805	Haemophilus haemolyticus M21621	GGC_1732	COG3010	G	nanE	Converts N-acetylmannosamine-6-phosphate (ManNAc-6-P) to N-acetylglucosamine-6-phosphate (GlcNAc-6-P)
GENOJKBD_00372	1028805	Haemophilus haemolyticus M21621	GGC_1731	COG1638	G	siaP	Sialic acid-binding periplasmic protein siaP
GENOJKBD_00373	1028805	Haemophilus haemolyticus M21621	GGC_1730	COG1593	G	siaT	Tripartite ATP-independent periplasmic transporter, DctM component
GENOJKBD_00374	1028805	Haemophilus haemolyticus M21621	GGC_1729	COG3055	M	nanM	Converts alpha-N-acetylneuranimic acid (Neu5Ac) to the beta-anomer, accelerating the equilibrium between the alpha- and beta-anomers. Probably facilitates sialidase-negative bacteria to compete sucessfully for limited amounts of extracellular Neu5Ac, which is likely taken up in the beta-anomer. In addition, the rapid removal of sialic acid from solution might be advantageous to the bacterium to d…
GENOJKBD_00375	1028805	Haemophilus haemolyticus M21621	GGC_1728	COG1263	G	nagE	Protein involved in protein-N(PI)-phosphohistidine-sugar phosphotransferase activity, sugar hydrogen symporter activity, phosphoenolpyruvate-dependent sugar phosphotransferase system and transport
GENOJKBD_00376	1028806	Haemophilus haemolyticus M21639	GGE_0281	COG2020	O	-	methyltransferase activity
GENOJKBD_00377	1028806	Haemophilus haemolyticus M21639	GGE_0282	COG0330	O	hflC	HflC and HflK could regulate a protease
GENOJKBD_00378	1028805	Haemophilus haemolyticus M21621	GGC_1725	COG0330	O	hflK	HflC and HflK could encode or regulate a protease
GENOJKBD_00379	1028805	Haemophilus haemolyticus M21621	GGC_1724	COG2091	H	Z012_08070	Belongs to the P-Pant transferase superfamily
GENOJKBD_00380	1028803	Haemophilus haemolyticus M19501	GG9_0870	COG2704	S	dcuB2	Responsible for the transport of C4-dicarboxylates from the periplasm across the inner membrane
GENOJKBD_00381	1028803	Haemophilus haemolyticus M19501	GG9_0869	COG0236	IQ	acpP	Carrier of the growing fatty acid chain in fatty acid biosynthesis
GENOJKBD_00382	1028806	Haemophilus haemolyticus M21639	GGE_1133	COG0494	L	nudF	Protein involved in hydrolase activity acting on acid anhydrides in phosphorus-containing anhydrides, hydrolase activity and metal ion binding
GENOJKBD_00383	1028803	Haemophilus haemolyticus M19501	GG9_0106	COG1409	F	icc	Hydrolyzes cAMP to 5'-AMP. Plays an important regulatory role in modulating the intracellular concentration of cAMP, thereby influencing cAMP-dependent processes
GENOJKBD_00384	758	Pasteurella pneumotropica	BBIX01000009_gene1993	COG0299	F	purN	Catalyzes the transfer of a formyl group from 10- formyltetrahydrofolate to 5-phospho-ribosyl-glycinamide (GAR), producing 5-phospho-ribosyl-N-formylglycinamide (FGAR) and tetrahydrofolate
GENOJKBD_00385	1028805	Haemophilus haemolyticus M21621	GGC_1859	COG0150	F	purM	Phosphoribosylformylglycinamidine cyclo-ligase
GENOJKBD_00388	1028803	Haemophilus haemolyticus M19501	GG9_0651	COG1738	U	Z012_01285	Involved in the import of queuosine (Q) precursors, required for Q precursor salvage
GENOJKBD_00389	862965	Haemophilus parainfluenzae T3T1	PARA_09110	COG0477	EGP	-	Major facilitator
GENOJKBD_00390	71421	Haemophilus influenzae Rd KW20	HI_0394	COG0193	J	pth	The natural substrate for this enzyme may be peptidyl- tRNAs which drop off the ribosome during protein synthesis
GENOJKBD_00391	1028805	Haemophilus haemolyticus M21621	GGC_1852	COG0012	J	ychF	ATPase that binds to both the 70S ribosome and the 50S ribosomal subunit in a nucleotide-independent manner
GENOJKBD_00393	758	Pasteurella pneumotropica	BBIX01000006_gene102	COG0501	M	Z012_09445	Zn-dependent protease with chaperone function
GENOJKBD_00394	1028805	Haemophilus haemolyticus M21621	GGC_0448	COG0205	F	pfkA	Catalyzes the phosphorylation of D-fructose 6-phosphate to fructose 1,6-bisphosphate by ATP, the first committing step of glycolysis
GENOJKBD_00396	1028803	Haemophilus haemolyticus M19501	GG9_0816	COG3022	S	VY92_10390	Belongs to the UPF0246 family
GENOJKBD_00397	1028805	Haemophilus haemolyticus M21621	GGC_0368	COG0212	H	Z012_01860	5-formyltetrahydrofolate cyclo-ligase
GENOJKBD_00398	1028805	Haemophilus haemolyticus M21621	GGC_0367	COG0542	O	clpB	Part of a stress-induced multi-chaperone system, it is involved in the recovery of the cell from heat-induced damage, in cooperation with DnaK, DnaJ and GrpE
GENOJKBD_00399	1028805	Haemophilus haemolyticus M21621	GGC_1721	COG1028	IQ	fabG	reductase
GENOJKBD_00400	1028805	Haemophilus haemolyticus M21621	GGC_1720	COG0331	I	fabD	malonyl CoA-acyl carrier protein transacylase
GENOJKBD_00401	1028805	Haemophilus haemolyticus M21621	GGC_1719	COG0332	I	fabH	Catalyzes the condensation reaction of fatty acid synthesis by the addition to an acyl acceptor of two carbons from malonyl-ACP. Catalyzes the first condensation reaction which initiates fatty acid synthesis and may therefore play a role in governing the total rate of fatty acid production. Possesses both acetoacetyl-ACP synthase and acetyl transacylase activities. Its substrate specificity deter…
GENOJKBD_00402	1028803	Haemophilus haemolyticus M19501	GG9_0864	COG0333	J	rpmF	Belongs to the bacterial ribosomal protein bL32 family
GENOJKBD_00403	1028805	Haemophilus haemolyticus M21621	GGC_1716	COG1399	S	Z012_04860	metal-binding, possibly nucleic acid-binding protein
GENOJKBD_00406	1028805	Haemophilus haemolyticus M21621	GGC_1713	COG0688	I	psd	Catalyzes the formation of phosphatidylethanolamine (PtdEtn) from phosphatidylserine (PtdSer)
GENOJKBD_00407	1028805	Haemophilus haemolyticus M21621	GGC_1712	COG0545	O	-	Peptidyl-prolyl cis-trans
GENOJKBD_00409	1028803	Haemophilus haemolyticus M19501	GG9_0857	COG0425	O	yedF	Belongs to the sulfur carrier protein TusA family
GENOJKBD_00412	1028803	Haemophilus haemolyticus M19501	GG9_0856	COG2081	S	Z012_04910	HI0933-like protein
GENOJKBD_00413	1028805	Haemophilus haemolyticus M21621	GGC_1708	COG3088	P	-	subunit of a heme lyase
GENOJKBD_00414	1028805	Haemophilus haemolyticus M21621	GGC_1707	COG0526	CO	nrfX	Protein involved in disulfide oxidoreductase activity, electron carrier activity, oxidoreductase activity, protein disulfide oxidoreductase activity, cell redox homeostasis, cytochrome complex assembly and glycerol ether metabolic process
GENOJKBD_00415	1028805	Haemophilus haemolyticus M21621	GGC_1706	COG1138	O	nrfE	Cytochrome c-type biogenesis protein
GENOJKBD_00416	1028805	Haemophilus haemolyticus M21621	GGC_1839	COG3301	P	nrfD	Polysulphide reductase, NrfD
GENOJKBD_00417	1028806	Haemophilus haemolyticus M21639	GGE_1702	COG0437	C	nrfC	Fe-S protein
GENOJKBD_00418	1028805	Haemophilus haemolyticus M21621	GGC_1841	COG3303	C	nrfB	Protein involved in heme binding and nitrogen compound metabolic process
GENOJKBD_00419	1028805	Haemophilus haemolyticus M21621	GGC_1842	COG3303	C	nrfA	Catalyzes the reduction of nitrite to ammonia, consuming six electrons in the process
GENOJKBD_00420	1028806	Haemophilus haemolyticus M21639	GGE_0310	COG0266	L	fpg	Involved in base excision repair of DNA damaged by oxidation or by mutagenic agents. Acts as DNA glycosylase that recognizes and removes damaged bases. Has a preference for oxidized purines, such as 7,8-dihydro-8-oxoguanine (8-oxoG). Has AP (apurinic apyrimidinic) lyase activity and introduces nicks in the DNA strand. Cleaves the DNA backbone by beta-delta elimination to generate a single-strand …
GENOJKBD_00421	1028803	Haemophilus haemolyticus M19501	GG9_0842	COG0267	J	rpmG	Belongs to the bacterial ribosomal protein bL33 family
GENOJKBD_00422	272556	Aggregatibacter actinomycetemcomitans HK1651	CF65_01323	COG0227	J	rpmB	Belongs to the bacterial ribosomal protein bL28 family
GENOJKBD_00423	1028803	Haemophilus haemolyticus M19501	GG9_0840	COG2003	E	radC	Belongs to the UPF0758 family
GENOJKBD_00424	71421	Haemophilus influenzae Rd KW20	HI_0953	COG0452	H	coaBC	Catalyzes two steps in the biosynthesis of coenzyme A. In the first step cysteine is conjugated to 4'-phosphopantothenate to form 4-phosphopantothenoylcysteine, in the latter compound is decarboxylated to form 4'-phosphopantotheine
GENOJKBD_00425	1028803	Haemophilus haemolyticus M19501	GG9_0838	COG0756	F	dut	This enzyme is involved in nucleotide metabolism it produces dUMP, the immediate precursor of thymidine nucleotides and it decreases the intracellular concentration of dUTP so that uracil cannot be incorporated into DNA
GENOJKBD_00426	1028805	Haemophilus haemolyticus M21621	GGC_0472	COG1309	D	slmA	Required for nucleoid occlusion (NO) phenomenon, which prevents Z-ring formation and cell division over the nucleoid. Acts as a DNA-associated cell division inhibitor that binds simultaneously chromosomal DNA and FtsZ, and disrupts the assembly of FtsZ polymers. SlmA-DNA-binding sequences (SBS) are dispersed on non-Ter regions of the chromosome, preventing FtsZ polymerization at these regions
GENOJKBD_00427	1028803	Haemophilus haemolyticus M19501	GG9_0836	COG3089	S	VY92_03830	Belongs to the UPF0270 family
GENOJKBD_00428	1028805	Haemophilus haemolyticus M21621	GGC_0470	COG0664	K	crp	- Catabolite gene activator and regulatory subunit of cAMP-dependent protein kinases
GENOJKBD_00429	1028803	Haemophilus haemolyticus M19501	GG9_0834	COG2265	J	rlmC	Catalyzes the formation of 5-methyl-uridine at position 747 (m5U747) in 23S rRNA
GENOJKBD_00430	1028806	Haemophilus haemolyticus M21639	GGE_0321	COG1472	M	nagZ	Plays a role in peptidoglycan recycling by cleaving the terminal beta-1,4-linked N-acetylglucosamine (GlcNAc) from peptide-linked peptidoglycan fragments, giving rise to free GlcNAc, anhydro-N-acetylmuramic acid and anhydro-N-acetylmuramic acid-linked peptides
GENOJKBD_00431	1028803	Haemophilus haemolyticus M19501	GG9_0832	COG5633	S	Z012_05165	Periplasmic lipoprotein
GENOJKBD_00432	1028806	Haemophilus haemolyticus M21639	GGE_0323	COG0537	FG	Z012_05160	Diadenosine tetraphosphate (Ap4A) hydrolase and other HIT family hydrolases
GENOJKBD_00433	1028805	Haemophilus haemolyticus M21621	GGC_0465	COG0760	O	ppiD	isomerase
GENOJKBD_00435	1028805	Haemophilus haemolyticus M21621	GGC_0463	COG0486	J	mnmE	Exhibits a very high intrinsic GTPase hydrolysis rate. Involved in the addition of a carboxymethylaminomethyl (cmnm) group at the wobble position (U34) of certain tRNAs, forming tRNA- cmnm(5)s(2)U34
GENOJKBD_00436	1028803	Haemophilus haemolyticus M19501	GG9_0828	COG0706	U	yidC	Required for the insertion and or proper folding and or complex formation of integral membrane proteins into the membrane. Involved in integration of membrane proteins that insert both dependently and independently of the Sec translocase complex, as well as at least some lipoproteins. Aids folding of multispanning membrane proteins
GENOJKBD_00437	1028803	Haemophilus haemolyticus M19501	GG9_0827	COG0759	S	-	Could be involved in insertion of integral membrane proteins into the membrane
GENOJKBD_00438	1028803	Haemophilus haemolyticus M19501	GG9_0826	COG0594	J	rnpA	RNaseP catalyzes the removal of the 5'-leader sequence from pre-tRNA to produce the mature 5'-terminus. It can also cleave other RNA substrates such as 4.5S RNA. The protein component plays an auxiliary but essential role in vivo by binding to the 5'-leader sequence and broadening the substrate specificity of the ribozyme
GENOJKBD_00439	1028803	Haemophilus haemolyticus M19501	GG9_0825	COG0230	J	rpmH	Belongs to the bacterial ribosomal protein bL34 family
GENOJKBD_00440	1028803	Haemophilus haemolyticus M19501	GG9_0824	COG0593	L	dnaA	it binds specifically double-stranded DNA at a 9 bp consensus (dnaA box) 5'-TTATC CA A CA A-3'. DnaA binds to ATP and to acidic phospholipids
GENOJKBD_00441	1028805	Haemophilus haemolyticus M21621	GGC_0457	COG0592	L	dnaN	Confers DNA tethering and processivity to DNA polymerases and other proteins. Acts as a clamp, forming a ring around DNA (a reaction catalyzed by the clamp-loading complex) which diffuses in an ATP-independent manner freely and bidirectionally along dsDNA. Initially characterized for its ability to contact the catalytic subunit of DNA polymerase III (Pol III), a complex, multichain enzyme respons…
GENOJKBD_00442	1028806	Haemophilus haemolyticus M21639	GGE_0335	COG1195	L	recF	it is required for DNA replication and normal SOS inducibility. RecF binds preferentially to single-stranded, linear DNA. It also seems to bind ATP
GENOJKBD_00443	1028805	Haemophilus haemolyticus M21621	GGC_0455	COG0066	E	leuD	Catalyzes the isomerization between 2-isopropylmalate and 3-isopropylmalate, via the formation of 2-isopropylmaleate
GENOJKBD_00444	862965	Haemophilus parainfluenzae T3T1	PARA_09740	COG0065	H	leuC	Catalyzes the isomerization between 2-isopropylmalate and 3-isopropylmalate, via the formation of 2-isopropylmaleate
GENOJKBD_00445	862965	Haemophilus parainfluenzae T3T1	PARA_09750	COG0473	CE	leuB	Catalyzes the oxidation of 3-carboxy-2-hydroxy-4- methylpentanoate (3-isopropylmalate) to 3-carboxy-4-methyl-2- oxopentanoate. The product decarboxylates to 4-methyl-2 oxopentanoate
GENOJKBD_00446	1028806	Haemophilus haemolyticus M21639	GGE_0350	COG0119	E	leuA	Catalyzes the condensation of the acetyl group of acetyl-CoA with 3-methyl-2-oxobutanoate (2-oxoisovalerate) to form 3-carboxy-3-hydroxy-4-methylpentanoate (2-isopropylmalate)
GENOJKBD_00447	1028805	Haemophilus haemolyticus M21621	GGC_0451	COG0758	LU	smf	protein involved in DNA
GENOJKBD_00448	71421	Haemophilus influenzae Rd KW20	HI_0857	COG3027	D	zapA	Activator of cell division through the inhibition of FtsZ GTPase activity, therefore promoting FtsZ assembly into bundles of protofilaments necessary for the formation of the division Z ring. It is recruited early at mid-cell but it is not essential for cell division
GENOJKBD_00449	1028803	Haemophilus haemolyticus M19501	GG9_1215	COG0258	L	polA	In addition to polymerase activity, this DNA polymerase exhibits 5'-3' exonuclease activity
GENOJKBD_00450	1028805	Haemophilus haemolyticus M21621	GGC_0371	COG0662	G	-	Cupin domain protein
GENOJKBD_00451	862965	Haemophilus parainfluenzae T3T1	PARA_01840	COG3681	S	-	Belongs to the UPF0597 family
GENOJKBD_00452	862965	Haemophilus parainfluenzae T3T1	PARA_01850	COG2391	S	-	membrane
GENOJKBD_00453	1028803	Haemophilus haemolyticus M19501	GG9_0649	COG0425	O	-	Belongs to the sulfur carrier protein TusA family
GENOJKBD_00454	1028806	Haemophilus haemolyticus M21639	GGE_1671	COG2731	G	-	Domain of unknown function (DUF386)
GENOJKBD_00455	1028803	Haemophilus haemolyticus M19501	GG9_0645	COG1185	J	pnp	Involved in mRNA degradation. Catalyzes the phosphorolysis of single-stranded polyribonucleotides processively in the 3'- to 5'-direction
GENOJKBD_00456	1028805	Haemophilus haemolyticus M21621	GGC_1694	COG4785	S	nlpI	May be involved in cell division
GENOJKBD_00457	1028803	Haemophilus haemolyticus M19501	GG9_0643	COG0513	F	deaD	DEAD-box RNA helicase involved in various cellular processes at low temperature, including ribosome biogenesis, mRNA degradation and translation initiation
GENOJKBD_00458	1028806	Haemophilus haemolyticus M21639	GGE_1675	COG4623	M	mltF	Murein-degrading enzyme that degrades murein glycan strands and insoluble, high-molecular weight murein sacculi, with the concomitant formation of a 1,6-anhydromuramoyl product. Lytic transglycosylases (LTs) play an integral role in the metabolism of the peptidoglycan (PG) sacculus. Their lytic action creates space within the PG sacculus to allow for its expansion as well as for the insertion of …
GENOJKBD_00460	1028805	Haemophilus haemolyticus M21621	GGC_0636	COG1760	E	sdaA	L-serine dehydratase
GENOJKBD_00461	1028805	Haemophilus haemolyticus M21621	GGC_0637	COG0814	E	sdaC	serine transporter
GENOJKBD_00462	862965	Haemophilus parainfluenzae T3T1	PARA_02030	COG1158	K	rho	Facilitates transcription termination by a mechanism that involves Rho binding to the nascent RNA, activation of Rho's RNA-dependent ATPase activity, and release of the mRNA from the DNA template
GENOJKBD_00463	1028805	Haemophilus haemolyticus M21621	GGC_0641	COG3060	K	metJ	This regulatory protein, when combined with SAM (S- adenosylmethionine) represses the expression of the methionine regulon and of enzymes involved in SAM synthesis
GENOJKBD_00464	1028805	Haemophilus haemolyticus M21621	GGC_0640	COG0789	K	-	Protein involved in nucleotide binding, sequence-specific DNA binding transcription factor activity and regulation of transcription DNA-dependent
GENOJKBD_00465	1028805	Haemophilus haemolyticus M21621	GGC_0639	COG2608	C	-	Protein involved in metal ion binding and metal ion transport
GENOJKBD_00466	1028806	Haemophilus haemolyticus M21639	GGE_0384	COG2217	P	copA	Protein involved in ATP binding, ATPase activity coupled to transmembrane movement of ions phosphorylative mechanism, catalytic activity, copper-exporting ATPase activity, hydrolase activity acting on acid anhydrides catalyzing transmembrane movement of substances, metal ion binding, metal ion transmembrane transporter activity, ATP biosynthetic process, metabolic process and metal ion transport
GENOJKBD_00467	1028805	Haemophilus haemolyticus M21621	GGC_1639	COG1573	L	-	Uracil-DNA glycosylase
GENOJKBD_00470	1028803	Haemophilus haemolyticus M19501	GG9_1193	COG0583	K	metR	Transcriptional regulator
GENOJKBD_00471	1028806	Haemophilus haemolyticus M21639	GGE_2140	COG1296	E	azlC	branched-chain amino acid
GENOJKBD_00472	1028806	Haemophilus haemolyticus M21639	GGE_2141	COG1687	E	azlD	branched-chain amino acid
GENOJKBD_00473	1028806	Haemophilus haemolyticus M21639	GGE_2142	2E3YH	S	-	Bacterial inner membrane protein
GENOJKBD_00474	1028805	Haemophilus haemolyticus M21621	GGC_1670	COG4108	J	prfC	Increases the formation of ribosomal termination complexes and stimulates activities of RF-1 and RF-2. It binds guanine nucleotides and has strong preference for UGA stop codons. It may interact directly with the ribosome. The stimulation of RF- 1 and RF-2 is significantly reduced by GTP and GDP, but not by GMP
GENOJKBD_00476	1028806	Haemophilus haemolyticus M21639	GGE_2145	COG4776	J	rnb	Involved in mRNA degradation. Hydrolyzes single-stranded polyribonucleotides processively in the 3' to 5' direction
GENOJKBD_00477	1028806	Haemophilus haemolyticus M21639	GGE_0524	COG0137	E	argG	Belongs to the argininosuccinate synthase family. Type 2 subfamily
GENOJKBD_00478	1028803	Haemophilus haemolyticus M19501	GG9_1537	COG0152	F	purC	Belongs to the SAICAR synthetase family
GENOJKBD_00479	1028805	Haemophilus haemolyticus M21621	GGC_1662	COG0744	M	mrcB	Cell wall formation. Synthesis of cross-linked peptidoglycan from the lipid intermediates. The enzyme has a penicillin-insensitive transglycosylase N-terminal domain (formation of linear glycan strands) and a penicillin-sensitive transpeptidase C-terminal domain (cross-linking of the peptide subunits)
GENOJKBD_00480	1028805	Haemophilus haemolyticus M21621	GGC_1661	COG3112	S	Z012_02485	Belongs to the UPF0231 family
GENOJKBD_00481	1028803	Haemophilus haemolyticus M19501	GG9_1534	COG0316	C	erpA	iron--sulfur cluster insertion protein erpA
GENOJKBD_00482	1028805	Haemophilus haemolyticus M21621	GGC_1659	COG0024	E	map	Methionine aminopeptidase
GENOJKBD_00484	758	Pasteurella pneumotropica	BBIX01000008_gene1246	COG0001	H	hemL	Glutamate-1-semialdehyde aminotransferase
GENOJKBD_00485	1028805	Haemophilus haemolyticus M21621	GGC_1657	COG0472	M	wecA	Catalyzes the transfer of the GlcNAc-1-phosphate moiety from UDP-GlcNAc onto the carrier lipid undecaprenyl phosphate (C55-P), yielding GlcNAc-pyrophosphoryl-undecaprenyl (GlcNAc-PP- C55)
GENOJKBD_00488	1028803	Haemophilus haemolyticus M19501	GG9_1529	COG1949	A	orn	3'-to-5' exoribonuclease specific for small oligoribonucleotides
GENOJKBD_00489	71421	Haemophilus influenzae Rd KW20	HI_1714	COG1162	S	rsgA	One of several proteins that assist in the late maturation steps of the functional core of the 30S ribosomal subunit. Helps release RbfA from mature subunits. May play a role in the assembly of ribosomal proteins into the subunit. Circularly permuted GTPase that catalyzes slow GTP hydrolysis, GTPase activity is stimulated by the 30S ribosomal subunit
GENOJKBD_00490	1028805	Haemophilus haemolyticus M21621	GGC_1654	COG1925	G	ptsH	Phosphocarrier protein HPr
GENOJKBD_00491	1028805	Haemophilus haemolyticus M21621	GGC_1653	COG1080	G	ptsI	General (non sugar-specific) component of the phosphoenolpyruvate-dependent sugar phosphotransferase system (sugar PTS). This major carbohydrate active-transport system catalyzes the phosphorylation of incoming sugar substrates concomitantly with their translocation across the cell membrane. Enzyme I transfers the phosphoryl group from phosphoenolpyruvate (PEP) to the phosphoryl carrier protein (…
GENOJKBD_00492	1028805	Haemophilus haemolyticus M21621	GGC_1652	COG2190	G	crr	Glucose-specific phosphotransferase enzyme IIA component
GENOJKBD_00493	1028805	Haemophilus haemolyticus M21621	GGC_1651	COG1482	G	manA	isomerase
GENOJKBD_00497	1028805	Haemophilus haemolyticus M21621	GGC_1648	COG2005	H	modE	Protein involved in ATP binding, hydrolase activity acting on acid anhydrides catalyzing transmembrane movement of substances, molybdate ion transmembrane transporter activity, molybdate transmembrane-transporting ATPase activity, molybdenum ion binding, sequence-specific DNA binding transcription factor activity, transporter activity, molybdate ion transport, regulation of transcription DNA-depe…
GENOJKBD_00498	1028805	Haemophilus haemolyticus M21621	GGC_0534	COG1197	L	mfd	Couples transcription and DNA repair by recognizing RNA polymerase (RNAP) stalled at DNA lesions. Mediates ATP-dependent release of RNAP and its truncated transcript from the DNA, and recruitment of nucleotide excision repair machinery to the damaged site
GENOJKBD_00499	1028805	Haemophilus haemolyticus M21621	GGC_0533	COG0265	M	degQ	Belongs to the peptidase S1C family
GENOJKBD_00500	1028805	Haemophilus haemolyticus M21621	GGC_0532	COG0777	I	accD	Component of the acetyl coenzyme A carboxylase (ACC) complex. Biotin carboxylase (BC) catalyzes the carboxylation of biotin on its carrier protein (BCCP) and then the CO(2) group is transferred by the transcarboxylase to acetyl-CoA to form malonyl- CoA
GENOJKBD_00501	1028805	Haemophilus haemolyticus M21621	GGC_0531	COG0285	H	folC	Belongs to the folylpolyglutamate synthase family
GENOJKBD_00505	1028803	Haemophilus haemolyticus M19501	GG9_0143	COG0565	J	trmJ	Catalyzes the formation of 2'O-methylated cytidine (Cm32) or 2'O-methylated uridine (Um32) at position 32 in tRNA
GENOJKBD_00506	1028803	Haemophilus haemolyticus M19501	GG9_0144	COG1959	K	iscR	Regulates the transcription of several operons and genes involved in the biogenesis of Fe-S clusters and Fe-S-containing proteins
GENOJKBD_00507	1028803	Haemophilus haemolyticus M19501	GG9_0145	COG1104	H	iscS	Master enzyme that delivers sulfur to a number of partners involved in Fe-S cluster assembly, tRNA modification or cofactor biosynthesis. Catalyzes the removal of elemental sulfur atoms from cysteine to produce alanine. Functions as a sulfur delivery protein for Fe-S cluster synthesis onto IscU, an Fe-S scaffold assembly protein, as well as other S acceptor proteins
GENOJKBD_00508	1028803	Haemophilus haemolyticus M19501	GG9_0146	COG0822	C	iscU	A scaffold on which IscS assembles Fe-S clusters. It is likely that Fe-S cluster coordination is flexible as the role of this complex is to build and then hand off Fe-S clusters
GENOJKBD_00509	1028803	Haemophilus haemolyticus M19501	GG9_0147	COG0316	C	iscA	Is able to transfer iron-sulfur clusters to apo- ferredoxin. Multiple cycles of 2Fe2S cluster formation and transfer are observed, suggesting that IscA acts catalytically. Recruits intracellular free iron so as to provide iron for the assembly of transient iron-sulfur cluster in IscU in the presence of IscS, L-cysteine and the thioredoxin reductase system
GENOJKBD_00510	1028806	Haemophilus haemolyticus M21639	GGE_0679	COG1076	O	hscB	Co-chaperone involved in the maturation of iron-sulfur cluster-containing proteins. Seems to help targeting proteins to be folded toward HscA
GENOJKBD_00511	1028805	Haemophilus haemolyticus M21621	GGC_0735	28NPX	S	-	Protein of unknown function DUF2625
GENOJKBD_00512	1028803	Haemophilus haemolyticus M19501	GG9_0150	COG0443	O	hscA	Chaperone involved in the maturation of iron-sulfur cluster-containing proteins. Has a low intrinsic ATPase activity which is markedly stimulated by HscB
GENOJKBD_00513	1028803	Haemophilus haemolyticus M19501	GG9_0151	COG0633	C	fdx	ferredoxin
GENOJKBD_00514	1028803	Haemophilus haemolyticus M19501	GG9_0152	COG2975	S	iscX	Protein involved in iron-sulfur cluster assembly
GENOJKBD_00516	1028805	Haemophilus haemolyticus M21621	GGC_0707	COG1530	J	rne	Endoribonuclease that plays a central role in RNA processing and decay. Required for the maturation of 5S and 16S rRNAs and the majority of tRNAs. Also involved in the degradation of most mRNAs
GENOJKBD_00517	71421	Haemophilus influenzae Rd KW20	HI_0387	COG1199	KL	Z012_05405	ATP-dependent helicase
GENOJKBD_00520	1028805	Haemophilus haemolyticus M21621	GGC_1850	COG0318	IQ	fadD	long-chain-fatty-acid--CoA ligase
GENOJKBD_00521	1028803	Haemophilus haemolyticus M19501	GG9_0097	COG0349	J	rnd	Exonuclease involved in the 3' processing of various precursor tRNAs. Initiates hydrolysis at the 3'-terminus of an RNA molecule and releases 5'-mononucleotides
GENOJKBD_00523	1028803	Haemophilus haemolyticus M19501	GG9_0893	COG0626	E	metC	cystathionine beta-lyase
GENOJKBD_00524	1028805	Haemophilus haemolyticus M21621	GGC_1744	COG0450	O	Z012_03840	Protein involved in antioxidant activity, oxidoreductase activity, peroxiredoxin activity and cell redox homeostasis
GENOJKBD_00525	1028803	Haemophilus haemolyticus M19501	GG9_0891	COG0558	I	pgsA	Belongs to the CDP-alcohol phosphatidyltransferase class-I family
GENOJKBD_00531	1028806	Haemophilus haemolyticus M21639	GGE_2195	COG0116	J	rlmL	Specifically methylates the guanine in position 2445 (m2G2445) and the guanine in position 2069 (m7G2069) of 23S rRNA
GENOJKBD_00533	1028805	Haemophilus haemolyticus M21621	GGC_1751	COG2821	M	mltA	Murein-degrading enzyme. May play a role in recycling of muropeptides during cell elongation and or cell division
GENOJKBD_00534	1028805	Haemophilus haemolyticus M21621	GGC_1750	COG1179	H	Z012_02420	Dinucleotide-utilizing enzymes involved in molybdopterin and thiamine biosynthesis family 1
GENOJKBD_00535	1028805	Haemophilus haemolyticus M21621	GGC_1749	COG4531	P	znuA	High-affinity zinc uptake system protein znuA
GENOJKBD_00536	1028805	Haemophilus haemolyticus M21621	GGC_1748	COG5413	S	Z012_00420	integral membrane protein
GENOJKBD_00537	1028805	Haemophilus haemolyticus M21621	GGC_1747	COG0773	M	mpl	Reutilizes the intact tripeptide L-alanyl-gamma-D- glutamyl-meso-diaminopimelate by linking it to UDP-N- acetylmuramate
GENOJKBD_00547	1028805	Haemophilus haemolyticus M21621	GGC_0838	COG1966	T	Z012_04775	Carbon starvation protein
GENOJKBD_00548	1035839	Haemophilus sputorum CCUG 13788	AFNK01000079_gene119	2E0ZW	-	-	-
GENOJKBD_00549	1028805	Haemophilus haemolyticus M21621	GGC_1609	COG0541	U	ffh	Involved in targeting and insertion of nascent membrane proteins into the cytoplasmic membrane. Binds to the hydrophobic signal sequence of the ribosome-nascent chain (RNC) as it emerges from the ribosomes. The SRP-RNC complex is then targeted to the cytoplasmic membrane where it interacts with the SRP receptor FtsY. Interaction with FtsY leads to the transfer of the RNC complex to the Sec transl…
GENOJKBD_00550	758	Pasteurella pneumotropica	BBIX01000009_gene1865	COG4137	S	Z012_03050	transport system, permease component
GENOJKBD_00551	1028805	Haemophilus haemolyticus M21621	GGC_1610	COG4536	P	Z012_03045	Mg2 and Co2 transporter CorB
GENOJKBD_00552	1028806	Haemophilus haemolyticus M21639	GGE_0083	COG2966	S	yjjP	Putative threonine/serine exporter
GENOJKBD_00553	1028805	Haemophilus haemolyticus M21621	GGC_1612	COG3610	S	-	Threonine/Serine exporter, ThrE
GENOJKBD_00554	1028805	Haemophilus haemolyticus M21621	GGC_1613	COG2841	S	ydcH	Protein of unknown function (DUF465)
GENOJKBD_00555	1028803	Haemophilus haemolyticus M19501	GG9_0420	COG3765	M	-	chain length determinant protein
GENOJKBD_00556	1028803	Haemophilus haemolyticus M19501	GG9_0419	COG0172	J	serS	Catalyzes the attachment of serine to tRNA(Ser). Is also able to aminoacylate tRNA(Sec) with serine, to form the misacylated tRNA L-seryl-tRNA(Sec), which will be further converted into selenocysteinyl-tRNA(Sec)
GENOJKBD_00557	1028805	Haemophilus haemolyticus M21621	GGC_1616	COG0709	F	selD	Synthesizes selenophosphate from selenide and ATP
GENOJKBD_00561	71421	Haemophilus influenzae Rd KW20	HI_0199	COG1560	M	lpxM	Catalyzes the transfer of myristate from myristoyl-acyl carrier protein (ACP) to Kdo(2)-(lauroyl)-lipid IV(A) to form Kdo(2)-lipid A
GENOJKBD_00562	1028806	Haemophilus haemolyticus M21639	GGE_0074	COG0730	S	Z012_04755	membrane transporter protein
GENOJKBD_00563	1028805	Haemophilus haemolyticus M21621	GGC_1619	COG3770	M	mepA	Murein endopeptidase that cleaves the D-alanyl-meso-2,6- diamino-pimelyl amide bond that connects peptidoglycan strands. Likely plays a role in the removal of murein from the sacculus
GENOJKBD_00564	1028805	Haemophilus haemolyticus M21621	GGC_1620	COG0082	E	aroC	Catalyzes the anti-1,4-elimination of the C-3 phosphate and the C-6 proR hydrogen from 5-enolpyruvylshikimate-3-phosphate (EPSP) to yield chorismate, which is the branch point compound that serves as the starting substrate for the three terminal pathways of aromatic amino acid biosynthesis. This reaction introduces a second double bond into the aromatic ring system
GENOJKBD_00565	1028805	Haemophilus haemolyticus M21621	GGC_1621	COG3096	M	Z012_04740	Small-conductance mechanosensitive channel
GENOJKBD_00566	1028806	Haemophilus haemolyticus M21639	GGE_0070	COG0318	IQ	menE	O-succinylbenzoic acid--CoA ligase
GENOJKBD_00567	1028805	Haemophilus haemolyticus M21621	GGC_1623	COG3057	L	seqA	Negative regulator of replication initiation, which contributes to regulation of DNA replication and ensures that replication initiation occurs exactly once per chromosome per cell cycle. Binds to pairs of hemimethylated GATC sequences in the oriC region, thus preventing assembly of replication proteins and re- initiation at newly replicated origins. Repression is relieved when the region becomes…
GENOJKBD_00568	1028803	Haemophilus haemolyticus M19501	GG9_0410	COG0596	S	Z012_04725	PGAP1-like protein
GENOJKBD_00569	1028806	Haemophilus haemolyticus M21639	GGE_0067	COG0716	C	fldA	Low-potential electron donor to a number of redox enzymes
GENOJKBD_00570	1028805	Haemophilus haemolyticus M21621	GGC_1626	COG0735	K	fur	belongs to the Fur family
GENOJKBD_00571	1028805	Haemophilus haemolyticus M21621	GGC_0773	COG0215	J	cysS	Belongs to the class-I aminoacyl-tRNA synthetase family
GENOJKBD_00572	71421	Haemophilus influenzae Rd KW20	HI_0079	COG0652	O	ppiB	PPIases accelerate the folding of proteins. It catalyzes the cis-trans isomerization of proline imidic peptide bonds in oligopeptides
GENOJKBD_00573	1028803	Haemophilus haemolyticus M19501	GG9_0187	COG0084	L	Z012_01935	deoxyribonuclease
GENOJKBD_00574	1028805	Haemophilus haemolyticus M21621	GGC_0770	COG1960	I	-	acyl-CoA dehydrogenase
GENOJKBD_00575	1028803	Haemophilus haemolyticus M19501	GG9_0185	COG3221	P	-	ABC transporter substrate-binding protein
GENOJKBD_00576	1028805	Haemophilus haemolyticus M21621	GGC_0768	COG0620	E	yxjG	methionine synthase
GENOJKBD_00577	1028803	Haemophilus haemolyticus M19501	GG9_0183	2E614	S	-	OsmC-like protein
GENOJKBD_00578	862965	Haemophilus parainfluenzae T3T1	PARA_02150	COG1292	M	Z012_02990	Belongs to the BCCT transporter (TC 2.A.15) family
GENOJKBD_00579	862965	Haemophilus parainfluenzae T3T1	PARA_02120	COG1826	U	tatA	Part of the twin-arginine translocation (Tat) system that transports large folded proteins containing a characteristic twin-arginine motif in their signal peptide across membranes. TatA could form the protein-conducting channel of the Tat system
GENOJKBD_00580	1028805	Haemophilus haemolyticus M21621	GGC_1629	COG1826	U	tatB	Part of the twin-arginine translocation (Tat) system that transports large folded proteins containing a characteristic twin-arginine motif in their signal peptide across membranes. Together with TatC, TatB is part of a receptor directly interacting with Tat signal peptides. TatB may form an oligomeric binding site that transiently accommodates folded Tat precursor proteins before their translocat…
GENOJKBD_00581	1028805	Haemophilus haemolyticus M21621	GGC_1628	COG0805	U	tatC	Part of the twin-arginine translocation (Tat) system that transports large folded proteins containing a characteristic twin-arginine motif in their signal peptide across membranes. Together with TatB, TatC is part of a receptor directly interacting with Tat signal peptides
GENOJKBD_00582	758	Pasteurella pneumotropica	BBIX01000006_gene720	COG0113	H	hemB	Belongs to the ALAD family
GENOJKBD_00583	862965	Haemophilus parainfluenzae T3T1	PARA_02080	COG0334	E	gdhA	Belongs to the Glu Leu Phe Val dehydrogenases family
GENOJKBD_00584	1028805	Haemophilus haemolyticus M21621	GGC_0795	COG1181	F	gshF	Glutathione biosynthesis bifunctional protein gshAB
GENOJKBD_00585	1028806	Haemophilus haemolyticus M21639	GGE_2012	COG0861	P	Z012_07495	Membrane protein TerC, possibly involved in tellurium resistance
GENOJKBD_00586	1028805	Haemophilus haemolyticus M21621	GGC_0793	COG0322	L	uvrC	The UvrABC repair system catalyzes the recognition and processing of DNA lesions. UvrC both incises the 5' and 3' sides of the lesion. The N-terminal half is responsible for the 3' incision and the C-terminal half is responsible for the 5' incision
GENOJKBD_00587	1028806	Haemophilus haemolyticus M21639	GGE_2014	COG1212	M	kdsB	Activates KDO (a required 8-carbon sugar) for incorporation into bacterial lipopolysaccharide in Gram-negative bacteria
GENOJKBD_00589	1028806	Haemophilus haemolyticus M21639	GGE_2016	COG1663	F	lpxK	Transfers the gamma-phosphate of ATP to the 4'-position of a tetraacyldisaccharide 1-phosphate intermediate (termed DS-1- P) to form tetraacyldisaccharide 1,4'-bis-phosphate (lipid IVA)
GENOJKBD_00590	1028805	Haemophilus haemolyticus M21621	GGC_0789	COG1132	V	msbA	Involved in lipid A export and possibly also in glycerophospholipid export and for biogenesis of the outer membrane. Transmembrane domains (TMD) form a pore in the inner membrane and the ATP-binding domain (NBD) is responsible for energy generation
GENOJKBD_00591	1028806	Haemophilus haemolyticus M21639	GGE_2018	COG0658	S	rec2	Recombination protein 2
GENOJKBD_00592	1028805	Haemophilus haemolyticus M21621	GGC_0787	COG1734	T	dksA	Transcription factor that acts by binding directly to the RNA polymerase (RNAP). Required for negative regulation of rRNA expression and positive regulation of several amino acid biosynthesis promoters. Also required for regulation of fis expression
GENOJKBD_00593	1028805	Haemophilus haemolyticus M21621	GGC_0786	COG0617	F	pcnB	Adds poly(A) tail to the 3' end of many RNAs, which usually targets these RNAs for decay. Plays a significant role in the global control of gene expression, through influencing the rate of transcript degradation, and in the general RNA quality control
GENOJKBD_00594	1028803	Haemophilus haemolyticus M19501	GG9_0206	COG0801	H	folK	Protein involved in 2-amino-4-hydroxy-6-hydroxymethyldihydropteridine diphosphokinase activity and folic acid-containing compound biosynthetic process
GENOJKBD_00595	1028805	Haemophilus haemolyticus M21621	GGC_0784	COG0802	S	Z012_02880	ATPase or kinase
GENOJKBD_00596	1028805	Haemophilus haemolyticus M21621	GGC_0783	COG0860	M	amiB	N-acetylmuramoyl-L-alanine amidase
GENOJKBD_00597	1028805	Haemophilus haemolyticus M21621	GGC_0782	COG0323	L	mutL	This protein is involved in the repair of mismatches in DNA. It is required for dam-dependent methyl-directed DNA mismatch repair. May act as a molecular matchmaker , a protein that promotes the formation of a stable complex between two or more DNA-binding proteins in an ATP-dependent manner without itself being part of a final effector complex
GENOJKBD_00598	1028805	Haemophilus haemolyticus M21621	GGC_0781	COG0324	F	miaA	Catalyzes the transfer of a dimethylallyl group onto the adenine at position 37 in tRNAs that read codons beginning with uridine, leading to the formation of N6-(dimethylallyl)adenosine (i(6)A)
GENOJKBD_00599	1028803	Haemophilus haemolyticus M19501	GG9_0200	COG1391	H	glnE	Involved in the regulation of glutamine synthetase GlnA, a key enzyme in the process to assimilate ammonia. When cellular nitrogen levels are high, the C-terminal adenylyl transferase (AT) inactivates GlnA by covalent transfer of an adenylyl group from ATP to specific tyrosine residue of GlnA, thus reducing its activity. Conversely, when nitrogen levels are low, the N-terminal adenylyl removase (…
GENOJKBD_00600	1028805	Haemophilus haemolyticus M21621	GGC_0779	COG0497	L	recN	May be involved in recombinational repair of damaged DNA
GENOJKBD_00601	1028805	Haemophilus haemolyticus M21621	GGC_0778	COG0061	F	nadK	Involved in the regulation of the intracellular balance of NAD and NADP, and is a key enzyme in the biosynthesis of NADP. Catalyzes specifically the phosphorylation on 2'-hydroxyl of the adenosine moiety of NAD to yield NADP
GENOJKBD_00602	1028806	Haemophilus haemolyticus M21639	GGE_2029	COG0576	O	grpE	Participates actively in the response to hyperosmotic and heat shock by preventing the aggregation of stress-denatured proteins, in association with DnaK and GrpE. It is the nucleotide exchange factor for DnaK and may function as a thermosensor. Unfolded proteins bind initially to DnaJ
GENOJKBD_00604	1028803	Haemophilus haemolyticus M19501	GG9_0191	COG1946	I	tesB	Acyl-CoA thioesterase
GENOJKBD_00605	1028806	Haemophilus haemolyticus M21639	GGE_2032	COG2833	S	-	Protein involved in oxidoreductase activity, transition metal ion binding and oxidation-reduction process
GENOJKBD_00606	1028803	Haemophilus haemolyticus M19501	GG9_0182	COG3118	O	trxA	Belongs to the thioredoxin family
GENOJKBD_00607	71421	Haemophilus influenzae Rd KW20	HI_0086	COG0626	E	metB	cystathionine
GENOJKBD_00613	1028803	Haemophilus haemolyticus M19501	GG9_0636	COG0628	S	perM	permease
GENOJKBD_00614	1028805	Haemophilus haemolyticus M21621	GGC_0212	COG4974	D	xerD	Tyrosine recombinase XerD
GENOJKBD_00615	1028805	Haemophilus haemolyticus M21621	GGC_0211	COG0477	EGP	hcaT	3-phenylpropionic acid transporter
GENOJKBD_00617	1028805	Haemophilus haemolyticus M21621	GGC_0209	COG2974	L	rdgC	May be involved in recombination
GENOJKBD_00618	1028803	Haemophilus haemolyticus M19501	GG9_1206	COG1114	U	brnQ	Component of the transport system for branched-chain amino acids
GENOJKBD_00619	1028803	Haemophilus haemolyticus M19501	GG9_1205	COG3004	P	nhaA	Na( ) H( ) antiporter that extrudes sodium in exchange for external protons
GENOJKBD_00620	1028803	Haemophilus haemolyticus M19501	GG9_1204	COG1522	K	-	Protein involved in sequence-specific DNA binding, sequence-specific DNA binding transcription factor activity and regulation of transcription DNA-dependent
GENOJKBD_00621	71421	Haemophilus influenzae Rd KW20	HI_0223	COG2962	S	-	transporter
GENOJKBD_00622	758	Pasteurella pneumotropica	BBIX01000009_gene2002	COG1263	G	VY92_09600	PTS system, sucrose-specific
GENOJKBD_00623	1028806	Haemophilus haemolyticus M21639	GGE_1693	COG0178	L	uvrA	The UvrABC repair system catalyzes the recognition and processing of DNA lesions. UvrA is an ATPase and a DNA-binding protein. A damage recognition complex composed of 2 UvrA and 2 UvrB subunits scans DNA for abnormalities. When the presence of a lesion has been verified by UvrB, the UvrA molecules dissociate
GENOJKBD_00637	1028805	Haemophilus haemolyticus M21621	GGC_0213	COG0504	F	pyrG	Catalyzes the ATP-dependent amination of UTP to CTP with either L-glutamine or ammonia as the source of nitrogen. Regulates intracellular CTP levels through interactions with the four ribonucleotide triphosphates
GENOJKBD_00638	1028806	Haemophilus haemolyticus M21639	GGE_0210	COG0148	G	eno	Catalyzes the reversible conversion of 2- phosphoglycerate into phosphoenolpyruvate. It is essential for the degradation of carbohydrates via glycolysis
GENOJKBD_00640	1028805	Haemophilus haemolyticus M21621	GGC_0216	COG4316	S	-	Uncharacterized protein conserved in bacteria (DUF2251)
GENOJKBD_00641	1028805	Haemophilus haemolyticus M21621	GGC_0217	299S7	-	-	-
GENOJKBD_00642	1028803	Haemophilus haemolyticus M19501	GG9_1153	COG0754	E	-	Protein involved in ATP binding and catalytic activity
GENOJKBD_00643	1028805	Haemophilus haemolyticus M21621	GGC_0219	COG2116	P	focA	Formate nitrite family of transporters
GENOJKBD_00644	1028805	Haemophilus haemolyticus M21621	GGC_0220	COG1882	C	pflB	Protein involved in catalytic activity, formate C-acetyltransferase activity, carbohydrate metabolic process, glucose metabolic process and metabolic process
GENOJKBD_00645	1028805	Haemophilus haemolyticus M21621	GGC_0221	COG1359	S	-	Antibiotic biosynthesis monooxygenase
GENOJKBD_00650	1028805	Haemophilus haemolyticus M21621	GGC_0222	COG1180	C	pflA	Activation of pyruvate formate-lyase under anaerobic conditions by generation of an organic free radical, using S- adenosylmethionine and reduced flavodoxin as cosubstrates to produce 5'-deoxy-adenosine
GENOJKBD_00651	1028806	Haemophilus haemolyticus M21639	GGE_0201	2AUC9	M	-	Acts as a multifunctional adhesin involved in direct interactions with host epithelial cells and host proteins
GENOJKBD_00652	862965	Haemophilus parainfluenzae T3T1	PARA_00780	COG1811	S	-	Protein of unknown function (DUF554)
GENOJKBD_00653	1028803	Haemophilus haemolyticus M19501	GG9_0890	COG0498	E	thrC	Threonine synthase
GENOJKBD_00655	1028803	Haemophilus haemolyticus M19501	GG9_0888	COG0460	E	thrA	homoserine dehydrogenase
GENOJKBD_00656	1028803	Haemophilus haemolyticus M19501	GG9_0887	COG0325	S	Z012_09155	Pyridoxal 5'-phosphate (PLP)-binding protein, which is involved in PLP homeostasis
GENOJKBD_00657	1028805	Haemophilus haemolyticus M21621	GGC_0245	COG0818	M	dgkA	Recycling of diacylglycerol produced during the turnover of membrane phospholipid
GENOJKBD_00658	1028803	Haemophilus haemolyticus M19501	GG9_1238	COG0317	KT	relA	In eubacteria ppGpp (guanosine 3'-diphosphate 5-' diphosphate) is a mediator of the stringent response that coordinates a variety of cellular activities in response to changes in nutritional abundance
GENOJKBD_00659	71421	Haemophilus influenzae Rd KW20	HI_0333	COG2265	J	rlmD	Catalyzes the formation of 5-methyl-uridine at position 1939 (m5U1939) in 23S rRNA
GENOJKBD_00660	1028803	Haemophilus haemolyticus M19501	GG9_1178	COG1381	L	recO	Involved in DNA repair and RecF pathway recombination
GENOJKBD_00661	1028803	Haemophilus haemolyticus M19501	GG9_1177	2AUDI	-	-	-
GENOJKBD_00662	1028805	Haemophilus haemolyticus M21621	GGC_0240	COG3061	M	oapA	opacity-associated protein
GENOJKBD_00663	1028803	Haemophilus haemolyticus M19501	GG9_1175	COG1509	C	Z012_00795	KamA family protein HI_0329 of Gammaproteobacteria UniRef RepID Y329_HAEIN
GENOJKBD_00664	1028805	Haemophilus haemolyticus M21621	GGC_0238	COG0231	J	efp	Involved in peptide bond synthesis. Alleviates ribosome stalling that occurs when 3 or more consecutive Pro residues or the sequence PPG is present in a protein, possibly by augmenting the peptidyl transferase activity of the ribosome. Modification of Lys-34 is required for alleviation
GENOJKBD_00665	1028805	Haemophilus haemolyticus M21621	GGC_1686	COG0341	U	secF	Part of the Sec protein translocase complex. Interacts with the SecYEG preprotein conducting channel. SecDF uses the proton motive force (PMF) to complete protein translocation after the ATP-dependent function of SecA
GENOJKBD_00666	1028805	Haemophilus haemolyticus M21621	GGC_1685	COG0342	U	secD	Part of the Sec protein translocase complex. Interacts with the SecYEG preprotein conducting channel. SecDF uses the proton motive force (PMF) to complete protein translocation after the ATP-dependent function of SecA
GENOJKBD_00667	1028803	Haemophilus haemolyticus M19501	GG9_0633	COG1862	U	yajC	Preprotein translocase subunit YajC
GENOJKBD_00668	71421	Haemophilus influenzae Rd KW20	HI_0242	COG0425	O	-	sulfur carrier activity
GENOJKBD_00669	1028806	Haemophilus haemolyticus M21639	GGE_1686	COG3945	S	Z012_09790	hemerythrin HHE cation-binding domain-containing protein
GENOJKBD_00670	1028805	Haemophilus haemolyticus M21621	GGC_1681	COG0343	F	tgt	Catalyzes the base-exchange of a guanine (G) residue with the queuine precursor 7-aminomethyl-7-deazaguanine (PreQ1) at position 34 (anticodon wobble position) in tRNAs with GU(N) anticodons (tRNA-Asp, -Asn, -His and -Tyr). Catalysis occurs through a double-displacement mechanism. The nucleophile active site attacks the C1' of nucleotide 34 to detach the guanine base from the RNA, forming a coval…
GENOJKBD_00671	1028803	Haemophilus haemolyticus M19501	GG9_0629	COG0809	F	queA	Transfers and isomerizes the ribose moiety from AdoMet to the 7-aminomethyl group of 7-deazaguanine (preQ1-tRNA) to give epoxyqueuosine (oQ-tRNA)
GENOJKBD_00672	1028806	Haemophilus haemolyticus M21639	GGE_0355	COG0691	J	smpB	Required for rescue of stalled ribosomes mediated by trans-translation. Binds to transfer-messenger RNA (tmRNA), required for stable association of tmRNA with ribosomes. tmRNA and SmpB together mimic tRNA shape, replacing the anticodon stem-loop with SmpB. tmRNA is encoded by the ssrA gene
GENOJKBD_00673	1028805	Haemophilus haemolyticus M21621	GGC_0445	COG4105	M	bamD	Part of the outer membrane protein assembly complex, which is involved in assembly and insertion of beta-barrel proteins into the outer membrane
GENOJKBD_00674	1028805	Haemophilus haemolyticus M21621	GGC_0444	COG0564	J	rluD	Responsible for synthesis of pseudouridine from uracil
GENOJKBD_00675	71421	Haemophilus influenzae Rd KW20	HI_0175	COG1496	S	Z012_06640	Belongs to the multicopper oxidase YfiH RL5 family
GENOJKBD_00683	1028805	Haemophilus haemolyticus M21621	GGC_0314	COG0684	H	rraA	Globally modulates RNA abundance by binding to RNase E (Rne) and regulating its endonucleolytic activity. Can modulate Rne action in a substrate-dependent manner by altering the composition of the degradosome. Modulates RNA-binding and helicase activities of the degradosome
GENOJKBD_00684	1028805	Haemophilus haemolyticus M21621	GGC_0315	COG1575	H	menA	Belongs to the MenA family. Type 1 subfamily
GENOJKBD_00685	1028805	Haemophilus haemolyticus M21621	GGC_0316	COG1720	S	Z012_01880	Uncharacterised protein family UPF0066
GENOJKBD_00686	1095743	Haemophilus paraphrohaemolyticus HK411	HMPREF1054_2018	COG1120	HP	fecE	ATPases associated with a variety of cellular activities
GENOJKBD_00687	1035839	Haemophilus sputorum CCUG 13788	AFNK01000031_gene1409	COG0609	P	fecD	FecCD transport family
GENOJKBD_00688	862965	Haemophilus parainfluenzae T3T1	PARA_03690	COG0609	P	fecC	FecCD transport family
GENOJKBD_00689	1035839	Haemophilus sputorum CCUG 13788	AFNK01000031_gene1407	COG4594	P	fecB	Periplasmic binding protein
GENOJKBD_00690	1028805	Haemophilus haemolyticus M21621	GGC_0601	COG0737	F	ushA	Belongs to the 5'-nucleotidase family
GENOJKBD_00691	1028805	Haemophilus haemolyticus M21621	GGC_0600	2CC48	-	-	-
GENOJKBD_00692	1028805	Haemophilus haemolyticus M21621	GGC_0599	COG0228	J	rpsP	Belongs to the bacterial ribosomal protein bS16 family
GENOJKBD_00693	1028803	Haemophilus haemolyticus M19501	GG9_0666	COG0806	J	rimM	An accessory protein needed during the final step in the assembly of 30S ribosomal subunit, possibly for assembly of the head region. Probably interacts with S19. Essential for efficient processing of 16S rRNA. May be needed both before and after RbfA during the maturation of 16S rRNA. It has affinity for free ribosomal 30S subunits but not for 70S ribosomes
GENOJKBD_00694	71421	Haemophilus influenzae Rd KW20	HI_0202	COG0336	J	trmD	Belongs to the RNA methyltransferase TrmD family
GENOJKBD_00695	1028805	Haemophilus haemolyticus M21621	GGC_0596	COG0335	J	rplS	This protein is located at the 30S-50S ribosomal subunit interface and may play a role in the structure and function of the aminoacyl-tRNA binding site
GENOJKBD_00696	1028803	Haemophilus haemolyticus M19501	GG9_0809	COG0482	J	mnmA	Catalyzes the 2-thiolation of uridine at the wobble position (U34) of tRNA, leading to the formation of s(2)U34
GENOJKBD_00697	1028803	Haemophilus haemolyticus M19501	GG9_0808	COG2991	S	Z012_07620	(Na+)-NQR maturation NqrM
GENOJKBD_00698	1028805	Haemophilus haemolyticus M21621	GGC_0440	COG1477	H	apbE	Flavin transferase that catalyzes the transfer of the FMN moiety of FAD and its covalent binding to the hydroxyl group of a threonine residue in a target flavoprotein
GENOJKBD_00699	1028805	Haemophilus haemolyticus M21621	GGC_0439	COG2871	C	nqrF	NQR complex catalyzes the reduction of ubiquinone-1 to ubiquinol by two successive reactions, coupled with the transport of Na( ) ions from the cytoplasm to the periplasm. The first step is catalyzed by NqrF, which accepts electrons from NADH and reduces ubiquinone-1 to ubisemiquinone by a one-electron transfer pathway
GENOJKBD_00700	1028805	Haemophilus haemolyticus M21621	GGC_0438	COG2209	C	nqrE	NQR complex catalyzes the reduction of ubiquinone-1 to ubiquinol by two successive reactions, coupled with the transport of Na( ) ions from the cytoplasm to the periplasm. NqrA to NqrE are probably involved in the second step, the conversion of ubisemiquinone to ubiquinol
GENOJKBD_00701	1028805	Haemophilus haemolyticus M21621	GGC_0437	COG1347	C	nqrD	NQR complex catalyzes the reduction of ubiquinone-1 to ubiquinol by two successive reactions, coupled with the transport of Na( ) ions from the cytoplasm to the periplasm. NqrA to NqrE are probably involved in the second step, the conversion of ubisemiquinone to ubiquinol
GENOJKBD_00702	1028805	Haemophilus haemolyticus M21621	GGC_0436	COG2869	C	nqrC	NQR complex catalyzes the reduction of ubiquinone-1 to ubiquinol by two successive reactions, coupled with the transport of Na( ) ions from the cytoplasm to the periplasm. NqrA to NqrE are probably involved in the second step, the conversion of ubisemiquinone to ubiquinol
GENOJKBD_00703	1028805	Haemophilus haemolyticus M21621	GGC_0435	COG1805	C	nqrB	NQR complex catalyzes the reduction of ubiquinone-1 to ubiquinol by two successive reactions, coupled with the transport of Na( ) ions from the cytoplasm to the periplasm. NqrA to NqrE are probably involved in the second step, the conversion of ubisemiquinone to ubiquinol
GENOJKBD_00704	1028805	Haemophilus haemolyticus M21621	GGC_0434	COG1726	C	nqrA	NQR complex catalyzes the reduction of ubiquinone-1 to ubiquinol by two successive reactions, coupled with the transport of Na( ) ions from the cytoplasm to the periplasm. NqrA to NqrE are probably involved in the second step, the conversion of ubisemiquinone to ubiquinol
GENOJKBD_00705	1028806	Haemophilus haemolyticus M21639	GGE_0368	COG0271	T	bolA	Belongs to the BolA IbaG family
GENOJKBD_00706	1028803	Haemophilus haemolyticus M19501	GG9_0799	COG3056	M	Z012_07575	Uncharacterized lipoprotein
GENOJKBD_00707	1028803	Haemophilus haemolyticus M19501	GG9_0598	COG0598	P	corA	Mediates influx of magnesium ions
GENOJKBD_00708	1028803	Haemophilus haemolyticus M19501	GG9_0599	COG0762	S	-	YGGT family
GENOJKBD_00710	1028803	Haemophilus haemolyticus M19501	GG9_0683	COG0747	E	hbpA	Protein involved in transporter activity and transport
GENOJKBD_00711	1028803	Haemophilus haemolyticus M19501	GG9_0682	COG0477	EGP	hsrA	the major facilitator superfamily
GENOJKBD_00712	71421	Haemophilus influenzae Rd KW20	HI_0851	COG1763	H	mobB	Protein involved in GTP binding and Mo-molybdopterin cofactor biosynthetic process
GENOJKBD_00713	1028805	Haemophilus haemolyticus M21621	GGC_0719	2AUCH	S	Z012_08725	Family of unknown function (DUF5339)
GENOJKBD_00714	1028805	Haemophilus haemolyticus M21621	GGC_0720	COG1271	C	cydA	oxidase subunit 1
GENOJKBD_00715	1028805	Haemophilus haemolyticus M21621	GGC_0721	COG1294	C	cydB	oxidase subunit 2
GENOJKBD_00718	1028803	Haemophilus haemolyticus M19501	GG9_0137	COG0824	S	ybgC	thioesterase
GENOJKBD_00719	1028806	Haemophilus haemolyticus M21639	GGE_1095	COG0811	U	tolQ	Protein involved in protein transporter activity, protein transport and transport
GENOJKBD_00720	1028805	Haemophilus haemolyticus M21621	GGC_0725	COG0848	U	tolR	Protein involved in transporter activity and transport
GENOJKBD_00721	1028803	Haemophilus haemolyticus M19501	GG9_0140	COG3064	M	tolA	Cell envelope integrity inner membrane protein TolA
GENOJKBD_00722	1028805	Haemophilus haemolyticus M21621	GGC_0727	COG0823	U	tolB	Involved in the TonB-independent uptake of proteins
GENOJKBD_00725	1028805	Haemophilus haemolyticus M21621	GGC_0883	COG4160	P	artM	Arginine transporter permease subunit ArtM
GENOJKBD_00726	1028806	Haemophilus haemolyticus M21639	GGE_2107	COG4215	P	artQ	Arginine ABC transporter permease protein ArtQ
GENOJKBD_00727	1028805	Haemophilus haemolyticus M21621	GGC_0885	COG0834	ET	artI	Belongs to the bacterial solute-binding protein 3 family
GENOJKBD_00728	1028805	Haemophilus haemolyticus M21621	GGC_0886	COG1126	E	artP	Arginine transport ATP-binding protein ArtP
GENOJKBD_00729	1028805	Haemophilus haemolyticus M21621	GGC_0887	COG0279	G	gmhA	Catalyzes the isomerization of sedoheptulose 7-phosphate in D-glycero-D-manno-heptose 7-phosphate
GENOJKBD_00730	1028806	Haemophilus haemolyticus M21639	GGE_2111	COG1793	L	-	Protein involved in ATP binding, DNA ligase (ATP) activity, DNA ligase activity, DNA ligation involved in DNA repair, DNA recombination and DNA repair
GENOJKBD_00731	71421	Haemophilus influenzae Rd KW20	HI_1184	COG4608	E	dppF	Oligopeptide/dipeptide transporter, C-terminal region
GENOJKBD_00732	71421	Haemophilus influenzae Rd KW20	HI_1185	COG0444	EP	dppD	Dipeptide transport ATP-binding protein DppD
GENOJKBD_00733	1028806	Haemophilus haemolyticus M21639	GGE_2114	COG1173	EP	dppC	Protein involved in transporter activity and transport
GENOJKBD_00734	1028803	Haemophilus haemolyticus M19501	GG9_0331	COG0601	P	dppB	ABC-type dipeptide oligopeptide nickel transport systems, permease components
GENOJKBD_00735	1028805	Haemophilus haemolyticus M21621	GGC_0893	COG0210	L	uvrD	DNA helicase
GENOJKBD_00736	1028803	Haemophilus haemolyticus M19501	GG9_0426	COG0327	S	Z012_10530	UPF0135 protein
GENOJKBD_00737	71421	Haemophilus influenzae Rd KW20	HI_1189	COG0602	H	queE	Catalyzes the complex heterocyclic radical-mediated conversion of 6-carboxy-5,6,7,8-tetrahydropterin (CPH4) to 7- carboxy-7-deazaguanine (CDG), a step common to the biosynthetic pathways of all 7-deazapurine-containing compounds
GENOJKBD_00740	758	Pasteurella pneumotropica	BBIX01000009_gene1705	COG0603	F	queC	Catalyzes the ATP-dependent conversion of 7-carboxy-7- deazaguanine (CDG) to 7-cyano-7-deazaguanine (preQ(0))
GENOJKBD_00741	1028803	Haemophilus haemolyticus M19501	GG9_0403	COG1115	U	agcS_2	alanine symporter
GENOJKBD_00742	1028803	Haemophilus haemolyticus M19501	GG9_0392	COG0642	T	arcB	Histidine kinase
GENOJKBD_00743	1028803	Haemophilus haemolyticus M19501	GG9_0673	COG0746	H	mobA	Transfers a GMP moiety from GTP to Mo-molybdopterin (Mo- MPT) cofactor (Moco or molybdenum cofactor) to form Mo- molybdopterin guanine dinucleotide (Mo-MGD) cofactor
GENOJKBD_00744	1028803	Haemophilus haemolyticus M19501	GG9_0674	COG3084	S	-	YihD like protein of Pasteurellaceae UniRef RepID E8KFI1_9PAST
GENOJKBD_00745	1028803	Haemophilus haemolyticus M19501	GG9_0675	COG1651	O	dsbA	Thiol disulfide interchange protein
GENOJKBD_00746	1028805	Haemophilus haemolyticus M21621	GGC_0608	COG3085	S	yifE	protein conserved in bacteria
GENOJKBD_00747	71421	Haemophilus influenzae Rd KW20	HI_0848	COG2265	J	trmA	Dual-specificity methyltransferase that catalyzes the formation of 5-methyluridine at position 54 (m5U54) in all tRNAs, and that of position 341 (m5U341) in tmRNA (transfer-mRNA)
GENOJKBD_00748	1028803	Haemophilus haemolyticus M19501	GG9_0678	COG0742	J	rsmJ	Specifically methylates the guanosine in position 1516 of 16S rRNA
GENOJKBD_00749	1028806	Haemophilus haemolyticus M21639	GGE_0154	COG3086	T	-	positive regulator of sigmaE, RseC MucC
GENOJKBD_00750	1028805	Haemophilus haemolyticus M21621	GGC_0718	COG2255	L	ruvB	The RuvA-RuvB complex in the presence of ATP renatures cruciform structure in supercoiled DNA with palindromic sequence, indicating that it may promote strand exchange reactions in homologous recombination. RuvAB is a helicase that mediates the Holliday junction migration by localized denaturation and reannealing
GENOJKBD_00751	1028803	Haemophilus haemolyticus M19501	GG9_0131	COG0632	L	ruvA	The RuvA-RuvB complex in the presence of ATP renatures cruciform structure in supercoiled DNA with palindromic sequence, indicating that it may promote strand exchange reactions in homologous recombination. RuvAB is a helicase that mediates the Holliday junction migration by localized denaturation and reannealing. RuvA stimulates, in the presence of DNA, the weak ATPase activity of RuvB
GENOJKBD_00752	1028803	Haemophilus haemolyticus M19501	GG9_0130	COG0817	L	ruvC	Nuclease that resolves Holliday junction intermediates in genetic recombination. Cleaves the cruciform structure in supercoiled DNA by nicking to strands with the same polarity at sites symmetrically opposed at the junction in the homologous arms and leaves a 5'-terminal phosphate and a 3'-terminal hydroxyl group
GENOJKBD_00753	862965	Haemophilus parainfluenzae T3T1	PARA_10880	COG0641	C	-	radical SAM
GENOJKBD_00754	1028805	Haemophilus haemolyticus M21621	GGC_0715	COG0217	K	Z012_12095	transcriptional regulatory protein
GENOJKBD_00755	862965	Haemophilus parainfluenzae T3T1	PARA_10860	COG0494	L	nudB	Dihydroneopterin triphosphate pyrophosphatase
GENOJKBD_00756	862965	Haemophilus parainfluenzae T3T1	PARA_10850	COG1914	P	Z012_09610	Mn2 and Fe2 transporters of the NRAMP family
GENOJKBD_00758	1028805	Haemophilus haemolyticus M21621	GGC_0713	COG0173	J	aspS	Catalyzes the attachment of L-aspartate to tRNA(Asp) in a two-step reaction L-aspartate is first activated by ATP to form Asp-AMP and then transferred to the acceptor end of tRNA(Asp)
GENOJKBD_00759	1028803	Haemophilus haemolyticus M19501	GG9_0126	COG4106	H	cmoA	Catalyzes the conversion of S-adenosyl-L-methionine (SAM) to carboxy-S-adenosyl-L-methionine (Cx-SAM)
GENOJKBD_00760	1028803	Haemophilus haemolyticus M19501	GG9_0125	COG0346	E	gloA	Catalyzes the conversion of hemimercaptal, formed from methylglyoxal and glutathione, to S-lactoylglutathione
GENOJKBD_00761	1028803	Haemophilus haemolyticus M19501	GG9_0124	COG0847	L	rnt	Trims short 3' overhangs of a variety of RNA species, leaving a one or two nucleotide 3' overhang. Responsible for the end-turnover of tRNA specifically removes the terminal AMP residue from uncharged tRNA (tRNA-C-C-A). Also appears to be involved in tRNA biosynthesis
GENOJKBD_00762	1028805	Haemophilus haemolyticus M21621	GGC_0706	COG0564	J	rluC	Responsible for synthesis of pseudouridine from uracil
GENOJKBD_00763	1028805	Haemophilus haemolyticus M21621	GGC_0705	COG1923	J	hfq	RNA chaperone that binds small regulatory RNA (sRNAs) and mRNAs to facilitate mRNA translational regulation in response to envelope stress, environmental stress and changes in metabolite concentrations. Also binds with high specificity to tRNAs
GENOJKBD_00764	1028803	Haemophilus haemolyticus M19501	GG9_0118	COG2262	S	hflX	GTPase that associates with the 50S ribosomal subunit and may have a role during protein synthesis or ribosome biogenesis
GENOJKBD_00765	1028806	Haemophilus haemolyticus M21639	GGE_1119	COG3283	K	tyrR	Protein involved in ATP binding, DNA binding, protein binding, transcription factor binding, regulation of transcription DNA-dependent and regulation of transcription
GENOJKBD_00766	1028805	Haemophilus haemolyticus M21621	GGC_1869	COG0739	M	Z012_08405	Membrane proteins related to metalloendopeptidases
GENOJKBD_00767	1028805	Haemophilus haemolyticus M21621	GGC_1868	COG1121	P	znuC	Part of the ABC transporter complex ZnuABC involved in zinc import. Responsible for energy coupling to the transport system
GENOJKBD_00768	1028803	Haemophilus haemolyticus M19501	GG9_0114	COG1108	P	znuB	High-affinity zinc uptake system membrane protein ZnuB
GENOJKBD_00769	758	Pasteurella pneumotropica	BBIX01000009_gene1987	COG2095	U	-	UPF0056 membrane protein
GENOJKBD_00770	1028803	Haemophilus haemolyticus M19501	GG9_0111	COG0037	J	tilS	Ligates lysine onto the cytidine present at position 34 of the AUA codon-specific tRNA(Ile) that contains the anticodon CAU, in an ATP-dependent manner. Cytidine is converted to lysidine, thus changing the amino acid specificity of the tRNA from methionine to isoleucine
GENOJKBD_00771	1028803	Haemophilus haemolyticus M19501	GG9_0112	COG2240	H	pdxY	Pyridoxal kinase involved in the salvage pathway of pyridoxal 5'-phosphate (PLP). Catalyzes the phosphorylation of pyridoxal to PLP
GENOJKBD_00772	1028805	Haemophilus haemolyticus M21621	GGC_1866	COG0825	I	accA	Component of the acetyl coenzyme A carboxylase (ACC) complex. First, biotin carboxylase catalyzes the carboxylation of biotin on its carrier protein (BCCP) and then the CO(2) group is transferred by the carboxyltransferase to acetyl-CoA to form malonyl-CoA
GENOJKBD_00773	1028803	Haemophilus haemolyticus M19501	GG9_1686	COG0528	F	pyrH	Catalyzes the reversible phosphorylation of UMP to UDP
GENOJKBD_00774	1028805	Haemophilus haemolyticus M21621	GGC_0195	COG2194	S	-	Protein involved in catalytic activity, sulfuric ester hydrolase activity and metabolic process
GENOJKBD_00775	1028805	Haemophilus haemolyticus M21621	GGC_0667	COG0264	J	tsf	Associates with the EF-Tu.GDP complex and induces the exchange of GDP to GTP. It remains bound to the aminoacyl-tRNA.EF- Tu.GTP complex up to the GTP hydrolysis stage on the ribosome
GENOJKBD_00776	1028803	Haemophilus haemolyticus M19501	GG9_0733	COG0052	J	rpsB	Belongs to the universal ribosomal protein uS2 family
GENOJKBD_00777	1028803	Haemophilus haemolyticus M19501	GG9_0110	COG3066	L	mutH	Sequence-specific endonuclease that cleaves unmethylated GATC sequences. It is involved in DNA mismatch repair
GENOJKBD_00778	71421	Haemophilus influenzae Rd KW20	HI_0402	COG0350	L	ogt	Involved in the cellular defense against the biological effects of O6-methylguanine (O6-MeG) and O4-methylthymine (O4-MeT) in DNA. Repairs the methylated nucleobase in DNA by stoichiometrically transferring the methyl group to a cysteine residue in the enzyme. This is a suicide reaction the enzyme is irreversibly inactivated
GENOJKBD_00780	1028803	Haemophilus haemolyticus M19501	GG9_0107	COG3691	S	-	Protein of unknown function (DUF406)
GENOJKBD_00781	1028805	Haemophilus haemolyticus M21621	GGC_0430	COG2819	S	-	Putative esterase
GENOJKBD_00782	1028805	Haemophilus haemolyticus M21621	GGC_0427	COG4607	P	-	Periplasmic binding protein
GENOJKBD_00783	1028805	Haemophilus haemolyticus M21621	GGC_0426	COG4604	P	-	ATPases associated with a variety of cellular activities
GENOJKBD_00784	1028806	Haemophilus haemolyticus M21639	GGE_0379	COG4605	P	-	Belongs to the binding-protein-dependent transport system permease family. FecCD subfamily
GENOJKBD_00785	862965	Haemophilus parainfluenzae T3T1	PARA_10660	COG4606	P	-	Belongs to the binding-protein-dependent transport system permease family. FecCD subfamily
GENOJKBD_00795	1028803	Haemophilus haemolyticus M19501	GG9_0123	COG2056	S	Z012_09170	Protein involved in sodium dicarboxylate symporter activity, sodium hydrogen antiporter activity, dicarboxylic acid transport, regulation of pH and sodium ion transport
GENOJKBD_00796	1028806	Haemophilus haemolyticus M21639	GGE_1113	COG3923	L	priC	Primosomal replication protein n
GENOJKBD_00797	1028803	Haemophilus haemolyticus M19501	GG9_0247	COG0692	L	ung	Excises uracil residues from the DNA which can arise as a result of misincorporation of dUMP residues by DNA polymerase or due to deamination of cytosine
GENOJKBD_00798	1028803	Haemophilus haemolyticus M19501	GG9_0248	COG3445	S	grcA	Acts as a radical domain for damaged PFL and possibly other radical proteins
GENOJKBD_00799	1028806	Haemophilus haemolyticus M21639	GGE_0129	COG0481	M	lepA	Required for accurate and efficient protein synthesis under certain stress conditions. May act as a fidelity factor of the translation reaction, by catalyzing a one-codon backward translocation of tRNAs on improperly translocated ribosomes. Back- translocation proceeds from a post-translocation (POST) complex to a pre-translocation (PRE) complex, thus giving elongation factor G a second chance to…
GENOJKBD_00800	1028806	Haemophilus haemolyticus M21639	GGE_0130	COG0681	U	lepB	Protein involved in serine-type peptidase activity and proteolysis
GENOJKBD_00801	1028805	Haemophilus haemolyticus M21621	GGC_0824	COG0571	J	rnc	Digests double-stranded RNA. Involved in the processing of primary rRNA transcript to yield the immediate precursors to the large and small rRNAs (23S and 16S). Processes some mRNAs, and tRNAs when they are encoded in the rRNA operon. Processes pre- crRNA and tracrRNA of type II CRISPR loci if present in the organism
GENOJKBD_00802	1028805	Haemophilus haemolyticus M21621	GGC_0825	COG1159	S	era	An essential GTPase that binds both GDP and GTP, with rapid nucleotide exchange. Plays a role in 16S rRNA processing and 30S ribosomal subunit biogenesis and possibly also in cell cycle regulation and energy metabolism
GENOJKBD_00803	71421	Haemophilus influenzae Rd KW20	HI_0296	COG1989	NOU	hofD	type 4 prepilin-like proteins leader peptide-processing enzyme
GENOJKBD_00804	1028805	Haemophilus haemolyticus M21621	GGC_0644	COG1459	U	hofC	Type II secretory pathway, component PulF
GENOJKBD_00805	1028805	Haemophilus haemolyticus M21621	GGC_0645	COG2804	NU	hofB	Type II secretory pathway, ATPase PulE Tfp pilus assembly pathway, ATPase PilB
GENOJKBD_00806	1028805	Haemophilus haemolyticus M21621	GGC_0646	COG4969	NU	pilA	Major pilin
GENOJKBD_00807	1028803	Haemophilus haemolyticus M19501	GG9_0711	COG3023	V	ampD	Protein involved in N-acetylmuramoyl-L-alanine amidase activity and peptidoglycan catabolic process
GENOJKBD_00808	1028805	Haemophilus haemolyticus M21621	GGC_0648	COG0494	L	nudH	Accelerates the degradation of transcripts by removing pyrophosphate from the 5'-end of triphosphorylated RNA, leading to a more labile monophosphorylated state that can stimulate subsequent ribonuclease cleavage
GENOJKBD_00809	1028805	Haemophilus haemolyticus M21621	GGC_0649	COG0730	S	Z012_10580	membrane transporter protein
GENOJKBD_00810	1028805	Haemophilus haemolyticus M21621	GGC_0650	COG0682	M	lgt	Transfers the N-acyl diglyceride group on what will become the N-terminal cysteine of membrane lipoproteins
GENOJKBD_00811	1028805	Haemophilus haemolyticus M21621	GGC_0651	COG0207	F	thyA	Catalyzes the reductive methylation of 2'-deoxyuridine- 5'-monophosphate (dUMP) to 2'-deoxythymidine-5'-monophosphate (dTMP) while utilizing 5,10-methylenetetrahydrofolate (mTHF) as the methyl donor and reductant in the reaction, yielding dihydrofolate (DHF) as a by-product. This enzymatic reaction provides an intracellular de novo source of dTMP, an essential precursor for DNA biosynthesis
GENOJKBD_00812	1028805	Haemophilus haemolyticus M21621	GGC_0652	COG0590	FJ	tadA	Catalyzes the deamination of adenosine to inosine at the wobble position 34 of tRNA(Arg2)
GENOJKBD_00813	71421	Haemophilus influenzae Rd KW20	HI_0899	COG0262	H	folA	Key enzyme in folate metabolism. Catalyzes an essential reaction for de novo glycine and purine synthesis, and for DNA precursor synthesis
GENOJKBD_00814	1028803	Haemophilus haemolyticus M19501	GG9_1222	COG0263	E	proB	Catalyzes the transfer of a phosphate group to glutamate to form L-glutamate 5-phosphate
GENOJKBD_00816	1028805	Haemophilus haemolyticus M21621	GGC_0694	COG0845	M	Z012_03225	Belongs to the membrane fusion protein (MFP) (TC 8.A.1) family
GENOJKBD_00817	1028803	Haemophilus haemolyticus M19501	GG9_0757	COG1309	K	-	Protein involved in protein binding, sequence-specific DNA binding transcription factor activity, specific transcriptional repressor activity, negative regulation of transcription and regulation of transcription DNA-dependent
GENOJKBD_00821	634176	Aggregatibacter aphrophilus NJ8700	NT05HA_2011	COG3005	C	napC	Cytochrome c-type protein
GENOJKBD_00822	1005058	Gallibacterium anatis UMN179	UMN179_01248	COG3043	C	napB	Electron transfer subunit of the periplasmic nitrate reductase complex NapAB
GENOJKBD_00823	747	Pasteurella multocida	DR93_443	COG0243	C	napA	Catalytic subunit of the nitrate reductase (NAP). Only expressed at high levels during aerobic growth. NapAB complex receives electrons from the membrane-anchored tetraheme protein NapC. Essential function for nitrate assimilation and may have a role in anaerobic metabolism
GENOJKBD_00824	1461579	Haemophilus sp. FF7	CCNK01000020_gene505	COG3062	P	VY92_00875	NapD protein
GENOJKBD_00825	1028806	Haemophilus haemolyticus M21639	GGE_1836	COG1145	C	napF	Ferredoxin-type protein NapF
GENOJKBD_00826	1028803	Haemophilus haemolyticus M19501	GG9_1231	COG3171	S	-	Protein with unknown function (DUF469)
GENOJKBD_00827	1028806	Haemophilus haemolyticus M21639	GGE_1838	COG0220	J	trmB	Catalyzes the formation of N(7)-methylguanine at position 46 (m7G46) in tRNA
GENOJKBD_00828	1028805	Haemophilus haemolyticus M21621	GGC_0249	COG1198	L	priA	Involved in the restart of stalled replication forks. Recognizes and binds the arrested nascent DNA chain at stalled replication forks. It can open the DNA duplex, via its helicase activity, and promote assembly of the primosome and loading of the major replicative helicase DnaB onto DNA
GENOJKBD_00829	71421	Haemophilus influenzae Rd KW20	HI_0338	COG0628	S	tqsA	UPF0118 membrane protein
GENOJKBD_00830	1028806	Haemophilus haemolyticus M21639	GGE_1841	COG0347	K	glnB	Belongs to the P(II) protein family
GENOJKBD_00831	71421	Haemophilus influenzae Rd KW20	HI_0336	COG0521	H	mog	Molybdenum cofactor biosynthesis protein
GENOJKBD_00832	1028803	Haemophilus haemolyticus M19501	GG9_1691	COG0164	L	rnhB	Endonuclease that specifically degrades the RNA of RNA- DNA hybrids
GENOJKBD_00833	1028803	Haemophilus haemolyticus M19501	GG9_1690	COG0763	M	lpxB	Condensation of UDP-2,3-diacylglucosamine and 2,3- diacylglucosamine-1-phosphate to form lipid A disaccharide, a precursor of lipid A, a phosphorylated glycolipid that anchors the lipopolysaccharide to the outer membrane of the cell
GENOJKBD_00835	1028806	Haemophilus haemolyticus M21639	GGE_1719	COG1043	M	lpxA	Involved in the biosynthesis of lipid A, a phosphorylated glycolipid that anchors the lipopolysaccharide to the outer membrane of the cell
GENOJKBD_00836	1028805	Haemophilus haemolyticus M21621	GGC_0194	COG0764	I	fabZ	Involved in unsaturated fatty acids biosynthesis. Catalyzes the dehydration of short chain beta-hydroxyacyl-ACPs and long chain saturated and unsaturated beta-hydroxyacyl-ACPs
GENOJKBD_00837	862965	Haemophilus parainfluenzae T3T1	PARA_10180	COG1044	M	lpxD	Catalyzes the N-acylation of UDP-3-O-acylglucosamine using 3-hydroxyacyl-ACP as the acyl donor. Is involved in the biosynthesis of lipid A, a phosphorylated glycolipid that anchors the lipopolysaccharide to the outer membrane of the cell
GENOJKBD_00838	1028806	Haemophilus haemolyticus M21639	GGE_0412	COG2825	M	VY92_04555	Belongs to the skp family
GENOJKBD_00839	1028803	Haemophilus haemolyticus M19501	GG9_0729	COG4775	M	bamA	Part of the outer membrane protein assembly complex, which is involved in assembly and insertion of beta-barrel proteins into the outer membrane
GENOJKBD_00840	1028803	Haemophilus haemolyticus M19501	GG9_0728	COG0750	M	rseP	zinc metalloprotease
GENOJKBD_00841	1028805	Haemophilus haemolyticus M21621	GGC_0662	COG0575	I	cdsA	Belongs to the CDS family
GENOJKBD_00842	1028803	Haemophilus haemolyticus M19501	GG9_0726	COG0020	H	uppS	Catalyzes the sequential condensation of isopentenyl diphosphate (IPP) with (2E,6E)-farnesyl diphosphate (E,E-FPP) to yield (2Z,6Z,10Z,14Z,18Z,22Z,26Z,30Z,34E,38E)-undecaprenyl diphosphate (di-trans,octa-cis-UPP). UPP is the precursor of glycosyl carrier lipid in the biosynthesis of bacterial cell wall polysaccharide components such as peptidoglycan and lipopolysaccharide
GENOJKBD_00843	1028803	Haemophilus haemolyticus M19501	GG9_0725	COG1872	S	VY92_03335	Belongs to the UPF0235 family
GENOJKBD_00844	1028805	Haemophilus haemolyticus M21621	GGC_0659	COG0495	J	leuS	Belongs to the class-I aminoacyl-tRNA synthetase family
GENOJKBD_00845	1028803	Haemophilus haemolyticus M19501	GG9_0723	COG2980	M	lptE	Together with LptD, is involved in the assembly of lipopolysaccharide (LPS) at the surface of the outer membrane. Required for the proper assembly of LptD. Binds LPS and may serve as the LPS recognition site at the outer membrane
GENOJKBD_00846	1028806	Haemophilus haemolyticus M21639	GGE_0404	COG1466	L	holA	DNA polymerase III
GENOJKBD_00848	1028803	Haemophilus haemolyticus M19501	GG9_0720	COG0494	L	mutT	Belongs to the Nudix hydrolase family
GENOJKBD_00849	1028806	Haemophilus haemolyticus M21639	GGE_0401	COG0653	U	secA	Part of the Sec protein translocase complex. Interacts with the SecYEG preprotein conducting channel. Has a central role in coupling the hydrolysis of ATP to the transfer of proteins into and across the cell membrane, serving both as a receptor for the preprotein-SecB complex and as an ATP-driven molecular motor driving the stepwise translocation of polypeptide chains across the membrane
GENOJKBD_00850	1028803	Haemophilus haemolyticus M19501	GG9_0718	2AV9X	S	-	Protein of unknown function (DUF2547)
GENOJKBD_00851	1028805	Haemophilus haemolyticus M21621	GGC_0653	COG4701	S	-	Protein of unknown function (DUF721)
GENOJKBD_00852	1028806	Haemophilus haemolyticus M21639	GGE_0161	COG0338	H	dam	site-specific DNA-methyltransferase (adenine-specific)
GENOJKBD_00853	1028803	Haemophilus haemolyticus M19501	GG9_0671	COG0337	E	aroB	Catalyzes the conversion of 3-deoxy-D-arabino- heptulosonate 7-phosphate (DAHP) to dehydroquinate (DHQ)
GENOJKBD_00854	1028805	Haemophilus haemolyticus M21621	GGC_0602	COG0703	F	aroK	Catalyzes the specific phosphorylation of the 3-hydroxyl group of shikimic acid using ATP as a cosubstrate
GENOJKBD_00855	71421	Haemophilus influenzae Rd KW20	HI_0860	COG0566	J	rlmB	Specifically methylates the ribose of guanosine 2251 in 23S rRNA
GENOJKBD_00856	1028805	Haemophilus haemolyticus M21621	GGC_0365	COG0557	J	rnr	3'-5' exoribonuclease that releases 5'-nucleoside monophosphates and is involved in maturation of structured RNAs
GENOJKBD_00857	1028803	Haemophilus haemolyticus M19501	GG9_1208	COG2391	S	-	Sulphur transport
GENOJKBD_00858	1028805	Haemophilus haemolyticus M21621	GGC_0363	COG0754	E	gsp	glutathionylspermidine amidase glutathionylspermidine synthetase
GENOJKBD_00860	1028806	Haemophilus haemolyticus M21639	GGE_1920	COG0743	I	dxr	Catalyzes the NADP-dependent rearrangement and reduction of 1-deoxy-D-xylulose-5-phosphate (DXP) to 2-C-methyl-D-erythritol 4-phosphate (MEP)
GENOJKBD_00861	1028803	Haemophilus haemolyticus M19501	GG9_1631	COG0233	J	frr	Responsible for the release of ribosomes from messenger RNA at the termination of protein biosynthesis. May increase the efficiency of translation by recycling ribosomes from one round of translation to another
GENOJKBD_00862	1028805	Haemophilus haemolyticus M21621	GGC_0119	COG1866	F	pckA	Involved in the gluconeogenesis. Catalyzes the conversion of oxaloacetate (OAA) to phosphoenolpyruvate (PEP) through direct phosphoryl transfer between the nucleoside triphosphate and OAA
GENOJKBD_00863	1028805	Haemophilus haemolyticus M21621	GGC_0120	COG1281	O	hslO	Redox regulated molecular chaperone. Protects both thermally unfolding and oxidatively damaged proteins from irreversible aggregation. Plays an important role in the bacterial defense system toward oxidative stress
GENOJKBD_00864	1028806	Haemophilus haemolyticus M21639	GGE_0978	COG1666	S	-	Belongs to the UPF0234 family
GENOJKBD_00865	1028805	Haemophilus haemolyticus M21621	GGC_1835	COG0560	E	serB	phosphoserine phosphatase
GENOJKBD_00866	1028803	Haemophilus haemolyticus M19501	GG9_0595	COG3726	S	smp	membrane protein affecting hemolysin expression
GENOJKBD_00867	1028805	Haemophilus haemolyticus M21621	GGC_1833	COG0021	G	tktA	Catalyzes the transfer of a two-carbon ketol group from a ketose donor to an aldose acceptor, via a covalent intermediate with the cofactor thiamine pyrophosphate
GENOJKBD_00868	1095743	Haemophilus paraphrohaemolyticus HK411	HMPREF1054_0974	COG2990	S	Z012_06620	protein conserved in bacteria
GENOJKBD_00869	1028803	Haemophilus haemolyticus M19501	GG9_1644	COG0176	F	tal	Transaldolase is important for the balance of metabolites in the pentose-phosphate pathway
GENOJKBD_00870	1028806	Haemophilus haemolyticus M21639	GGE_1695	COG0475	P	kefBC	Belongs to the monovalent cation proton antiporter 2 (CPA2) transporter (TC 2.A.37) family
GENOJKBD_00872	1028803	Haemophilus haemolyticus M19501	GG9_0605	COG2363	S	-	small membrane protein
GENOJKBD_00873	1028806	Haemophilus haemolyticus M21639	GGE_1698	COG1643	L	hrpA	helicase HrpA
GENOJKBD_00887	862965	Haemophilus parainfluenzae T3T1	PARA_02880	COG0174	E	glnA	glutamine synthetase
GENOJKBD_00888	862965	Haemophilus parainfluenzae T3T1	PARA_02890	COG1217	T	typA	GTP-binding protein TypA
GENOJKBD_00890	1028805	Haemophilus haemolyticus M21621	GGC_0591	COG0697	EG	Z012_03615	Permeases of the drug metabolite transporter (DMT) superfamily
GENOJKBD_00891	1028803	Haemophilus haemolyticus M19501	GG9_0660	COG0211	J	rpmA	Belongs to the bacterial ribosomal protein bL27 family
GENOJKBD_00892	758	Pasteurella pneumotropica	BBIX01000009_gene2182	COG0261	J	rplU	This protein binds to 23S rRNA in the presence of protein L20
GENOJKBD_00893	1028803	Haemophilus haemolyticus M19501	GG9_0662	COG0142	H	ispB	Belongs to the FPP GGPP synthase family
GENOJKBD_00894	1028803	Haemophilus haemolyticus M19501	GG9_0663	COG1636	C	queH	Catalyzes the conversion of epoxyqueuosine (oQ) to queuosine (Q), which is a hypermodified base found in the wobble positions of tRNA(Asp), tRNA(Asn), tRNA(His) and tRNA(Tyr)
GENOJKBD_00895	1028806	Haemophilus haemolyticus M21639	GGE_0381	COG1249	C	gor	Belongs to the class-I pyridine nucleotide-disulfide oxidoreductase family
GENOJKBD_00896	1028805	Haemophilus haemolyticus M21621	GGC_0424	COG3201	H	pnuC	nicotinamide mononucleotide transporter
GENOJKBD_00897	1028803	Haemophilus haemolyticus M19501	GG9_0796	COG1126	E	Z012_07835	ABC-type polar amino acid transport system, ATPase component
GENOJKBD_00898	71421	Haemophilus influenzae Rd KW20	HI_1079	COG0765	P	Z012_07830	ABC-type amino acid transport system, permease component
GENOJKBD_00899	71421	Haemophilus influenzae Rd KW20	HI_1080	COG0834	ET	Z012_07825	Belongs to the bacterial solute-binding protein 3 family
GENOJKBD_00900	1028803	Haemophilus haemolyticus M19501	GG9_0687	COG0031	E	cysK	Belongs to the cysteine synthase cystathionine beta- synthase family
GENOJKBD_00901	1028806	Haemophilus haemolyticus M21639	GGE_1745	COG2981	E	cysZ	High affinity, high specificity proton-dependent sulfate transporter, which mediates sulfate uptake. Provides the sulfur source for the cysteine synthesis pathway
[truncated: 742 more rows]

## Sheet: softcore genome
List of COG functional annotations of 23 H. seminalis softcore genomes.
[truncated: 53 more rows]

[truncated: 3 more sheets: shell genome, cloud genome, gene presence or absence]
